# Supplementary material for: Multi-omics integration identifies key upstream regulators of pathomechanisms in hypertrophic cardiomyopathy due to truncating MYBPC3 mutations
Source: Clin Epigenetics. 2021 Mar 23;13:61. doi: 10.1186/s13148-021-01043-3 (PMC7989210; doi:10.1186/s13148-021-01043-3)
Supplement: Supplementary file 10 — Additional file 10: Table S2 (A) Differentially acetylated regions between HCM and control hearts from the H3K27ac ChIP-seq data. (B) Genes annotated to differentially acetylated regions using the 5 kb window of the transcription start site. (C) Genes annotated to differentially acetylated regions using the 50 kb window of the transcription start site. (D) Enriched GO terms and pathways by genes annotated to the hyperacetylated regions (50 kb window). (E) Enriched GO terms and pathways by genes annotated to the hypoacetylated regions (50 kb window) [file 13148_2021_1043_MOESM10_ESM.xlsx]

## Sheet: Supplementary Table 2A
RegionID	Chromosome number	Region start	Region end	Region length	log2(FC)	P-adj
2	chr1	27900	30849	2950	-1.10978	1.17947e-07
5	chr1	712600	715949	3350	-0.30671	0.00131709
11	chr1	769750	774399	4650	0.293423	0.0404721
17	chr1	878530	881349	2820	0.410827	0.00645013
18	chr1	892930	896879	3950	-0.388678	0.00652515
19	chr1	900950	903399	2450	-0.493774	0.0126101
22	chr1	934050	938649	4600	-0.301226	0.0216013
31	chr1	1092030	1095329	3300	-0.520482	0.000954647
32	chr1	1117450	1119779	2330	-0.685604	0.000325236
38	chr1	1207330	1211249	3920	-0.31896	0.0196597
39	chr1	1216000	1218379	2380	-0.368173	0.0269638
40	chr1	1238850	1245279	6430	-0.395139	0.000165533
43	chr1	1258900	1263329	4430	-0.671206	2.29726e-07
47	chr1	1291280	1298349	7070	0.311133	0.0286738
48	chr1	1309080	1312299	3220	-0.420305	0.000122946
49	chr1	1316480	1319679	3200	-0.749835	4.97629e-06
50	chr1	1329280	1331979	2700	-0.344751	0.0186368
51	chr1	1332850	1336429	3580	-0.349411	0.0107623
52	chr1	1340630	1344429	3800	-0.722443	3.8372e-06
53	chr1	1354100	1356229	2130	-0.520502	0.0188877
56	chr1	1405430	1408899	3470	-0.38857	0.0187742
58	chr1	1443030	1449149	6120	-0.519369	2.19356e-06
59	chr1	1467900	1470149	2250	-0.491974	0.00273654
60	chr1	1475350	1481499	6150	-0.301277	0.0116595
62	chr1	1508580	1511829	3250	-0.477404	8.11775e-07
64	chr1	1549050	1553199	4150	-0.542169	8.98858e-08
65	chr1	1553850	1558349	4500	-0.375004	0.000605595
67	chr1	1566130	1570079	3950	-0.595747	0.000558451
68	chr1	1588730	1592999	4270	-0.375863	0.00346889
71	chr1	1622100	1626329	4230	-0.722867	1.35314e-06
72	chr1	1630600	1633629	3030	-0.570163	0.00181522
73	chr1	1654380	1657199	2820	-0.266342	0.0329751
74	chr1	1675150	1679229	4080	-0.458335	0.000235629
75	chr1	1689280	1691479	2200	-0.560618	0.00301997
76	chr1	1706800	1711749	4950	-0.381138	0.000825851
77	chr1	1712280	1716049	3770	-0.380123	0.00658
87	chr1	1836430	1842249	5820	-0.303593	0.000711747
88	chr1	1848550	1852579	4030	-0.508965	0.00143949
89	chr1	1857830	1861249	3420	-0.57059	0.000152948
92	chr1	1980250	1982329	2080	-0.444193	0.0192226
112	chr1	2321450	2325099	3650	-0.460105	0.00693197
114	chr1	2342300	2345949	3650	-0.53551	0.00184904
121	chr1	2572780	2575299	2520	-0.789697	8.36533e-05
127	chr1	3009430	3016129	6700	-0.245896	0.0397427
133	chr1	3052430	3057899	5470	0.395756	0.0102977
141	chr1	3191100	3193999	2900	-0.35754	0.0250918
144	chr1	3206950	3210749	3800	-0.505537	0.000116227
156	chr1	3329680	3334279	4600	-0.447272	0.00138532
160	chr1	3444450	3448479	4030	-0.303887	0.0147554
164	chr1	3539550	3543149	3600	-0.345884	0.0249353
165	chr1	3565350	3567399	2050	-0.719706	0.000390204
168	chr1	3634550	3638249	3700	-0.475215	0.0139086
169	chr1	3662080	3665099	3020	-0.376041	0.000438321
172	chr1	3771950	3775329	3380	-0.446566	0.00114195
173	chr1	3815350	3819399	4050	-0.468506	6.11642e-05
181	chr1	5719150	5721999	2850	-0.775466	5.94709e-05
185	chr1	6050680	6055729	5050	-0.388483	0.0400191
187	chr1	6084050	6088199	4150	0.452394	0.0101022
188	chr1	6258150	6261229	3080	-0.515628	3.73131e-06
195	chr1	6349350	6351899	2550	-0.310229	0.0488543
200	chr1	6444430	6447049	2620	-0.417278	0.0271377
201	chr1	6453050	6455349	2300	-0.416215	0.000615871
205	chr1	6553480	6563879	10400	0.222876	0.0404693
208	chr1	6612930	6616329	3400	-0.503727	0.0002033
219	chr1	6760200	6763349	3150	-0.410528	0.00221109
221	chr1	6843350	6847949	4600	-0.493125	1.97303e-05
226	chr1	7180980	7183179	2200	0.540659	0.00232517
232	chr1	7422730	7430849	8120	-0.365031	0.0178908
233	chr1	7447750	7451429	3680	-0.486681	3.70812e-06
235	chr1	7529850	7532749	2900	-0.65982	1.02123e-05
238	chr1	7575600	7580629	5030	0.41849	0.00123067
251	chr1	7738950	7742049	3100	-0.470891	0.0130435
257	chr1	8013050	8015679	2630	-0.293364	0.000316054
261	chr1	8084600	8088349	3750	-0.243331	0.0170173
262	chr1	8135700	8139579	3880	0.533619	4.98703e-05
268	chr1	8192350	8199599	7250	0.276021	0.0154031
277	chr1	8376900	8379849	2950	-0.364137	0.0187629
278	chr1	8382250	8385429	3180	-0.355269	0.0332971
282	chr1	8454350	8459399	5050	0.521415	0.000132266
286	chr1	8477000	8487129	10130	0.216998	0.00891158
302	chr1	8875850	8879299	3450	-0.289694	0.0114786
305	chr1	8932530	8940649	8120	-0.285803	0.00200969
310	chr1	9090400	9093299	2900	-0.663255	0.000295353
317	chr1	9208450	9215349	6900	0.271535	0.00199728
335	chr1	9419700	9425029	5330	0.475945	0.00282463
336	chr1	9429230	9433449	4220	0.589064	0.000373367
337	chr1	9434800	9439549	4750	0.499207	0.00693488
338	chr1	9442130	9447299	5170	0.389146	0.0101048
343	chr1	9494430	9504129	9700	0.297492	0.00292096
344	chr1	9507600	9511149	3550	0.443551	0.000585678
359	chr1	9882000	9886849	4850	-0.211612	0.0401826
360	chr1	9894530	9896849	2320	-0.422721	0.0241884
363	chr1	9942950	9956929	13980	-0.303925	0.00157838
371	chr1	10057080	10059429	2350	-0.660658	0.000333126
372	chr1	10090380	10094599	4220	0.249925	0.0342293
377	chr1	10165580	10170979	5400	0.413037	0.000369916
384	chr1	10345080	10348349	3270	0.477005	0.00902294
387	chr1	10457430	10461049	3620	-0.334237	0.00329298
399	chr1	10694000	10697479	3480	-0.285609	0.0449164
410	chr1	10809200	10813449	4250	-0.443432	0.00204719
411	chr1	10814530	10819029	4500	-0.265679	0.0113596
412	chr1	10820100	10828729	8630	-0.269256	0.00133411
417	chr1	10919850	10927749	7900	0.399131	0.0112271
418	chr1	11003400	11005549	2150	-0.587517	0.000396891
419	chr1	11016100	11018649	2550	-0.435273	0.00477717
423	chr1	11071050	11073829	2780	-0.386187	0.00174692
424	chr1	11118030	11121599	3570	-0.612882	7.11796e-05
425	chr1	11158530	11161379	2850	-0.326559	0.013134
427	chr1	11202780	11205649	2870	0.531622	0.00113463
430	chr1	11235600	11238179	2580	0.653344	8.66916e-06
431	chr1	11246850	11249099	2250	0.738325	4.78634e-05
433	chr1	11321150	11324179	3030	-0.385087	0.00320034
440	chr1	11790300	11793929	3630	0.421656	0.00598969
443	chr1	11843750	11867579	23830	0.190718	0.00762185
444	chr1	11899080	11903849	4770	0.860791	2.39603e-07
445	chr1	11906130	11908249	2120	0.781685	9.31281e-05
446	chr1	11917000	11920949	3950	0.60387	0.0164139
447	chr1	11929100	11950479	21380	0.496243	0.00129209
453	chr1	11996500	12001929	5430	0.310415	0.0164385
457	chr1	12059030	12068349	9320	0.321564	0.017269
458	chr1	12073280	12075429	2150	0.365462	0.0198375
459	chr1	12078050	12081149	3100	-0.388333	6.40824e-05
462	chr1	12171680	12174629	2950	0.478604	0.0179622
467	chr1	12219550	12248699	29150	-0.266351	0.0115889
471	chr1	12368550	12370679	2130	0.421096	0.00245012
474	chr1	12399730	12405949	6220	0.314094	0.00705924
475	chr1	12464630	12466929	2300	0.463386	0.00271706
480	chr1	12498000	12500029	2030	0.691548	1.9426e-05
481	chr1	12507430	12515879	8450	0.608225	5.43579e-12
482	chr1	12517350	12524679	7330	0.680803	4.49175e-17
483	chr1	12529030	12545029	16000	0.586294	1.38816e-09
484	chr1	12545180	12547979	2800	0.455011	0.000708825
485	chr1	12554300	12558329	4030	0.689397	9.6373e-06
486	chr1	12561130	12563279	2150	0.416983	0.02214
490	chr1	12599200	12603129	3930	0.492244	8.20873e-06
491	chr1	12605900	12619029	13130	0.46106	5.42249e-07
493	chr1	12623700	12627049	3350	0.271269	0.0119914
496	chr1	12644880	12648529	3650	-0.330126	0.0278592
499	chr1	12672450	12683929	11480	0.28183	0.0268769
504	chr1	13812450	13816349	3900	-0.412308	0.0281687
510	chr1	13865050	13871949	6900	-0.348882	0.0124192
511	chr1	13909400	13912049	2650	-0.261099	0.0412144
514	chr1	14025250	14028449	3200	-0.432023	0.000936118
515	chr1	14074300	14077529	3230	-0.287714	0.0171632
528	chr1	15346400	15350199	3800	-0.361653	0.0376553
539	chr1	15662150	15666199	4050	-0.279851	0.0398104
543	chr1	15734800	15744949	10150	-0.248669	0.00775849
544	chr1	15751800	15754579	2780	-0.542253	0.00237203
559	chr1	16060650	16065649	5000	-0.586237	9.01168e-06
588	chr1	16452680	16458399	5720	-0.33974	0.0114786
596	chr1	16530880	16534979	4100	-0.416784	0.00116279
598	chr1	16552450	16554799	2350	-0.469564	0.00151236
600	chr1	16569780	16579099	9320	0.55989	0.000578142
613	chr1	16823730	16828679	4950	-0.269191	0.0199478
615	chr1	16838980	16841999	3020	-0.236067	0.0208928
625	chr1	17090050	17093849	3800	0.342793	0.0458054
627	chr1	17198030	17200999	2970	-0.333165	0.0479686
631	chr1	17229500	17235849	6350	-0.309198	0.0182804
632	chr1	17239100	17242529	3430	-0.354757	0.0361724
635	chr1	17292350	17295199	2850	0.383745	0.0180908
636	chr1	17303850	17307199	3350	0.384362	0.0203883
649	chr1	17884330	17904799	20470	0.179085	0.0432766
650	chr1	17912180	17917349	5170	0.240641	0.0312635
653	chr1	17942830	17948499	5670	0.566063	3.96985e-06
654	chr1	17949050	17953479	4430	0.397698	0.0268053
659	chr1	18154650	18156799	2150	0.70912	8.67815e-05
669	chr1	19227630	19230599	2970	-0.252886	0.0100711
677	chr1	19406630	19408949	2320	-0.508052	0.000325902
678	chr1	19411430	19414199	2770	0.436707	0.00425999
680	chr1	19481700	19485299	3600	-0.405752	0.00456717
684	chr1	19576800	19579329	2530	-0.548444	0.000203777
687	chr1	19637050	19640599	3550	-0.550037	9.40047e-05
692	chr1	19725700	19729099	3400	0.362446	0.00153248
694	chr1	19739430	19742549	3120	0.523791	5.56577e-05
697	chr1	19749100	19758879	9780	0.208525	0.0392204
698	chr1	19760030	19787999	27970	0.295045	4.84973e-05
703	chr1	19820030	19823199	3170	0.261231	0.0363578
709	chr1	19921250	19925029	3780	-0.416959	6.19545e-07
714	chr1	20207880	20210529	2650	-0.520692	0.000259173
716	chr1	20354300	20358199	3900	0.435851	0.00268272
724	chr1	20590800	20593779	2980	-0.386098	0.0320558
741	chr1	20981350	20986049	4700	-0.368599	0.0261963
747	chr1	21111630	21115299	3670	-0.234681	0.0298613
755	chr1	21577250	21583199	5950	-0.482859	0.00100521
769	chr1	21834480	21839479	5000	0.328968	0.01369
772	chr1	21878030	21881399	3370	0.290694	0.0160688
775	chr1	21963980	21966779	2800	-0.716763	4.98049e-05
780	chr1	22089100	22093029	3930	-0.407748	0.0016438
785	chr1	22218800	22276279	57480	0.339112	6.78671e-05
786	chr1	22278400	22286649	8250	0.321115	0.00390394
801	chr1	22797750	22800299	2550	0.353078	0.0176116
802	chr1	22907880	22911099	3220	-0.482133	0.00122183
806	chr1	23166850	23169649	2800	-0.447067	0.0175565
807	chr1	23246580	23249249	2670	-0.664173	0.000122742
808	chr1	23344630	23347699	3070	-0.261559	0.0246027
818	chr1	23719200	23725149	5950	-0.316732	0.00513033
819	chr1	23726280	23732929	6650	-0.29486	0.00371337
821	chr1	23743650	23745729	2080	-0.357223	0.0303206
827	chr1	23808150	23812449	4300	-0.262415	0.00221529
839	chr1	24068450	24072249	3800	-0.329935	0.00717461
844	chr1	24125100	24128749	3650	-0.230024	0.0318121
846	chr1	24174600	24177229	2630	0.315679	0.0305342
850	chr1	24283000	24287579	4580	-0.315103	0.00184822
851	chr1	24305600	24308379	2780	-0.265717	0.0181216
858	chr1	24396800	24399579	2780	0.396967	0.0125431
861	chr1	24414900	24418399	3500	0.361234	0.0198146
862	chr1	24420650	24430679	10030	0.286002	0.00771762
869	chr1	24512280	24515349	3070	-0.495969	0.00055731
871	chr1	24647400	24649679	2280	-0.676767	0.000362154
879	chr1	25008780	25011029	2250	0.34631	0.0165046
894	chr1	25173730	25175929	2200	-0.763483	1.19384e-05
900	chr1	25571630	25575499	3870	-0.186822	0.0453163
907	chr1	25755350	25761129	5780	-0.474646	3.61859e-05
908	chr1	25785100	25787999	2900	0.425392	0.0098357
916	chr1	25891130	25896899	5770	0.288953	0.0413416
917	chr1	25941450	25946229	4780	-0.362381	0.00415262
936	chr1	26110480	26113049	2570	0.368901	0.00948864
939	chr1	26143500	26150779	7280	-0.19618	0.0251585
949	chr1	26313830	26315849	2020	0.522733	0.00290331
950	chr1	26316000	26318249	2250	0.352959	0.0283793
955	chr1	26368030	26374649	6620	0.35888	0.000983862
956	chr1	26375180	26377999	2820	0.382432	0.0152617
959	chr1	26397530	26403829	6300	0.437106	0.00435877
963	chr1	26436130	26443199	7070	-0.394165	0.00029192
967	chr1	26494900	26498199	3300	-0.603428	1.21615e-07
972	chr1	26580980	26586179	5200	0.49923	4.0373e-05
973	chr1	26600950	26607999	7050	-0.210952	0.0294219
974	chr1	26609680	26615899	6220	-0.28429	0.00948864
978	chr1	26646500	26648979	2480	-0.391778	0.0141951
981	chr1	26797400	26800599	3200	-0.36421	0.0120136
982	chr1	26825330	26829429	4100	-0.394959	0.0027954
999	chr1	27190130	27193379	3250	-0.372045	2.24022e-05
1000	chr1	27215180	27218099	2920	-0.229812	0.0414114
1007	chr1	27320230	27332349	12120	0.325775	0.0082156
1014	chr1	27436550	27447649	11100	0.33904	0.0202033
1018	chr1	27624450	27628279	3830	0.286745	0.0407197
1019	chr1	27647300	27650249	2950	-0.254471	0.0138966
1022	chr1	27675280	27678949	3670	-0.369687	0.00853801
1031	chr1	27750950	27758229	7280	0.315787	0.014527
1032	chr1	27758330	27763929	5600	0.260872	0.0494155
1040	chr1	27912150	27935099	22950	0.225081	0.000467244
1046	chr1	27994730	28000549	5820	0.300142	0.0178731
1055	chr1	28285050	28288929	3880	-0.300846	0.003874
1059	chr1	28424400	28427299	2900	0.518435	0.000883473
1070	chr1	28695030	28697879	2850	-0.254054	0.0170173
1083	chr1	29062000	29065199	3200	-0.39487	0.0057628
1094	chr1	29447550	29452929	5380	-0.363747	0.00419306
1095	chr1	29506850	29510099	3250	-0.282727	0.000606126
1098	chr1	29562300	29566099	3800	-0.470378	0.000571529
1113	chr1	31258500	31261179	2680	-0.495559	0.000128856
1114	chr1	31269530	31271949	2420	-0.550397	9.98124e-05
1124	chr1	31436580	31440949	4370	0.497372	0.000673564
1135	chr1	31885400	31887999	2600	-0.396427	0.016768
1148	chr1	32165200	32171779	6580	0.323504	0.00600127
1150	chr1	32214730	32223149	8420	-0.383633	0.00568461
1152	chr1	32246450	32249399	2950	-0.484393	0.000434512
1154	chr1	32402050	32408629	6580	-0.361293	0.000505866
1155	chr1	32408980	32412749	3770	-0.242255	0.0137598
1156	chr1	32415400	32423329	7930	-0.479698	1.01726e-07
1169	chr1	32756350	32759999	3650	-0.27026	0.0146399
1175	chr1	32864580	32867929	3350	-0.389781	0.0122773
1189	chr1	33205680	33209299	3620	-0.357879	0.0119616
1218	chr1	33633550	33638149	4600	0.377684	0.000297622
1228	chr1	33801050	33817079	16030	0.332804	0.000335228
1229	chr1	33825650	33846629	20980	0.29232	0.0057201
1230	chr1	33847330	33850729	3400	0.340138	0.00548176
1231	chr1	33852300	33856099	3800	0.300933	0.0233845
1232	chr1	33857700	33859999	2300	0.570681	0.0126947
1233	chr1	33861450	33865449	4000	0.393917	0.0172034
1237	chr1	33900750	33903699	2950	0.590488	0.000426118
1240	chr1	33924080	33929529	5450	0.305978	0.0096946
1241	chr1	33930400	33940999	10600	0.293652	0.00194005
1246	chr1	34075430	34079599	4170	0.425587	0.00302887
1261	chr1	35323830	35326199	2370	-0.307963	0.00350918
1262	chr1	35330250	35333899	3650	-0.470523	0.00167853
1267	chr1	35656480	35659679	3200	-0.75968	1.65173e-06
1277	chr1	36002930	36008449	5520	0.357855	0.00956498
1279	chr1	36021500	36024879	3380	-0.221791	0.0205827
1289	chr1	36394880	36398349	3470	-0.428321	0.00229548
1290	chr1	36553000	36556249	3250	-0.506189	3.20621e-05
1295	chr1	36613650	36646899	33250	0.195757	0.0273943
1307	chr1	36770730	36774049	3320	-0.439741	0.000357173
1315	chr1	36842450	36844679	2230	-0.304776	0.0393496
1325	chr1	37936130	37946929	10800	0.26226	0.00649048
1327	chr1	37962500	37965629	3130	0.578678	0.0026615
1329	chr1	37998700	38002549	3850	0.485055	0.00351526
1334	chr1	38271830	38275979	4150	-0.349714	0.00354703
1336	chr1	38394400	38398849	4450	-0.32454	0.0171111
1342	chr1	38494300	38496749	2450	-0.368449	0.00426944
1353	chr1	39455380	39458679	3300	0.291835	0.0395165
1360	chr1	39551250	39554149	2900	0.456379	0.00151567
1369	chr1	39668880	39672029	3150	0.449969	6.18624e-05
1374	chr1	39701450	39705029	3580	0.327362	0.00926273
1376	chr1	39732880	39735599	2720	0.261305	0.0285174
1385	chr1	39939050	39942129	3080	0.400175	0.0349579
1388	chr1	39963450	39966499	3050	0.309935	0.0305465
1389	chr1	39973580	39977199	3620	0.414229	0.0212711
1392	chr1	40003550	40008429	4880	0.463474	0.003956
1393	chr1	40038250	40043179	4930	0.31739	0.0220117
1395	chr1	40087950	40093749	5800	0.405529	0.00512255
1396	chr1	40095380	40107449	12070	0.57302	4.47661e-06
1397	chr1	40107780	40114549	6770	0.575225	6.65951e-06
1398	chr1	40116200	40119999	3800	0.703648	1.15081e-07
1402	chr1	40165400	40167679	2280	0.664222	0.00244116
1417	chr1	40561730	40564029	2300	-0.406091	0.00172794
1424	chr1	40838650	40841349	2700	-0.268281	0.0422501
1429	chr1	40942230	40944599	2370	-0.386728	0.00833969
1430	chr1	40973050	40975879	2830	-0.283537	0.0331191
1432	chr1	41114530	41118799	4270	-0.493746	0.010707
1434	chr1	41156080	41159349	3270	-0.405271	0.000578434
1439	chr1	41261250	41269429	8180	-0.237447	0.0311443
1452	chr1	41706050	41709479	3430	-0.378628	0.0121406
1455	chr1	41822100	41829479	7380	0.323964	0.0327701
1477	chr1	42126130	42131749	5620	-0.382702	0.00213259
1489	chr1	42276830	42281049	4220	-0.540787	5.17899e-06
1492	chr1	42308950	42313599	4650	-0.356246	0.0362895
1498	chr1	42381550	42386849	5300	-0.246581	0.0435426
1504	chr1	42635650	42640249	4600	-0.279734	0.0200813
1509	chr1	42920530	42923629	3100	-0.31388	0.00408852
1514	chr1	43173650	43175649	2000	-0.513127	0.00991373
1516	chr1	43230700	43234399	3700	-0.368226	0.000951377
1517	chr1	43249850	43252199	2350	-0.349496	0.0444193
1520	chr1	43389100	43391449	2350	0.294128	0.0109418
1523	chr1	43417300	43420749	3450	0.31452	0.0335557
1526	chr1	43438250	43440279	2030	-0.384521	0.00956498
1531	chr1	43719950	43723879	3930	-0.736753	2.84827e-06
1541	chr1	43830850	43835599	4750	-0.414818	0.000522228
1544	chr1	43854130	43856949	2820	-0.22209	0.0273211
1551	chr1	44171780	44174729	2950	-0.349147	0.00786443
1560	chr1	44410650	44416399	5750	-0.263555	0.00496527
1562	chr1	44439080	44442129	3050	-0.215092	0.0262813
1565	chr1	44494300	44498129	3830	-0.399628	0.00976219
1570	chr1	44714300	44718499	4200	-0.535771	0.00573146
1572	chr1	44758100	44760249	2150	-0.36235	0.0203328
1579	chr1	44966280	44968379	2100	-0.503174	0.00272753
1590	chr1	45239880	45242899	3020	-0.3268	0.0018196
1604	chr1	45791350	45794079	2730	-0.47059	0.00621792
1606	chr1	45803950	45806979	3030	-0.219943	0.026943
1613	chr1	45985400	45989699	4300	-0.308531	0.000386761
1623	chr1	46214950	46217849	2900	-0.247127	0.00546494
1627	chr1	46386250	46389049	2800	-0.255053	0.035931
1645	chr1	46764130	46771849	7720	-0.346046	6.63053e-05
1651	chr1	47037300	47040729	3430	0.764902	4.39199e-06
1654	chr1	47072350	47074749	2400	0.573312	4.37882e-05
1659	chr1	47183130	47186079	2950	-0.311946	0.0206019
1670	chr1	47690700	47699399	8700	0.227088	0.047201
1675	chr1	47797830	47801299	3470	-0.185657	0.0396998
1685	chr1	48120650	48124079	3430	0.461571	0.0103273
1695	chr1	48513730	48519299	5570	0.503832	0.00648863
1703	chr1	50798050	50800149	2100	-0.528972	0.0107608
1705	chr1	51424350	51427379	3030	-0.290811	0.0178359
1723	chr1	52081950	52084349	2400	0.276666	0.01148
1727	chr1	52108550	52111199	2650	0.496138	0.00275074
1728	chr1	52112730	52115049	2320	0.322762	0.0443556
1732	chr1	52249750	52252149	2400	0.383542	0.0348791
1736	chr1	52497750	52500679	2930	-0.287807	0.0119801
1738	chr1	52606380	52609579	3200	-0.584048	1.54636e-06
1740	chr1	52830130	52833199	3070	-0.510797	6.40054e-06
1743	chr1	53017230	53020629	3400	-0.283854	0.0157094
1750	chr1	53172430	53175749	3320	0.7238	2.99785e-08
1753	chr1	53208680	53212499	3820	0.339479	0.0347594
1757	chr1	53385050	53388779	3730	-0.218109	0.0358353
1760	chr1	53489350	53493979	4630	-0.272649	0.0471832
1764	chr1	53573550	53576679	3130	0.433732	0.00154217
1766	chr1	53585750	53598129	12380	0.364469	0.0103482
1769	chr1	53660530	53666149	5620	-0.371306	0.000112353
1776	chr1	54054680	54057999	3320	0.639077	0.000103692
1778	chr1	54302480	54305249	2770	-0.384896	0.00314209
1783	chr1	54664350	54667349	3000	-0.219711	0.0459071
1784	chr1	54683780	54687629	3850	-0.268151	0.0450658
1794	chr1	54795450	54809729	14280	-0.178853	0.0315901
1797	chr1	54834900	54838849	3950	0.276621	0.0444793
1803	chr1	54877630	54880629	3000	-0.313023	0.0353932
1807	chr1	55006530	55009529	3000	-0.296744	0.0441077
1809	chr1	55021380	55027529	6150	0.579452	0.000669402
1810	chr1	55028450	55059449	31000	0.335235	0.0171497
1815	chr1	55110630	55113079	2450	0.292041	0.0364187
1817	chr1	55179930	55182779	2850	-0.264986	0.0146365
1820	chr1	55352130	55354399	2270	-0.450749	0.00314265
1853	chr1	56999150	57004549	5400	0.32178	0.0272768
1864	chr1	57253300	57255479	2180	0.503049	0.00784363
1865	chr1	57261750	57264379	2630	0.377595	0.0456951
1867	chr1	57268550	57273629	5080	0.281918	0.0339717
1869	chr1	57281950	57286999	5050	0.34195	0.00822302
1872	chr1	57547450	57549979	2530	0.622862	0.000435059
1873	chr1	57550180	57556649	6470	0.421522	0.00822819
1875	chr1	57579600	57582929	3330	0.433055	0.0192195
1893	chr1	59237930	59240799	2870	0.267922	0.0360371
1902	chr1	59433130	59438699	5570	0.428411	0.000103083
1904	chr1	59446200	59449699	3500	0.462216	0.00229548
1905	chr1	59452600	59455599	3000	0.422998	0.0113524
1907	chr1	59480480	59482579	2100	0.322747	0.0339948
1908	chr1	59483380	59487329	3950	0.445028	0.000291096
1909	chr1	59507130	59511149	4020	0.253931	0.0419668
1915	chr1	59570850	59574579	3730	0.429087	0.000173893
1924	chr1	59856000	59861579	5580	0.35717	0.0376156
1934	chr1	60170900	60174549	3650	0.386326	0.00650224
1936	chr1	60194750	60200799	6050	0.362594	0.00230166
1937	chr1	60206600	60208649	2050	0.447707	0.003559
1938	chr1	60208900	60211149	2250	0.39942	0.00410976
1944	chr1	60379400	60389879	10480	0.513435	0.00127135
1949	chr1	61368150	61372699	4550	0.359105	0.0152201
1955	chr1	61448030	61451949	3920	0.318754	0.0230091
1957	chr1	61507800	61510029	2230	-0.40355	0.0343665
1965	chr1	61582500	61584999	2500	0.347518	0.0414592
1966	chr1	61589480	61594099	4620	0.321835	0.019119
1976	chr1	61742230	61745499	3270	0.298248	0.0342502
1977	chr1	61799750	61805029	5280	0.282601	0.0462161
1984	chr1	61910800	61920329	9530	0.27651	0.0131103
1987	chr1	62104150	62108449	4300	0.635254	5.99742e-05
1988	chr1	62189780	62191879	2100	-0.205008	0.0362603
2005	chr1	62900000	62903999	4000	-0.18592	0.0197547
2016	chr1	64108250	64110829	2580	0.39689	0.00649048
2024	chr1	64279000	64283629	4630	0.523699	0.000164857
2025	chr1	64321180	64323279	2100	0.478289	0.0364414
2028	chr1	64373850	64377429	3580	0.701972	5.05583e-06
2029	chr1	64378400	64384849	6450	0.454234	0.000640707
2030	chr1	64386080	64390129	4050	0.385931	0.0268387
2037	chr1	64507100	64510899	3800	0.487349	0.00991165
2038	chr1	64535850	64540729	4880	0.289034	0.0377618
2049	chr1	65209200	65212529	3330	-0.357328	0.0104021
2053	chr1	65361480	65365449	3970	0.452833	0.00700636
2054	chr1	65399050	65402379	3330	0.249625	0.0360084
2055	chr1	65420500	65423999	3500	0.43742	0.0136092
2057	chr1	65465800	65469799	4000	-0.52069	6.26414e-09
2064	chr1	65637780	65645349	7570	0.298166	0.0232211
2069	chr1	65730580	65732799	2220	-0.465039	0.00123298
2088	chr1	67027880	67030199	2320	0.522511	0.00425879
2090	chr1	67142380	67144449	2070	0.554275	0.00490741
2092	chr1	67216500	67219629	3130	-0.310023	0.0073109
2106	chr1	68054100	68057849	3750	0.397613	0.00429744
2109	chr1	68148980	68155449	6470	-0.452331	0.000711486
2110	chr1	68165250	68168549	3300	-0.471105	0.00719476
2119	chr1	68210050	68216629	6580	0.460986	6.36112e-05
2121	chr1	68222950	68226899	3950	0.251273	0.0463322
2148	chr1	70685480	70688599	3120	-0.417183	0.000799688
2169	chr1	76539150	76542099	2950	0.277212	0.0277113
2176	chr1	78146500	78151699	5200	-0.195436	0.0369759
2177	chr1	78224000	78226199	2200	-0.673099	5.87567e-08
2180	chr1	78297280	78302529	5250	0.31515	0.0217952
2189	chr1	78472050	78474099	2050	0.374768	0.0424439
2191	chr1	78510100	78513379	3280	-0.295219	0.0146654
2211	chr1	82265000	82270379	5380	-0.235614	0.0384075
2217	chr1	84325350	84327649	2300	-0.761666	7.65145e-05
2224	chr1	85037580	85041599	4020	-0.376716	7.81921e-05
2226	chr1	85067680	85071229	3550	0.443282	0.00168645
2227	chr1	85085150	85087549	2400	-0.417784	0.0229955
2233	chr1	85357300	85360079	2780	-0.430458	0.0327551
2240	chr1	85664980	85668779	3800	-0.522252	0.000918947
2241	chr1	85689980	85692199	2220	0.400562	0.0361506
2248	chr1	85776680	85783899	7220	0.440533	0.000830325
2251	chr1	85793950	85798879	4930	0.409577	0.00129467
2260	chr1	86009900	86012099	2200	0.930987	3.98975e-07
2265	chr1	86077350	86079599	2250	0.905499	1.351e-09
2266	chr1	86093130	86095979	2850	0.513502	0.00317399
2268	chr1	86173080	86175279	2200	-0.210424	0.0228368
2273	chr1	87168850	87172199	3350	-0.426997	0.000403389
2292	chr1	89456750	89460549	3800	-0.324715	5.53965e-05
2309	chr1	90097050	90100649	3600	-0.383331	0.00109007
2318	chr1	90285180	90288329	3150	-0.598404	7.00771e-06
2319	chr1	90308000	90310949	2950	-0.503005	1.7392e-05
2324	chr1	90459800	90462229	2430	-0.580092	7.85957e-06
2327	chr1	91315250	91318599	3350	-0.343727	0.0167783
2329	chr1	91868750	91871579	2830	-0.380502	0.00260379
2333	chr1	92049030	92052529	3500	0.36765	0.00362961
2340	chr1	92177680	92179779	2100	0.328926	0.0415843
2341	chr1	92189500	92193979	4480	0.491197	0.00558252
2342	chr1	92196400	92199299	2900	0.38211	0.0201624
2352	chr1	92309680	92314379	4700	0.323512	0.0425916
2355	chr1	92349450	92353149	3700	-0.493413	3.39849e-05
2377	chr1	93911700	93915799	4100	-0.391187	0.000311771
2393	chr1	94145050	94148729	3680	-0.382766	0.00319798
2403	chr1	94310580	94314649	4070	-0.308361	0.00639476
2412	chr1	94533600	94537199	3600	0.384623	0.000152584
2426	chr1	94787530	94793899	6370	0.401561	0.000687336
2434	chr1	95054300	95058249	3950	0.457682	0.0260983
2447	chr1	95284430	95287129	2700	-0.317903	0.0485424
2452	chr1	95338850	95340899	2050	0.437418	0.017799
2459	chr1	95444430	95447499	3070	0.385597	0.0196275
2460	chr1	95454180	95456699	2520	0.480336	0.00236191
2475	chr1	96879450	96882349	2900	-0.857064	0.000134669
2476	chr1	97186450	97188879	2430	0.285337	0.0113358
2478	chr1	98385230	98388129	2900	-0.25492	0.0433852
2479	chr1	99125880	99128849	2970	-0.341542	0.00912747
2485	chr1	100115250	100118999	3750	0.449196	0.0117312
2488	chr1	100137180	100141499	4320	0.514194	0.00497246
2490	chr1	100147300	100152299	5000	0.311658	0.0384057
2494	chr1	100314280	100317129	2850	-0.469283	3.17678e-05
2497	chr1	100433980	100437079	3100	-0.424033	0.000357173
2511	chr1	100994800	100998349	3550	0.441975	0.00728796
2516	chr1	101646480	101649199	2720	0.471032	0.0057909
2525	chr1	107597980	107601379	3400	-0.275849	0.00531231
2530	chr1	108740530	108744379	3850	-0.429668	9.26348e-05
2534	chr1	109203050	109205379	2330	-0.45361	0.00401748
2540	chr1	109418150	109421099	2950	-0.343209	0.0235487
2547	chr1	109641730	109644729	3000	-0.309438	0.000942134
2551	chr1	109755100	109758129	3030	0.269296	0.011407
2555	chr1	109824530	109827399	2870	0.315093	0.00715376
2556	chr1	109839650	109844629	4980	0.392004	0.000795298
2557	chr1	109845730	109851579	5850	0.43649	0.001327
2558	chr1	109910350	109912729	2380	0.475273	0.00283436
2559	chr1	109912850	109918549	5700	0.612301	2.59547e-06
2560	chr1	109920800	109925999	5200	0.422282	0.00124075
2561	chr1	109926450	109936829	10380	0.355318	0.00142534
2562	chr1	109936850	109942099	5250	0.451302	0.000179673
2564	chr1	110007550	110011149	3600	-0.283948	0.0108482
2565	chr1	110024880	110028199	3320	-0.367442	0.00142236
2571	chr1	110089830	110092549	2720	0.233414	0.0499887
2582	chr1	110281400	110284049	2650	-0.400857	0.0052215
2587	chr1	110331050	110338579	7530	-0.323659	0.00168645
2589	chr1	110344250	110347779	3530	-0.540272	0.000953467
2592	chr1	110393150	110396449	3300	-0.450455	0.000439128
2595	chr1	110433350	110445179	11830	-0.425732	0.000167202
2596	chr1	110448250	110456599	8350	-0.245509	0.0323251
2605	chr1	110576380	110578779	2400	-0.703773	1.36212e-05
2629	chr1	112056900	112060349	3450	-0.378877	7.49939e-07
2636	chr1	112270630	112289779	19150	-0.199901	0.0298527
2637	chr1	112296700	112299629	2930	-0.19379	0.0480783
2638	chr1	112342480	112348249	5770	-0.56754	0.000226052
2645	chr1	112445480	112448599	3120	0.426809	0.00336319
2651	chr1	112500130	112504949	4820	0.31047	0.0169558
2656	chr1	112597250	112601099	3850	0.309518	0.0097234
2658	chr1	112683050	112689179	6130	0.402858	0.0096452
2663	chr1	112932130	112940349	8220	0.18471	0.0197181
2672	chr1	113066030	113068649	2620	0.388542	0.0248175
2677	chr1	113239650	113251499	11850	0.127263	0.0393444
2687	chr1	113569250	113574129	4880	-0.311399	0.0174106
2696	chr1	114299750	114303399	3650	-0.329089	0.000890648
2699	chr1	114353200	114356729	3530	-0.293633	0.0130694
2709	chr1	114887680	114890549	2870	-0.294913	0.00791574
2718	chr1	115322130	115324449	2320	-0.195929	0.0485377
2724	chr1	115680950	115686779	5830	0.504195	1.51105e-06
2725	chr1	115717430	115719549	2120	0.385061	0.0365378
2728	chr1	115757700	115761549	3850	0.337775	0.00628726
2731	chr1	115792700	115795949	3250	0.46985	0.010166
2734	chr1	115824530	115829179	4650	0.322426	0.0228787
2735	chr1	115874300	115876329	2030	0.637084	4.7365e-05
2739	chr1	115905380	115910299	4920	0.221831	0.0482741
2740	chr1	115949980	115955299	5320	0.438377	0.00315912
2745	chr1	116087500	116090049	2550	0.461532	0.00234955
2757	chr1	116269480	116271899	2420	0.465215	0.00544008
2759	chr1	116294480	116300829	6350	0.426621	0.000695554
2784	chr1	117037300	117042549	5250	-0.313199	0.021539
2785	chr1	117045550	117048729	3180	-0.491911	0.000103944
2786	chr1	117055250	117057579	2330	-0.514425	0.0088596
2789	chr1	117111580	117115229	3650	-0.334173	0.000409536
2798	chr1	117396830	117399079	2250	0.634983	0.000505866
2824	chr1	118213580	118230049	16470	0.274747	0.0111015
2846	chr1	120557150	120559149	2000	0.510546	0.00071814
2855	chr1	120924850	120926979	2130	-0.375791	0.0143258
2858	chr1	121137630	121139829	2200	-0.371637	0.0380662
2873	chr1	143742680	143746079	3400	-0.284929	0.0239554
2876	chr1	143956350	143958399	2050	0.392624	0.0071974
2887	chr1	144592450	144595299	2850	-0.409931	0.00215258
2888	chr1	144684600	144695799	11200	0.28475	0.0367828
2889	chr1	144696050	144702029	5980	0.645816	8.51672e-05
2891	chr1	144706200	144711379	5180	0.40934	0.0045111
2896	chr1	144971680	144977149	5470	0.549844	0.000991692
2897	chr1	144981350	144987949	6600	0.307477	0.0144015
2898	chr1	144988850	145001179	12330	0.374768	0.00308983
2900	chr1	145021950	145024679	2730	0.275486	0.00878538
2901	chr1	145031180	145033879	2700	0.347162	0.0138461
2902	chr1	145037080	145041299	4220	0.322946	0.00752941
2909	chr1	145207780	145211249	3470	-0.290912	0.0329022
2924	chr1	145523980	145528879	4900	0.341962	0.0117613
2925	chr1	145540600	145544279	3680	0.27904	0.0180773
2930	chr1	145609050	145613449	4400	0.254277	0.0404191
2934	chr1	145718880	145721399	2520	-0.614716	8.89981e-05
2945	chr1	146712900	146716279	3380	-0.351044	0.00121
2951	chr1	147140900	147144099	3200	-0.224688	0.0298794
2976	chr1	147930000	147932499	2500	-0.613642	0.00526828
2983	chr1	148554730	148557249	2520	-0.276903	0.0252772
2984	chr1	148597600	148600299	2700	-0.259961	0.0497757
2992	chr1	149378530	149380849	2320	-0.335786	0.0479312
2999	chr1	149763300	149765499	2200	-0.467726	0.00260379
3018	chr1	150205930	150209929	4000	-0.210742	0.0487705
3020	chr1	150231130	150233649	2520	-0.530947	0.00103328
3031	chr1	150486630	150489629	3000	-0.229401	0.0361713
3033	chr1	150520200	150526499	6300	-0.46454	4.40782e-05
3034	chr1	150530250	150554199	23950	0.288513	0.00048378
3039	chr1	150668650	150670799	2150	0.4534	0.0256074
3050	chr1	151027300	151037329	10030	0.183412	0.0441448
3063	chr1	151339330	151346679	7350	-0.305076	0.00241765
3071	chr1	151583350	151586599	3250	-0.358678	0.0140195
3073	chr1	151691850	151694629	2780	0.331931	0.0493546
3078	chr1	151811580	151813779	2200	0.470563	0.0050506
3082	chr1	151960280	151962979	2700	-0.308595	0.027201
3083	chr1	151963480	151968149	4670	-0.471918	4.92353e-06
3089	chr1	152414550	152417079	2530	-0.466271	0.0042064
3105	chr1	153597600	153604349	6750	0.377822	1.12534e-05
3112	chr1	153668950	153672599	3650	-0.24965	0.0367111
3114	chr1	153719800	153726249	6450	0.534971	0.000128856
3124	chr1	153914380	153920629	6250	-0.320554	0.00022807
3148	chr1	154471680	154476449	4770	-0.581077	0.00177325
3151	chr1	154548950	154551249	2300	-0.367782	0.0325873
3174	chr1	154908280	154917849	9570	-0.27004	4.33463e-05
3176	chr1	154932900	154935949	3050	-0.369994	0.00975802
3177	chr1	154938630	154949329	10700	0.277418	0.00136921
3179	chr1	154970650	154982499	11850	0.242054	0.00997887
3186	chr1	155042030	155044999	2970	-0.283941	0.029721
3187	chr1	155050780	155054299	3520	-0.499985	0.00318936
3191	chr1	155097650	155110449	12800	0.208922	0.0200343
3194	chr1	155144380	155146699	2320	0.239365	0.0162299
3211	chr1	155504580	155507779	3200	-0.410898	0.00791928
3212	chr1	155530830	155535079	4250	-0.274827	0.00219816
3213	chr1	155578500	155581479	2980	-0.370033	0.00106444
3216	chr1	155714150	155717049	2900	-0.426975	0.000114902
3221	chr1	155879630	155882179	2550	0.243705	0.043516
3249	chr1	156440400	156451549	11150	0.27689	0.00265508
3250	chr1	156456650	156482129	25480	0.342956	2.84738e-06
3255	chr1	156584050	156587949	3900	0.365217	0.0349879
3263	chr1	156713800	156723129	9330	0.207316	0.0282781
3273	chr1	157106700	157109749	3050	-0.29924	0.00363298
3275	chr1	157947750	157949849	2100	-0.588477	0.00184072
3279	chr1	157987180	157991029	3850	0.420336	0.000601317
3281	chr1	158113550	158120999	7450	0.357802	0.000228139
3289	chr1	159749900	159752849	2950	-0.785094	1.88946e-06
3290	chr1	159823100	159826149	3050	-0.232139	0.0387321
3297	chr1	160054780	160057079	2300	0.465579	0.019586
3299	chr1	160080930	160110429	29500	0.394866	9.82982e-05
3314	chr1	160878980	160880999	2020	0.614563	0.00377343
3320	chr1	161066800	161069429	2630	-0.387192	0.00382483
3323	chr1	161122650	161125229	2580	-0.252847	0.0151552
3341	chr1	161499630	161501829	2200	0.309938	0.041483
3355	chr1	161978600	161983279	4680	0.292244	0.0373523
3368	chr1	162466050	162469099	3050	-0.45879	0.000585779
3371	chr1	162529880	162533179	3300	-0.25118	0.00624918
3373	chr1	162600230	162604179	3950	0.573928	2.04627e-05
3380	chr1	162867350	162870349	3000	0.521853	0.0155608
3381	chr1	162873350	162876179	2830	0.624239	0.00527608
3383	chr1	163156430	163158579	2150	0.492279	0.00549976
3389	chr1	164526930	164530349	3420	0.515921	0.00119722
3390	chr1	164544180	164547179	3000	-0.303098	0.0307487
3397	chr1	164605730	164611799	6070	0.386328	0.0155002
3427	chr1	165605130	165608449	3320	-0.423229	0.00106481
3430	chr1	165666300	165669199	2900	-0.244013	0.0154615
3448	chr1	166844080	166846529	2450	-0.639113	9.87563e-05
3450	chr1	166893800	166896649	2850	0.628378	0.000294768
3453	chr1	167050800	167057049	6250	0.372633	0.00894636
3468	chr1	167595700	167607749	12050	0.217079	0.000722654
3477	chr1	167689580	167692849	3270	-0.472304	0.000105685
3478	chr1	167725330	167727549	2220	-0.388429	0.0231768
3480	chr1	167788000	167790999	3000	-0.390909	0.00418644
3487	chr1	168053350	168055899	2550	0.358771	0.0157935
3491	chr1	168193830	168196929	3100	-0.367662	0.00412821
3498	chr1	168577700	168579849	2150	0.617277	1.66014e-05
3503	chr1	168686550	168688629	2080	0.431304	0.0133591
3517	chr1	169335630	169338779	3150	0.314264	0.0197675
3520	chr1	169554450	169556979	2530	-0.73443	4.57988e-05
3523	chr1	169861380	169864929	3550	-0.377518	4.56204e-05
3532	chr1	170382650	170384829	2180	0.436824	0.0183331
3535	chr1	170630100	170639399	9300	0.319706	0.00468133
3541	chr1	171106380	171112229	5850	0.356983	0.0139198
3543	chr1	171153800	171157099	3300	0.652371	0.000911298
3555	chr1	171748980	171752449	3470	-0.207354	0.0440277
3556	chr1	171809180	171812349	3170	-0.301532	0.0325798
3574	chr1	173374930	173377299	2370	-0.468279	0.0109087
3575	chr1	173396950	173401549	4600	-0.288354	0.00648863
3576	chr1	173444350	173448299	3950	-0.406907	8.47311e-05
3589	chr1	174967200	174970599	3400	-0.271079	0.0023485
3592	chr1	175039480	175042599	3120	0.415655	0.00483787
3598	chr1	175286300	175289029	2730	0.388233	0.0437934
3600	chr1	175770400	175773249	2850	-0.485256	0.021696
3611	chr1	176637100	176639279	2180	0.429984	0.0270487
3623	chr1	178005780	178008779	3000	-0.354145	0.00360133
3625	chr1	178024050	178031499	7450	0.385479	0.00111577
3633	chr1	178454650	178457129	2480	-0.376188	0.0384845
3637	chr1	178504580	178508829	4250	-0.530066	0.000119501
3638	chr1	178510100	178513799	3700	-0.42848	0.000168387
3639	chr1	178692930	178696349	3420	-0.515182	0.00172959
3644	chr1	178993680	178996829	3150	-0.626325	1.27827e-05
3646	chr1	179049580	179052979	3400	-0.381701	0.000461433
3652	chr1	179197500	179200249	2750	-0.354342	0.0242519
3653	chr1	179261430	179264879	3450	-0.317063	0.00956498
3660	chr1	179921750	179925399	3650	-0.255096	0.00580614
3674	chr1	180526650	180536299	9650	0.334037	0.00467566
3687	chr1	181001430	181004329	2900	0.323777	0.0185598
3689	chr1	181056430	181060529	4100	0.395224	0.000942134
3690	chr1	181063130	181067779	4650	0.557588	9.31236e-06
3696	chr1	181109650	181113679	4030	0.274441	0.0153099
3697	chr1	181115300	181126229	10930	0.353071	0.00338799
3703	chr1	181971030	181974249	3220	-0.369101	0.0190887
3711	chr1	182258580	182261549	2970	0.352982	0.0447236
3714	chr1	182316680	182320579	3900	0.553899	0.00147189
3718	chr1	182378330	182380379	2050	0.694724	0.00166982
3721	chr1	182582650	182586579	3930	-0.195985	0.0319361
3723	chr1	182757400	182760129	2730	-0.476044	0.00203896
3726	chr1	182990480	182994479	4000	-0.299344	0.0130976
3737	chr1	183207680	183211279	3600	0.468155	0.00287013
3745	chr1	183296100	183298579	2480	-0.29035	0.0414909
3750	chr1	183534800	183539179	4380	0.251186	0.0333704
3757	chr1	183679430	183683279	3850	0.371276	0.0373924
3760	chr1	183772650	183776979	4330	0.270145	0.0105975
3764	chr1	183848630	183852699	4070	0.300606	0.0159465
3768	chr1	183951500	183953729	2230	0.547561	7.47942e-05
3769	chr1	183957550	183959649	2100	0.535626	0.0100375
3777	chr1	184252000	184254849	2850	0.622428	0.000131078
3778	chr1	184263850	184270549	6700	0.217797	0.0108684
3787	chr1	184459630	184467529	7900	0.334181	0.0066429
3789	chr1	184471730	184475849	4120	0.341079	0.0271246
3791	chr1	184501100	184506579	5480	0.268814	0.0425596
3792	chr1	184523430	184526649	3220	0.297009	0.0281003
3793	chr1	184529250	184531999	2750	0.373703	0.0138438
3801	chr1	184722330	184725599	3270	-0.262297	0.00934015
3807	chr1	184848330	184858249	9920	0.355868	0.00128781
3814	chr1	184925150	184931199	6050	0.415175	0.000430278
3815	chr1	184937650	184941649	4000	0.458961	0.0024793
3817	chr1	185013330	185016429	3100	-0.459435	0.000989784
3836	chr1	192776550	192779849	3300	-0.356959	0.000689691
3839	chr1	193072780	193075949	3170	-0.363925	0.00244378
3845	chr1	193377150	193379249	2100	0.358107	0.0117899
3851	chr1	196576650	196579049	2400	0.406639	0.0123402
3853	chr1	197742850	197746149	3300	-0.52166	0.000110365
3862	chr1	198903850	198907449	3600	0.410491	0.0462186
3870	chr1	200377250	200380549	3300	-0.30887	0.0235063
3873	chr1	200637650	200640599	2950	-0.594943	3.93329e-05
3874	chr1	200707030	200710129	3100	-0.238433	0.0149261
3886	chr1	201268300	201270749	2450	-0.386193	0.0345131
3893	chr1	201365180	201373149	7970	0.282161	0.0196275
3896	chr1	201393250	201396729	3480	-0.368618	0.0159465
3897	chr1	201399100	201401599	2500	-0.358096	0.0264497
3911	chr1	201521080	201526949	5870	0.207156	0.0217904
3913	chr1	201541880	201545079	3200	0.45278	0.00632026
3928	chr1	201736580	201741249	4670	0.416423	0.000875331
3930	chr1	201754480	201763599	9120	0.244635	0.0108109
3940	chr1	201914250	201917229	2980	0.432929	0.0016725
3942	chr1	201950350	201953599	3250	-0.435584	5.42932e-05
3960	chr1	202317100	202319299	2200	-0.260576	0.025526
3971	chr1	202472500	202476249	3750	0.535221	0.00346889
3972	chr1	202485830	202491299	5470	0.560953	0.000436853
3974	chr1	202506180	202509479	3300	0.50289	0.00384599
3975	chr1	202511730	202513899	2170	0.502759	0.00575066
3976	chr1	202514430	202519599	5170	0.631571	5.81668e-06
3987	chr1	202774900	202778429	3530	-0.5065	0.00130834
3990	chr1	202856550	202859349	2800	-0.317122	0.00731367
3992	chr1	202925880	202929049	3170	-0.284313	0.0250797
3994	chr1	202974800	202978049	3250	-0.382697	4.18934e-05
3998	chr1	203035580	203043499	7920	0.293144	0.00384805
3999	chr1	203044100	203046549	2450	-0.506365	0.00846521
4000	chr1	203050250	203055099	4850	-0.380688	0.0195255
4005	chr1	203240830	203261749	20920	0.203338	0.0495663
4007	chr1	203272580	203278949	6370	0.296799	0.000464683
4009	chr1	203289430	203298049	8620	0.262533	0.00218686
4013	chr1	203317800	203321129	3330	0.448013	0.000264225
4016	chr1	203346250	203350399	4150	0.622349	1.77403e-06
4018	chr1	203371800	203379629	7830	0.666585	2.04378e-07
4019	chr1	203408400	203412129	3730	0.461713	0.00126996
4021	chr1	203431700	203438699	7000	0.410193	0.0105135
4023	chr1	203441850	203451029	9180	0.412085	0.000898858
4042	chr1	203763050	203766449	3400	0.254749	0.0349683
4053	chr1	204070950	204075399	4450	-0.507676	0.000426118
4054	chr1	204075700	204079299	3600	-0.395327	0.0288895
4061	chr1	204249380	204259699	10320	0.236089	0.0229292
4065	chr1	204316280	204321429	5150	-0.248387	0.022434
4074	chr1	204406830	204413779	6950	-0.324368	0.0120835
4079	chr1	204461000	204465349	4350	-0.254256	0.0403997
4093	chr1	204898700	204902099	3400	0.552014	0.00733574
4099	chr1	205179080	205182099	3020	-0.404709	0.00142634
4130	chr1	205717250	205720749	3500	0.301484	0.0150722
4134	chr1	205767880	205771649	3770	0.29293	0.0422973
4156	chr1	206632600	206635899	3300	-0.357141	0.00629389
4175	chr1	206909350	206912349	3000	0.413386	0.00245154
4179	chr1	207235750	207241079	5330	0.507174	0.00429614
4181	chr1	207483130	207486129	3000	-0.290105	0.044808
4182	chr1	207493480	207496449	2970	-0.217834	0.0066429
4186	chr1	207976230	208002949	26720	0.349536	0.000461035
4197	chr1	208089730	208099879	10150	0.162236	0.0436071
4199	chr1	208131050	208139299	8250	-0.211166	0.0184604
4203	chr1	208219700	208223099	3400	0.472456	0.00720105
4205	chr1	208252630	208258749	6120	0.567493	1.47026e-05
4206	chr1	208258800	208260899	2100	0.437386	0.0153148
4207	chr1	208262500	208265299	2800	0.450153	8.38027e-05
4216	chr1	208373250	208383299	10050	0.298039	0.00192545
4218	chr1	208389200	208397449	8250	0.47616	1.11866e-08
4230	chr1	209802980	209806149	3170	-0.501765	0.00485885
4237	chr1	209893380	209896229	2850	0.476218	0.00175408
4240	chr1	209913930	209918899	4970	0.285978	0.00304357
4247	chr1	209973100	209977229	4130	0.437924	0.000613913
4250	chr1	210405750	210408799	3050	-0.483342	0.00772596
4254	chr1	210434330	210437399	3070	0.375241	0.0234619
4257	chr1	210500700	210503899	3200	-0.311809	0.00227173
4265	chr1	211429700	211435249	5550	-0.210508	0.0374164
4269	chr1	211657650	211660249	2600	-0.49509	0.00457749
4281	chr1	212001850	212005429	3580	-0.263248	0.0312873
4284	chr1	212291080	212294249	3170	-0.264045	0.0326082
4293	chr1	212457050	212462549	5500	-0.364605	4.14794e-05
4295	chr1	212586780	212589629	2850	-0.3681	0.0113524
4297	chr1	212622650	212625049	2400	-0.329274	0.0418945
4298	chr1	212625480	212628149	2670	-0.310798	0.049331
4300	chr1	212642280	212644579	2300	-0.409572	0.00795611
4305	chr1	212697530	212700949	3420	-0.373742	0.0407329
4310	chr1	212837800	212842329	4530	-0.240649	0.0149098
4311	chr1	212871700	212875129	3430	-0.612617	2.78534e-06
4314	chr1	213029780	213033299	3520	-0.351007	0.000386404
4318	chr1	213223450	213226029	2580	-0.347082	0.000835646
4327	chr1	214160280	214164279	4000	0.551444	2.27897e-05
4328	chr1	214169430	214172199	2770	0.393552	0.00424778
4329	chr1	214184900	214189579	4680	0.354606	0.0224731
4339	chr1	214446050	214461829	15780	0.285604	0.0165301
4343	chr1	214479480	214483329	3850	0.393222	0.0210288
4344	chr1	214483700	214497829	14130	0.433793	0.00680491
4345	chr1	214498950	214508629	9680	0.420167	0.00194876
4346	chr1	214509700	214515899	6200	0.547538	6.03014e-05
4348	chr1	214531900	214540499	8600	0.589338	3.98975e-07
4350	chr1	214543300	214547649	4350	0.647195	3.28127e-05
4354	chr1	214714750	214718899	4150	0.389109	0.0319021
4359	chr1	216773250	216775899	2650	-0.447036	0.000216625
4377	chr1	218336780	218339949	3170	-0.297213	0.0433027
4379	chr1	218517500	218526199	8700	0.457077	7.83796e-05
4380	chr1	218528950	218531979	3030	0.501065	0.00132506
4381	chr1	218537750	218540129	2380	0.8654	3.54324e-07
4382	chr1	218543200	218546479	3280	0.700462	4.04923e-07
4383	chr1	218547080	218549199	2120	0.880703	8.64067e-06
4384	chr1	218552830	218555879	3050	0.904723	3.65247e-09
4390	chr1	218631800	218635029	3230	0.284461	0.0136598
4391	chr1	218635500	218640899	5400	0.49237	5.82839e-05
4393	chr1	218649580	218652099	2520	0.730196	0.000227617
4394	chr1	218652480	218656549	4070	0.801205	9.4362e-08
4395	chr1	218670750	218674499	3750	0.508197	0.00472322
4400	chr1	219605080	219607249	2170	0.624906	0.000479521
4406	chr1	220217730	220221579	3850	-0.252097	0.0113125
4408	chr1	220266650	220269099	2450	-0.429367	0.00882142
4417	chr1	220862700	220865229	2530	-0.492575	0.000301934
4422	chr1	220925880	220928499	2620	-0.486077	0.00289892
4437	chr1	221999430	222001699	2270	-0.482902	0.0075946
4441	chr1	222209530	222218179	8650	-0.48237	0.00758767
4449	chr1	222986950	222989729	2780	-0.252382	0.0152245
4472	chr1	223891530	223898229	6700	-0.291408	0.00808765
4473	chr1	223898450	223902399	3950	-0.309567	0.0143653
4475	chr1	223910450	223916649	6200	-0.279855	0.0288029
4476	chr1	223918150	223924829	6680	-0.295917	0.0134955
4478	chr1	223929480	223932649	3170	-0.545351	0.000126898
4479	chr1	223934730	223937749	3020	-0.344319	0.00254292
4481	chr1	223963200	223966399	3200	-0.350315	0.0126877
4483	chr1	224031600	224035749	4150	-0.474968	2.74166e-05
4487	chr1	224178830	224181979	3150	-0.313315	0.00116207
4490	chr1	224301030	224303529	2500	-0.327745	0.00426457
4497	chr1	224516500	224519799	3300	-0.254429	0.0060002
4498	chr1	224543650	224546249	2600	-0.41915	0.000648711
4501	chr1	224633930	224637579	3650	-0.452104	0.00132506
4505	chr1	224920000	224922479	2480	-0.559032	0.000967776
4507	chr1	225613700	225617399	3700	-0.336742	0.00315727
4516	chr1	225777900	225780229	2330	0.503582	0.00754225
4529	chr1	225941530	225948199	6670	-0.260511	0.014891
4539	chr1	226110330	226113679	3350	-0.329075	0.00490741
4544	chr1	226269800	226272629	2830	-0.447042	7.25369e-05
4546	chr1	226295430	226301199	5770	-0.206127	0.0286833
4547	chr1	226308080	226311449	3370	-0.577061	0.000110365
4565	chr1	226820600	226822679	2080	-0.40803	0.0136497
4567	chr1	226829700	226836079	6380	-0.501401	0.00279039
4596	chr1	227504430	227507949	3520	-0.235008	0.0396108
4603	chr1	227728450	227731999	3550	-0.660597	0.00011057
4605	chr1	227792900	227795499	2600	0.485512	0.000641924
4607	chr1	227921500	227924879	3380	-0.348034	0.00792258
4613	chr1	228072180	228077099	4920	0.2811	0.0482299
4614	chr1	228082780	228084849	2070	0.439696	0.0232394
4617	chr1	228268350	228274349	6000	-0.290806	0.00712525
4618	chr1	228274830	228278849	4020	-0.290324	0.0101672
4619	chr1	228289300	228292879	3580	-0.364271	0.00773384
4621	chr1	228326050	228331829	5780	-0.240552	0.0174395
4630	chr1	228461830	228465499	3670	-0.459179	0.00139768
4635	chr1	228533980	228536149	2170	0.433585	0.0136507
4642	chr1	228643900	228647299	3400	0.277023	0.0367828
4643	chr1	228672780	228679299	6520	-0.275206	0.00171574
4666	chr1	229542300	229548829	6530	0.375086	0.0171728
4667	chr1	229565580	229574849	9270	0.41662	0.0103084
4671	chr1	229692600	229696349	3750	-0.264602	0.0243764
4694	chr1	230324080	230328549	4470	0.452515	0.00534549
4696	chr1	230343680	230352049	8370	0.354669	0.000936131
4700	chr1	230456780	230459049	2270	-0.724128	3.77518e-05
4704	chr1	230777380	230779949	2570	-0.286246	0.0151474
4707	chr1	230859380	230861479	2100	0.63531	0.00153413
4714	chr1	230956130	230964779	8650	0.60736	2.5374e-08
4717	chr1	230982600	230988449	5850	0.418772	6.18624e-05
4718	chr1	230989330	231005929	16600	0.432297	4.56992e-05
4722	chr1	231174100	231177529	3430	-0.540671	0.00301997
4732	chr1	231555680	231559499	3820	-0.288974	0.0251222
4739	chr1	231941250	231945949	4700	-0.343253	0.0365925
4759	chr1	232511300	232515779	4480	-0.398333	0.00200969
4762	chr1	232563850	232569199	5350	0.330106	0.00208125
4779	chr1	232939650	232942699	3050	-0.462575	0.000154207
4788	chr1	233798780	233805699	6920	0.354128	0.0360375
4792	chr1	233854600	233860999	6400	0.471102	0.000422376
4794	chr1	234612780	234615999	3220	-0.326066	0.039121
4795	chr1	234622350	234624499	2150	0.376967	0.0317202
4797	chr1	234633780	234637229	3450	0.281347	0.0109816
4808	chr1	234739580	234751899	12320	0.344779	0.00494857
4813	chr1	234843730	234847849	4120	-0.323468	0.00580104
4814	chr1	234850450	234868779	18330	0.285475	0.000959841
4816	chr1	234885450	234888029	2580	0.395328	0.00646036
4823	chr1	234950300	234955399	5100	0.408081	0.00040943
4828	chr1	235010780	235037499	26720	0.226222	0.0207463
4830	chr1	235041330	235045679	4350	0.256919	0.0289283
4834	chr1	235103450	235111279	7830	0.186479	0.044989
4836	chr1	235119730	235127329	7600	0.260028	0.00306842
4837	chr1	235128050	235137329	9280	0.267519	0.00572467
4843	chr1	235241630	235248679	7050	0.344432	5.36662e-05
4853	chr1	236028550	236031929	3380	-0.253573	0.00741654
4860	chr1	236145400	236147449	2050	0.344313	0.0255141
4862	chr1	236171380	236186299	14920	0.385752	0.000791622
4870	chr1	236443350	236446749	3400	-0.506086	2.12354e-05
4876	chr1	236665400	236672899	7500	0.319119	0.00295953
4884	chr1	236848150	236869249	21100	0.408525	0.0139187
4901	chr1	237143680	237147999	4320	0.424594	0.00490741
4905	chr1	237190330	237197899	7570	0.687394	2.30811e-07
4946	chr1	241681430	241683829	2400	-0.96915	5.41957e-07
4950	chr1	242884750	242887879	3130	0.383447	0.0236108
4972	chr1	244613680	244615849	2170	-0.406236	0.00261793
4973	chr1	244623050	244626149	3100	-0.383823	0.0017548
4978	chr1	244995700	245000679	4980	-0.178344	0.0464393
4979	chr1	245026350	245029529	3180	-0.427274	0.000369736
4983	chr1	245130780	245136799	6020	-0.457571	0.000163881
4987	chr1	245315930	245320629	4700	-0.677066	0.000210965
4999	chr1	246669250	246671999	2750	-0.496237	0.000756801
5017	chr1	246956850	246959899	3050	-0.668989	0.00168139
5018	chr1	246960800	246963779	2980	-0.622923	0.00325305
5020	chr1	246972680	246975949	3270	-0.51395	0.0405783
5023	chr1	247092480	247096899	4420	-0.624676	1.50069e-09
5026	chr1	247266230	247269299	3070	-0.29916	0.010494
5027	chr1	247273350	247276749	3400	-0.469672	0.00258766
5031	chr1	247372800	247375179	2380	-0.393343	0.000465587
5032	chr1	247493100	247497599	4500	-0.482938	0.000473736
5035	chr1	247522830	247525949	3120	0.410013	0.00578657
5040	chr1	249130580	249138529	7950	-0.255277	0.00011247
5041	chr1	249150950	249154779	3830	-0.216792	0.00784381
5048	chr2	262800	266249	3450	-0.51905	0.00037083
5050	chr2	675480	678629	3150	-0.276495	0.00069009
5083	chr2	1654280	1659799	5520	0.429012	0.00299924
5102	chr2	2015630	2020429	4800	-0.316184	0.0373116
5128	chr2	3589980	3592279	2300	0.437194	0.0180217
5129	chr2	3604880	3607549	2670	-0.517268	0.000122637
5130	chr2	3621450	3624649	3200	-0.295448	0.020295
5135	chr2	3703130	3705829	2700	-0.503293	0.0196593
5143	chr2	6054700	6057279	2580	0.294525	0.0294782
5145	chr2	6080080	6082849	2770	0.488617	0.0316614
5149	chr2	7003980	7007499	3520	-0.385766	0.0286738
5152	chr2	7056100	7064049	7950	-0.279099	0.0337712
5171	chr2	8133150	8135329	2180	0.330008	0.0373144
5172	chr2	8142700	8144949	2250	0.48019	0.00198292
5199	chr2	8677930	8681679	3750	0.324324	0.0052734
5225	chr2	9345130	9349129	4000	-0.306645	0.0384845
5244	chr2	9561600	9565179	3580	-0.357627	1.95116e-05
5245	chr2	9612980	9616679	3700	-0.347812	0.0019618
5247	chr2	9694480	9697449	2970	0.338675	0.000521722
5252	chr2	9746830	9749929	3100	0.446475	0.000828317
5253	chr2	9769180	9775349	6170	0.29111	0.00823023
5254	chr2	9776850	9781449	4600	0.422386	1.80301e-05
5256	chr2	9807700	9809829	2130	0.491818	0.00096016
5264	chr2	9982280	9985429	3150	-0.366682	0.00257499
5269	chr2	10145250	10151779	6530	-0.509851	0.000444549
5270	chr2	10166500	10186149	19650	-0.337118	5.0642e-07
5272	chr2	10217500	10220499	3000	0.428514	0.00376268
5276	chr2	10373550	10380299	6750	-0.487941	0.00928368
5280	chr2	10424630	10427929	3300	-0.430354	0.00366549
5281	chr2	10441200	10446099	4900	-0.342353	0.0146
5289	chr2	10586650	10590379	3730	-0.402441	0.00283515
5292	chr2	10786780	10789349	2570	-0.391501	0.0232677
5298	chr2	11001450	11011199	9750	0.550564	2.41045e-05
5299	chr2	11012150	11019049	6900	0.396908	0.0015347
5303	chr2	11125200	11127199	2000	0.555563	0.00245323
5306	chr2	11293750	11297149	3400	-0.37228	0.000315038
5319	chr2	11598300	11600399	2100	0.382363	0.0375946
5320	chr2	11604850	11607699	2850	-0.478434	0.000429197
5357	chr2	12955550	12959729	4180	0.331374	0.0258489
5363	chr2	13058100	13060199	2100	0.544913	0.00388408
5367	chr2	13146000	13148129	2130	0.370877	0.0316702
5378	chr2	15869380	15872229	2850	-0.573326	5.2391e-05
5381	chr2	15888850	15890929	2080	-0.329828	0.0407687
5384	chr2	16082680	16084899	2220	0.424426	0.013802
5387	chr2	16510880	16512999	2120	0.614079	0.00372703
5389	chr2	16586900	16591449	4550	0.655221	7.77479e-05
5390	chr2	16593500	16596949	3450	0.590844	0.00172963
5397	chr2	16832750	16835399	2650	0.404704	0.00744102
5398	chr2	16835750	16839329	3580	0.49521	0.00109632
5399	chr2	16843950	16848699	4750	0.246958	0.016257
5409	chr2	17823950	17829849	5900	-0.291082	0.0394353
5411	chr2	17933600	17936549	2950	-0.488315	9.61168e-05
5426	chr2	19234430	19236579	2150	0.56831	0.0018963
5428	chr2	19245080	19248749	3670	0.418952	0.0169456
5433	chr2	19556880	19559849	2970	-0.328384	0.0206561
5435	chr2	19847200	19851129	3930	-0.691967	0.000165152
5437	chr2	19871130	19874129	3000	-0.708938	0.000428188
5438	chr2	19875580	19880249	4670	-0.782987	3.0472e-05
5440	chr2	19945830	19949149	3320	-1.08576	3.36865e-09
5441	chr2	19983600	19987679	4080	-0.49895	0.00248023
5457	chr2	20312330	20315529	3200	-0.447133	0.00736096
5458	chr2	20324580	20327429	2850	-0.654901	0.000154207
5478	chr2	20849350	20852379	3030	-0.314348	0.000162876
5496	chr2	23717850	23722329	4480	0.394226	0.0315635
5500	chr2	23775600	23778949	3350	0.384116	0.0472408
5502	chr2	23785850	23790249	4400	0.310435	0.0424289
5511	chr2	24148180	24151699	3520	-0.387464	2.79462e-05
5515	chr2	24271980	24274349	2370	-0.539064	0.00412079
5516	chr2	24297930	24301579	3650	0.240031	0.0246429
5518	chr2	24344900	24347999	3100	-0.261029	0.0114027
5521	chr2	24581500	24584879	3380	-0.397053	0.00278996
5527	chr2	25076430	25081549	5120	0.316976	0.0232956
5528	chr2	25082800	25088079	5280	0.325011	0.0264588
5530	chr2	25138950	25143379	4430	0.489392	0.000336379
5534	chr2	25206880	25210749	3870	0.320078	0.0233845
5536	chr2	25263450	25266629	3180	-0.445922	0.000593034
5545	chr2	25437600	25440379	2780	-0.643578	1.54636e-06
5548	chr2	25473100	25476999	3900	-0.242317	0.0399811
5555	chr2	25532450	25539729	7280	-0.200579	0.0396227
5563	chr2	25894680	25898549	3870	-0.50512	0.000392956
5577	chr2	26342800	26346549	3750	0.399227	0.0428178
5580	chr2	26407250	26410199	2950	-0.416914	0.0115762
5596	chr2	26926250	26932199	5950	0.457851	0.000184749
5599	chr2	26941900	26949599	7700	-0.557242	1.06403e-06
5602	chr2	26980330	26982499	2170	-0.383401	0.0155936
5606	chr2	27015000	27017199	2200	0.709003	0.00146361
5614	chr2	27254330	27257449	3120	-0.364895	0.0031085
5615	chr2	27271750	27276099	4350	-0.201691	0.0364474
5618	chr2	27307480	27310999	3520	-0.321222	0.00221311
5619	chr2	27317980	27320679	2700	-0.399438	0.0129619
5620	chr2	27345200	27350899	5700	-0.238411	0.0348032
5621	chr2	27355750	27359279	3530	-0.538791	2.75549e-09
5622	chr2	27433450	27436579	3130	-0.207656	0.0241762
5624	chr2	27465430	27468099	2670	0.390459	0.0208052
5625	chr2	27484700	27489549	4850	-0.289445	0.00654038
5632	chr2	27578300	27581379	3080	-0.244893	0.0321171
5633	chr2	27591630	27595399	3770	-0.394177	0.00182914
5635	chr2	27630980	27633999	3020	-0.344231	0.00603363
5636	chr2	27650080	27653499	3420	-0.227847	0.0448353
5645	chr2	27957150	27962229	5080	-0.368102	0.000176036
5649	chr2	27997350	28002749	5400	0.300882	0.0404085
5650	chr2	28016600	28024879	8280	0.309966	0.00640512
5659	chr2	28385450	28389629	4180	0.532419	9.31236e-06
5661	chr2	28496450	28500929	4480	-0.383639	0.00389882
5676	chr2	28816500	28826729	10230	0.306374	0.00335671
5677	chr2	28827550	28833049	5500	0.302775	0.00148355
5679	chr2	28841780	28846629	4850	0.349698	0.0114714
5680	chr2	28847080	28861649	14570	0.539782	2.76026e-06
5681	chr2	28862000	28869049	7050	0.433143	0.0129619
5684	chr2	28882730	28890749	8020	0.581727	2.29886e-05
5686	chr2	28913680	28917299	3620	0.453131	0.000563085
5692	chr2	28967150	28970179	3030	0.642983	0.000196925
5695	chr2	29115930	29119049	3120	-0.266681	0.0357573
5697	chr2	29201580	29205579	4000	-0.433027	0.0413887
5698	chr2	29230550	29241879	11330	-0.39576	0.000622501
5705	chr2	29665150	29668479	3330	-0.543342	0.00293733
5706	chr2	30328780	30330849	2070	0.666148	0.00182942
5714	chr2	30445380	30451249	5870	0.218314	0.0103057
5717	chr2	30471430	30480929	9500	0.21062	0.0471498
5720	chr2	30505880	30508049	2170	-0.458209	0.0291304
5723	chr2	30522080	30527029	4950	0.239353	0.016768
5726	chr2	30626050	30638249	12200	0.423117	5.12017e-05
5729	chr2	30655530	30663279	7750	0.330305	0.00778567
5736	chr2	30733730	30735779	2050	0.722729	6.23101e-05
5740	chr2	30787780	30791629	3850	0.475651	0.0013951
5749	chr2	31116650	31119149	2500	0.469587	0.0403564
5751	chr2	31201430	31204599	3170	0.386908	0.0268053
5761	chr2	31544100	31546129	2030	0.761361	5.02303e-05
5764	chr2	32232500	32237349	4850	-0.317005	0.00348335
5766	chr2	32286000	32290549	4550	-0.247176	0.0152489
5769	chr2	32501800	32504399	2600	-0.27996	0.0164139
5776	chr2	32934700	32940449	5750	0.326405	0.0039759
5777	chr2	32941030	32946029	5000	0.410073	0.00738757
5788	chr2	33200650	33203779	3130	-0.505844	8.89981e-05
5790	chr2	33239030	33244829	5800	-0.354937	0.0160733
5795	chr2	33332400	33334649	2250	0.541316	0.000872863
5797	chr2	33366300	33368799	2500	0.327373	0.0445199
5800	chr2	33440000	33442949	2950	0.292579	0.0391419
5801	chr2	33501550	33504199	2650	0.537945	0.00354161
5807	chr2	33658550	33660699	2150	0.353775	0.0487372
5830	chr2	36675280	36679899	4620	0.564786	0.000210965
5831	chr2	36681100	36685579	4480	0.514797	8.56436e-05
5833	chr2	36705000	36707099	2100	0.844898	1.60086e-05
5834	chr2	36709930	36712849	2920	0.747266	5.75816e-06
5851	chr2	37382450	37385649	3200	-0.336489	0.000803363
5852	chr2	37422200	37425399	3200	-0.371235	0.00197304
5857	chr2	37641550	37645579	4030	0.310724	0.0367111
5868	chr2	37872200	37886979	14780	0.369449	0.000138845
5869	chr2	37889150	37895679	6530	0.439683	0.000315884
5876	chr2	38052250	38059429	7180	0.288651	0.0418751
5878	chr2	38079030	38087549	8520	0.263427	0.00116591
5880	chr2	38096680	38104879	8200	0.314231	0.00558005
5881	chr2	38151100	38153949	2850	-0.380393	0.00117738
5883	chr2	38264400	38266679	2280	0.362412	0.0411677
5889	chr2	38372650	38377099	4450	0.403751	0.0042269
5901	chr2	38741830	38743899	2070	0.430398	0.0203232
5904	chr2	38826600	38831649	5050	-0.376211	0.00125247
5907	chr2	38945800	38951779	5980	0.538113	0.000188404
5917	chr2	39607980	39610049	2070	0.41645	0.0362619
5931	chr2	39834400	39838899	4500	-0.323471	0.0307138
5932	chr2	39892900	39895129	2230	-0.392212	0.0218416
5936	chr2	40005100	40007429	2330	-0.644494	3.48579e-05
5937	chr2	40313400	40316179	2780	-0.561271	0.000454542
5938	chr2	40353630	40359829	6200	0.539939	0.00453065
5940	chr2	40390950	40393629	2680	0.476687	0.00333222
5946	chr2	40572480	40575479	3000	0.41577	0.0155026
5957	chr2	40736050	40740279	4230	0.469358	0.00800199
5959	chr2	41824830	41826879	2050	0.617574	0.000357173
5960	chr2	41837200	41839549	2350	0.731447	5.45539e-05
5966	chr2	42147200	42151299	4100	0.416024	0.0369879
5967	chr2	42151530	42155979	4450	0.389386	0.0023762
5968	chr2	42158400	42162349	3950	0.342103	0.00929765
5969	chr2	42163300	42167029	3730	0.299478	0.0183549
5977	chr2	42272350	42285579	13230	0.199193	0.0182018
5978	chr2	42286630	42289779	3150	0.320743	0.00465449
5994	chr2	43034950	43039779	4830	-0.446073	2.06296e-06
6017	chr2	43294400	43316379	21980	0.221004	0.020157
6020	chr2	43331050	43338279	7230	0.324627	0.0144153
6035	chr2	43477080	43479829	2750	0.371682	0.00761279
6042	chr2	43554600	43565329	10730	0.23834	0.0269403
6043	chr2	43565900	43577449	11550	0.311626	0.00647735
6045	chr2	43641800	43643929	2130	0.303038	0.049785
6053	chr2	44221600	44224949	3350	-0.316187	0.00172849
6063	chr2	45463580	45466999	3420	0.415866	0.0215677
6064	chr2	45467630	45471499	3870	0.435145	0.00884299
6081	chr2	46015700	46019549	3850	-0.220073	0.040695
6129	chr2	46482630	46487749	5120	0.279815	0.0245911
6133	chr2	46556800	46568629	11830	0.227428	0.0135255
6134	chr2	46572980	46581999	9020	0.236173	0.0190293
6149	chr2	46888880	46892599	3720	0.270471	0.0276836
6154	chr2	47036730	47047199	10470	0.215803	0.0234771
6164	chr2	47111200	47114099	2900	0.394277	0.0354831
6174	chr2	47246000	47265099	19100	-0.252712	0.00371509
6182	chr2	47498180	47503399	5220	-0.219964	0.0454773
6183	chr2	47536630	47540099	3470	-0.332856	0.014332
6194	chr2	48008730	48011499	2770	-0.426576	0.000163964
6198	chr2	48337630	48340679	3050	-0.361704	0.000186308
6199	chr2	48474300	48478329	4030	0.367104	0.0153513
6206	chr2	48646080	48648729	2650	-0.374681	0.00684556
6208	chr2	48700350	48703829	3480	-0.338417	0.0130639
6220	chr2	53993630	53996249	2620	-0.246914	0.0255176
6222	chr2	54053580	54055749	2170	0.527153	0.0042879
6232	chr2	54340650	54344029	3380	-0.32226	0.00206019
6233	chr2	54347400	54352049	4650	0.368125	0.0200189
6247	chr2	54654380	54660829	6450	0.242731	0.0112005
6252	chr2	54693600	54699299	5700	0.212745	0.0337712
6261	chr2	54774480	54780849	6370	0.242361	0.0385726
6279	chr2	55275280	55279249	3970	0.256519	0.00273529
6284	chr2	55337880	55341479	3600	0.300787	0.022778
6285	chr2	55346030	55350329	4300	0.388161	0.0192604
6288	chr2	55383730	55387529	3800	0.478286	0.00186807
6291	chr2	55449780	55452099	2320	-0.621562	2.21464e-07
6295	chr2	55508280	55511199	2920	-0.352111	0.000131309
6302	chr2	56410300	56415049	4750	-0.385541	0.0103193
6311	chr2	58272150	58275579	3430	-0.566842	2.26125e-08
6312	chr2	58467350	58469629	2280	-0.308558	0.0186742
6315	chr2	60273430	60276549	3120	0.464467	0.00158967
6316	chr2	60278230	60282949	4720	0.518282	1.96795e-05
6323	chr2	60664630	60667799	3170	-0.372612	0.0139393
6326	chr2	60710350	60713549	3200	0.334214	0.0467973
6337	chr2	60982530	60984779	2250	0.338318	0.0134546
6338	chr2	61107100	61111199	4100	-0.168057	0.0460479
6339	chr2	61243180	61246579	3400	0.25188	0.026261
6341	chr2	61292480	61294749	2270	-0.361522	0.0242183
6353	chr2	61896480	61900249	3770	-0.474353	0.000217613
6365	chr2	62150000	62153699	3700	0.429752	0.00461624
6369	chr2	62196200	62200049	3850	0.430903	0.00168934
6373	chr2	62240450	62243099	2650	0.340647	0.0352966
6388	chr2	62530800	62537949	7150	-0.30406	0.0113981
6392	chr2	62683200	62685679	2480	-0.362018	0.0386439
6411	chr2	64073850	64075879	2030	0.342821	0.0465135
6419	chr2	64369630	64372579	2950	-0.40011	0.021523
6437	chr2	64835030	64838099	3070	-0.37062	0.00289017
6444	chr2	64993830	64996799	2970	-0.715391	9.08096e-07
6447	chr2	65057380	65059849	2470	-0.294122	0.029857
6448	chr2	65083950	65088749	4800	-0.270256	0.00536139
6449	chr2	65091100	65093499	2400	-0.365812	0.0123725
6451	chr2	65214400	65218549	4150	-0.304824	0.0141162
6462	chr2	65503050	65506529	3480	0.570595	6.90782e-05
6463	chr2	65507380	65510879	3500	0.470734	0.00424778
6464	chr2	65518450	65523549	5100	0.411743	0.0246789
6467	chr2	65542800	65544949	2150	0.428378	0.0376553
6474	chr2	66525650	66530049	4400	0.485024	0.00144873
6478	chr2	66669880	66674979	5100	-0.807128	2.98645e-09
6484	chr2	66781850	66784099	2250	0.447666	0.00671832
6485	chr2	67623680	67625899	2220	-0.284873	0.0306406
6492	chr2	67892150	67894899	2750	0.469348	0.00753447
6497	chr2	68544930	68548649	3720	-0.379911	0.0059247
6505	chr2	69054580	69060379	5800	0.309027	0.00161012
6513	chr2	69439900	69442699	2800	0.308447	0.0238697
6518	chr2	69612900	69615999	3100	-0.287691	0.0205827
6527	chr2	69792000	69796199	4200	0.370397	0.00433856
6529	chr2	69803380	69807199	3820	0.466635	0.000224388
6530	chr2	69807380	69814199	6820	0.41297	0.00436145
6531	chr2	69815450	69817849	2400	0.350632	0.0202033
6542	chr2	69967500	69971079	3580	-0.421931	0.0031256
6546	chr2	70015530	70018599	3070	0.578732	0.000548548
6547	chr2	70024730	70027029	2300	0.459986	0.0027954
6548	chr2	70055380	70058249	2870	-0.258663	0.0124222
6550	chr2	70140230	70143779	3550	-0.503625	9.71182e-06
6559	chr2	70344250	70347629	3380	-0.434592	0.00706391
6567	chr2	70527650	70530599	2950	-0.606852	4.47052e-06
6577	chr2	71220400	71223549	3150	-0.387084	0.00251691
6580	chr2	71355000	71358699	3700	-0.25161	0.0201129
6591	chr2	71676250	71689629	13380	0.246617	0.00999639
6594	chr2	71700200	71707799	7600	-0.385282	0.000434144
6599	chr2	71837600	71847749	10150	0.267537	0.0121167
6600	chr2	71871780	71874149	2370	0.430316	0.0040682
6601	chr2	71891650	71894449	2800	0.636243	0.000295353
6607	chr2	71939900	71949449	9550	0.416891	0.000991149
6621	chr2	72920480	72923029	2550	-0.589256	0.002189
6625	chr2	73022280	73024299	2020	0.361955	0.0478229
6630	chr2	73113150	73116679	3530	-0.276285	0.036534
6631	chr2	73207680	73214679	7000	-0.342101	0.00654056
6633	chr2	73290150	73293399	3250	-0.372889	0.0272768
6634	chr2	73296400	73300279	3880	-0.301971	0.00342985
6639	chr2	73401600	73405429	3830	-0.248046	0.0306678
6641	chr2	73439900	73442849	2950	-0.314188	0.0153046
6643	chr2	73458850	73463099	4250	-0.195824	0.0199044
6658	chr2	74301680	74303899	2220	0.672431	8.59891e-05
6661	chr2	74373380	74376679	3300	-0.445376	7.46599e-05
6662	chr2	74404450	74407599	3150	-0.321785	0.0142875
6671	chr2	74605750	74610649	4900	0.373957	0.000150307
6674	chr2	74617700	74620299	2600	-0.262806	0.0279986
6677	chr2	74647850	74650679	2830	-0.245955	0.0289283
6681	chr2	74690780	74693899	3120	-0.262829	0.0315249
6688	chr2	74774750	74777629	2880	-0.31637	0.0146756
6691	chr2	74880650	74882799	2150	-0.690024	7.08882e-05
6694	chr2	74994930	74997079	2150	0.366019	0.0496963
6700	chr2	75184400	75187029	2630	-0.420264	0.00300044
6708	chr2	75872900	75875249	2350	-0.317656	0.00161488
6709	chr2	75936600	75939299	2700	-0.736362	5.80085e-06
6719	chr2	85358800	85363129	4330	-0.323427	0.0312371
6730	chr2	85502600	85506329	3730	0.221077	0.0361072
6734	chr2	85580100	85583379	3280	-0.247346	0.00300977
6740	chr2	85725200	85735549	10350	-0.181481	0.0444508
6750	chr2	85837500	85840699	3200	-0.483468	0.000452629
6751	chr2	85841780	85845099	3320	-0.245638	0.0425916
6760	chr2	85959000	85962949	3950	0.368361	0.0148906
6761	chr2	85963100	85984449	21350	0.203607	0.0148976
6769	chr2	86113850	86118149	4300	-0.347355	0.00159056
6794	chr2	86523300	86528279	4980	0.335083	0.0362603
6796	chr2	86535000	86537499	2500	-0.499683	0.000356588
6799	chr2	86562330	86565179	2850	0.317473	0.0470346
6811	chr2	86900980	86903899	2920	0.317046	0.0380696
6814	chr2	86945580	86950849	5270	-0.257818	0.0136181
6836	chr2	87795380	87801679	6300	0.357024	0.00528733
6848	chr2	87935000	87938899	3900	-0.394464	0.0145879
6855	chr2	88373600	88379979	6380	0.285861	0.0362603
6859	chr2	88468380	88471899	3520	0.357954	0.0440211
6860	chr2	88474300	88478379	4080	0.719133	3.16743e-07
6865	chr2	88957750	88961449	3700	0.561152	0.000369604
6866	chr2	88989730	88992899	3170	-0.250597	0.009838
6867	chr2	89007380	89010599	3220	-0.357645	0.0406641
6870	chr2	89125000	89130299	5300	-0.25196	0.0431366
6881	chr2	95708300	95710779	2480	-0.290452	0.0256685
6882	chr2	95786050	95789049	3000	-0.678865	1.75383e-05
6883	chr2	95823500	95827049	3550	-0.343023	0.00626773
6886	chr2	95871700	95874729	3030	-0.313197	0.0149392
6887	chr2	96010150	96013899	3750	-0.37401	0.0120163
6888	chr2	96066800	96070299	3500	-0.241077	0.00994216
6891	chr2	96190400	96194129	3730	-0.614498	4.82131e-07
6899	chr2	96656300	96659599	3300	-0.805455	1.8997e-06
6900	chr2	96674880	96679449	4570	-0.183397	0.0438514
6912	chr2	96852330	96854599	2270	-0.328693	0.0416472
6916	chr2	96872750	96876549	3800	-0.220558	0.0402302
6917	chr2	96904550	96908829	4280	-0.37365	0.00449949
6924	chr2	97071980	97075599	3620	0.267287	0.0264497
6959	chr2	97592380	97595399	3020	0.375779	0.00236528
6962	chr2	97759180	97762449	3270	-0.399602	4.53844e-05
6963	chr2	97777450	97780629	3180	-0.567634	2.62207e-05
6964	chr2	98205000	98208299	3300	-0.637044	2.95981e-05
6974	chr2	98610700	98613949	3250	-0.335372	0.01718
6996	chr2	99174830	99183279	8450	-0.253769	0.0268053
6997	chr2	99223450	99226979	3530	-0.519343	0.000150117
7009	chr2	99756280	99759179	2900	-0.338832	0.0170144
7016	chr2	100018100	100022849	4750	0.4943	0.00493452
7024	chr2	100248830	100254879	6050	0.2722	0.00359756
7026	chr2	100273650	100275749	2100	0.570523	0.000452629
7031	chr2	100319900	100323899	4000	0.585942	0.000144497
7032	chr2	100326500	100328699	2200	0.739321	2.97983e-07
7038	chr2	100720850	100723249	2400	0.461722	0.00282443
7041	chr2	100812050	100816499	4450	-0.293139	0.0133989
7042	chr2	100822980	100825199	2220	0.389905	0.0247334
7043	chr2	100828700	100833329	4630	0.335029	0.000622501
7049	chr2	101219050	101221799	2750	0.37998	0.0101753
7053	chr2	101366380	101369629	3250	-0.410255	0.0366721
7056	chr2	101428050	101431979	3930	0.343274	0.0105832
7059	chr2	101447850	101453279	5430	0.59849	1.73835e-05
7060	chr2	101453950	101463499	9550	0.612857	2.6191e-05
7079	chr2	101852800	101856879	4080	0.603995	0.000221357
7080	chr2	101867750	101870849	3100	-0.29134	0.0135967
7082	chr2	101921980	101926579	4600	-0.22398	0.0256376
7110	chr2	102443050	102449249	6200	0.361173	0.0076046
7115	chr2	102642750	102645699	2950	0.599527	6.82164e-05
7129	chr2	102860250	102863129	2880	0.537701	0.0012741
7133	chr2	103352000	103354699	2700	-0.382986	0.00160856
7135	chr2	103387150	103389299	2150	0.422266	0.0193652
7146	chr2	105984630	106017179	32550	0.641722	1.28872e-06
7147	chr2	106019050	106028079	9030	0.4464	0.0101626
7150	chr2	106036350	106039629	3280	0.345365	0.0446952
7162	chr2	106213650	106215799	2150	0.339197	0.048161
7187	chr2	106808950	106812299	3350	-0.253311	0.0430557
7193	chr2	107195280	107197379	2100	-0.366159	0.0344907
7201	chr2	109168300	109177649	9350	0.32174	0.0063091
7213	chr2	109334330	109337649	3320	-0.316237	0.000622501
7222	chr2	109787300	109794999	7700	0.538579	4.07919e-07
7223	chr2	109799680	109806649	6970	0.611731	2.19643e-13
7224	chr2	109809550	109815529	5980	0.652422	3.5289e-09
7225	chr2	109815930	109819429	3500	0.523645	3.93302e-05
7239	chr2	109907400	109910479	3080	0.457766	0.00321553
7242	chr2	109932680	109943199	10520	0.343515	0.0488563
7251	chr2	110064700	110068529	3830	0.402425	0.00779801
7255	chr2	110094430	110101899	7470	0.306188	0.02728
7270	chr2	110811550	110813779	2230	0.685083	3.13185e-05
7280	chr2	111073250	111075299	2050	0.396438	0.0169845
7291	chr2	111526730	111529699	2970	0.409043	0.0108128
7298	chr2	111992100	111994179	2080	0.384896	0.015973
7312	chr2	112208580	112212699	4120	0.331782	0.00940474
7326	chr2	112640200	112643179	2980	-0.343731	0.00226808
7328	chr2	112659180	112665929	6750	0.297923	0.00214028
7335	chr2	112810580	112816779	6200	-0.239796	0.0088635
7339	chr2	113011250	113014099	2850	-0.463626	7.55535e-05
7341	chr2	113031200	113035079	3880	-0.658653	8.15222e-06
7345	chr2	113298480	113301099	2620	-0.207395	0.0422529
7353	chr2	113955550	113957729	2180	-0.765449	1.10826e-05
7354	chr2	113967950	113971479	3530	-0.365583	0.0413887
7355	chr2	113972930	113977829	4900	-0.513872	0.000435333
7359	chr2	113995900	114000549	4650	-0.510424	0.00297048
7367	chr2	114340200	114343229	3030	-0.933051	1.7399e-07
7368	chr2	114346630	114350429	3800	-0.385177	0.01045
7369	chr2	114355500	114358849	3350	-0.367401	0.00527131
7374	chr2	114512780	114515749	2970	-0.303643	0.00975552
7384	chr2	118769600	118773279	3680	-0.386227	0.0120215
7387	chr2	119979780	119982979	3200	-0.733873	4.1109e-05
7393	chr2	120106100	120109249	3150	0.275266	0.0494346
7399	chr2	120186950	120190099	3150	-0.344653	0.0237114
7401	chr2	120237350	120250499	13150	0.266025	0.0353685
7403	chr2	120352450	120355799	3350	-0.749761	2.39603e-07
7408	chr2	120769450	120772149	2700	-0.497327	0.000433075
7410	chr2	120979330	120982499	3170	-0.453143	8.15389e-05
7429	chr2	121321330	121327749	6420	-0.429821	0.000415041
7433	chr2	121352830	121356349	3520	0.381103	0.0103482
7441	chr2	121514280	121519979	5700	0.338264	0.0239012
7442	chr2	121520930	121526679	5750	0.407002	0.00224214
7444	chr2	121539880	121543779	3900	0.593535	0.0104679
7449	chr2	121631450	121633579	2130	0.619091	0.00131386
7472	chr2	122362330	122367129	4800	-0.347464	0.00597683
7484	chr2	122529500	122531749	2250	0.48323	0.0145505
7488	chr2	122659030	122661649	2620	0.382345	0.0419945
7494	chr2	127411130	127424799	13670	-0.184889	0.0313283
7504	chr2	127820700	127823999	3300	-0.401793	0.00237203
7507	chr2	127861900	127866499	4600	-0.473505	0.00191421
7508	chr2	128050130	128053079	2950	-0.37198	0.0113031
7513	chr2	128172750	128174929	2180	-0.400125	0.0230091
7528	chr2	128490500	128492649	2150	0.532719	0.023204
7530	chr2	128614030	128616929	2900	-0.271339	0.0383521
7531	chr2	128641430	128645449	4020	-0.392848	0.00103328
7532	chr2	128649930	128652179	2250	-0.36106	0.0152948
7535	chr2	128783450	128787129	3680	-0.386555	0.00770188
7536	chr2	128847450	128850299	2850	-0.272947	0.01718
7539	chr2	128989680	128992179	2500	-0.760059	5.07857e-08
7545	chr2	129061330	129065549	4220	-0.398659	0.00648863
7547	chr2	129073650	129077929	4280	-0.429313	0.0235632
7552	chr2	129196250	129200799	4550	-0.332734	0.0395124
7554	chr2	129221950	129226629	4680	-0.397626	0.00082765
7563	chr2	130736400	130738849	2450	-0.454665	0.0388734
7566	chr2	130937780	130942549	4770	-0.471132	0.000427386
7573	chr2	131111730	131115079	3350	-0.71752	3.00169e-06
7574	chr2	131128080	131131779	3700	-0.280217	0.0299395
7580	chr2	131554450	131557199	2750	-0.512977	0.00318936
7589	chr2	132244880	132253329	8450	-0.512451	6.88864e-05
7599	chr2	133109050	133111929	2880	-0.552585	0.00481854
7605	chr2	134323830	134327049	3220	0.379196	0.0200504
7611	chr2	134430100	134434829	4730	0.517648	0.000778393
7614	chr2	134522380	134527179	4800	0.801341	1.41662e-05
7617	chr2	134728850	134735979	7130	0.508143	0.00118272
7623	chr2	134875250	134881999	6750	-0.32122	0.00229117
7632	chr2	134929930	134936179	6250	0.261741	0.0417288
7633	chr2	134946530	134950449	3920	0.375075	0.00955045
7636	chr2	134975150	134979599	4450	0.400874	0.00169627
7653	chr2	135198230	135200379	2150	-0.64841	0.000210427
7656	chr2	135530730	135533699	2970	-0.564735	9.92688e-05
7659	chr2	136287030	136290549	3520	-0.265924	0.0117481
7660	chr2	136498450	136501129	2680	-0.607122	3.88913e-05
7661	chr2	136632400	136635279	2880	-0.431704	0.00190054
7666	chr2	136873680	136877649	3970	0.453465	0.00268112
7672	chr2	139257450	139261099	3650	-0.241185	0.0198638
7677	chr2	145088180	145091529	3350	-0.501041	1.68602e-06
7681	chr2	145186400	145189999	3600	0.808206	2.6073e-07
7682	chr2	145205350	145211279	5930	0.299264	0.0150463
7686	chr2	145262200	145264229	2030	0.47262	0.014068
7687	chr2	145264680	145278949	14270	0.230083	0.015474
7692	chr2	148600150	148603729	3580	-0.300468	0.0111396
7694	chr2	149266150	149268299	2150	-0.37151	0.049349
7695	chr2	149370680	149374449	3770	0.532425	0.00121052
7697	chr2	149400730	149404349	3620	-0.381758	0.000179213
7703	chr2	151328150	151331579	3430	0.400606	0.0145505
7704	chr2	151332000	151335099	3100	0.666403	3.02705e-06
7707	chr2	152144630	152147479	2850	-0.319725	0.0318456
7716	chr2	153190600	153194549	3950	-0.313726	0.0211022
7731	chr2	157291130	157294179	3050	-0.506453	0.000153353
7739	chr2	158687300	158689399	2100	0.721608	6.95087e-05
7740	chr2	158693350	158699379	6030	0.255071	0.0113731
7744	chr2	159312080	159315899	3820	-0.67236	2.19356e-06
7768	chr2	159885350	159890899	5550	0.236374	0.0384246
7774	chr2	159935700	159952729	17030	0.197742	0.0123762
7779	chr2	160011080	160014779	3700	-0.491139	0.00132766
7781	chr2	160033830	160038999	5170	-0.366805	0.0043641
7782	chr2	160039300	160042929	3630	-0.521491	1.06904e-05
7785	chr2	160056680	160061479	4800	0.338313	0.00722461
7789	chr2	160079580	160083629	4050	-0.321131	0.00427465
7802	chr2	160793750	160795949	2200	0.394775	0.0436398
7807	chr2	161076750	161085379	8630	-0.338155	0.0292122
7817	chr2	161262500	161266299	3800	-0.372725	0.00112222
7821	chr2	161334600	161336749	2150	0.432754	0.0108938
7822	chr2	161347500	161351899	4400	-0.616122	0.00039651
7824	chr2	161368050	161370149	2100	0.650587	0.000465587
7866	chr2	165696230	165699729	3500	-0.414207	0.00158658
7870	chr2	166809180	166811729	2550	-0.603161	0.000109564
7872	chr2	167349400	167352129	2730	0.453264	0.00497246
7882	chr2	169000730	169003099	2370	0.360383	0.0229371
7893	chr2	169400300	169402329	2030	0.387664	0.0441781
7897	chr2	169488250	169494929	6680	0.539661	3.82588e-05
7898	chr2	169496850	169499799	2950	0.540959	0.00770188
7899	chr2	169500050	169502399	2350	0.383403	0.0440277
7913	chr2	170549600	170552349	2750	-0.406404	0.000616653
7921	chr2	171385850	171388499	2650	0.427176	0.00549976
7925	chr2	171784200	171787599	3400	-0.361222	0.00120897
7926	chr2	171829200	171831549	2350	-0.458362	0.0033857
7930	chr2	172289180	172291979	2800	-0.601793	4.32686e-06
7932	chr2	172543300	172545629	2330	0.26139	0.0245112
7933	chr2	172731180	172735649	4470	0.469792	0.00055817
7937	chr2	172863900	172866149	2250	-0.442451	0.00446929
7957	chr2	173418630	173422299	3670	-0.314062	0.00229991
7959	chr2	173576150	173578579	2430	-0.724049	0.000136762
7960	chr2	173600080	173602099	2020	-0.750826	0.000943039
7965	chr2	173831330	173834779	3450	-0.377166	0.00296426
7968	chr2	173892700	173897899	5200	0.518415	0.000463572
7970	chr2	173900780	173903599	2820	0.304316	0.0329932
7975	chr2	173950530	173952749	2220	0.44127	0.0207857
7976	chr2	173953450	173957529	4080	0.510924	0.00519665
7985	chr2	174071080	174077249	6170	0.328029	0.0156877
7997	chr2	174827300	174831699	4400	-0.604927	9.21246e-05
8006	chr2	175111800	175114779	2980	-0.235986	0.0232677
8018	chr2	175545780	175549129	3350	-0.300934	0.0209414
8024	chr2	175868750	175871449	2700	-0.410882	0.00271706
8028	chr2	176044980	176047229	2250	-0.243618	0.0207857
8034	chr2	177133380	177135679	2300	-0.445197	0.000286488
8036	chr2	177353850	177357499	3650	0.306744	0.0479555
8037	chr2	177417600	177420099	2500	0.52355	0.000152636
8038	chr2	178029030	178031249	2220	0.445193	0.0289507
8039	chr2	178075900	178079279	3380	-0.253841	0.0168077
8043	chr2	178127500	178131149	3650	-0.311331	0.0134018
8047	chr2	178256100	178259049	2950	-0.40286	0.00135218
8056	chr2	178936200	178938749	2550	-0.43503	0.00187954
8057	chr2	178976380	178978679	2300	-0.229058	0.0359649
8058	chr2	179057400	179061199	3800	-0.436906	0.00143098
8062	chr2	179314280	179317549	3270	-0.244017	0.00732602
8085	chr2	179913100	179917499	4400	0.263227	0.0437267
8088	chr2	180127530	180130899	3370	-0.28584	0.03447
8096	chr2	182755150	182758429	3280	-0.287308	0.0351407
8107	chr2	183236650	183238779	2130	0.487264	0.0216889
8111	chr2	183579550	183582379	2830	-0.387399	0.00330027
8114	chr2	183901200	183904729	3530	-0.440349	7.18967e-05
8122	chr2	187557600	187560329	2730	-0.358943	0.0377774
8134	chr2	190444130	190447679	3550	-0.282539	0.00457326
8137	chr2	190538380	190541279	2900	-0.200528	0.016298
8139	chr2	190647680	190650499	2820	-0.284324	0.00486106
8141	chr2	191043800	191047099	3300	-0.495609	0.00028712
8145	chr2	191206580	191209829	3250	-0.241605	0.0355716
8148	chr2	191271500	191274849	3350	-0.373288	0.0144719
8150	chr2	191331050	191334729	3680	0.257778	0.0191179
8153	chr2	191397780	191400899	3120	-0.265035	0.00490741
8158	chr2	191511700	191515699	4000	-0.511308	0.000780584
8167	chr2	191883850	191886749	2900	-0.339592	0.0141586
8172	chr2	192129530	192132049	2520	0.591095	0.000100963
8191	chr2	197182380	197185099	2720	-0.582301	0.000832925
8198	chr2	197341500	197343749	2250	0.466919	0.0419668
8217	chr2	198362530	198367349	4820	-0.379167	0.000464737
8226	chr2	198756550	198759929	3380	0.403415	0.00423684
8230	chr2	200322830	200325679	2850	-0.422173	0.00907488
8231	chr2	200775150	200777749	2600	-0.608924	1.35692e-06
8232	chr2	200818350	200822149	3800	-0.341037	0.00107977
8238	chr2	201240500	201245949	5450	0.32593	0.0219857
8242	chr2	201373250	201376149	2900	-0.276541	0.0282044
8246	chr2	201577050	201579549	2500	-0.32594	0.0150654
8248	chr2	201629530	201632899	3370	-0.365331	0.04061
8250	chr2	201674900	201678399	3500	-0.257457	0.0331409
8251	chr2	201726250	201732599	6350	-0.25016	0.00146227
8274	chr2	202279850	202281999	2150	0.515291	0.0109917
8297	chr2	203144980	203147229	2250	0.350069	0.0285785
8300	chr2	203239030	203243179	4150	-0.277954	0.00357562
8308	chr2	203734650	203737199	2550	-0.369795	0.00461624
8325	chr2	204544700	204553929	9230	0.377683	0.00387373
8332	chr2	204973700	204975829	2130	0.352505	0.0352786
8335	chr2	205408700	205411929	3230	-0.388928	0.00626441
8345	chr2	207138250	207141229	2980	-0.345749	0.0266175
8362	chr2	207948900	207959099	10200	0.29847	0.0280183
8363	chr2	207960230	207963349	3120	0.374646	0.0289283
8366	chr2	207996430	208002999	6570	0.627958	1.9426e-05
8367	chr2	208003850	208010029	6180	0.352183	0.00251403
8373	chr2	208120850	208125279	4430	0.281197	0.0154282
8379	chr2	208174100	208176729	2630	-0.464034	0.000957995
8386	chr2	208392830	208398129	5300	-0.319369	0.000649991
8388	chr2	208488100	208492849	4750	-0.293149	0.000306069
8392	chr2	208632250	208636549	4300	-0.558628	2.12918e-07
8407	chr2	210287400	210290299	2900	0.399145	0.0009408
8408	chr2	210359030	210363029	4000	0.411372	8.69853e-05
8424	chr2	216299380	216302679	3300	0.381509	0.00066744
8429	chr2	216945230	216947949	2720	-0.381993	0.0340946
8441	chr2	217410480	217423599	13120	0.359692	0.000116672
8442	chr2	217424800	217428829	4030	0.350726	0.0147439
8449	chr2	217496800	217501999	5200	0.325549	0.00562984
8460	chr2	217636680	217642149	5470	0.430957	0.000258256
8483	chr2	218111450	218115779	4330	0.422756	0.000456444
8485	chr2	218138330	218140479	2150	0.358213	0.0446952
8486	chr2	218142950	218145149	2200	0.538655	0.00330617
8491	chr2	218223900	218227429	3530	0.424178	0.00273805
8495	chr2	218256900	218259579	2680	0.519488	0.00325859
8498	chr2	218295430	218303699	8270	0.266683	0.0161969
8505	chr2	218485630	218497079	11450	0.888595	9.4276e-11
8508	chr2	218505330	218511199	5870	0.923254	1.32753e-07
8513	chr2	218576950	218581049	4100	0.470032	2.33484e-05
8515	chr2	218592650	218595549	2900	0.338036	0.0140912
8519	chr2	218616250	218620299	4050	0.47703	0.00148126
8521	chr2	218656980	218664129	7150	0.233811	0.0353348
8523	chr2	218668100	218673599	5500	0.316022	0.0175841
8524	chr2	218675250	218709949	34700	0.367762	0.000715787
8527	chr2	218739850	218746549	6700	0.300958	0.00820425
8528	chr2	218750900	218760349	9450	0.257357	0.0100873
8529	chr2	218761050	218811599	50550	0.312401	0.00490627
8530	chr2	218811850	218832499	20650	0.309142	0.000806335
8531	chr2	218836080	218855499	19420	0.212544	0.0174616
8535	chr2	218880030	218895149	15120	0.252427	0.0353348
8539	chr2	219080350	219083529	3180	0.204241	0.0271906
8551	chr2	219231150	219234429	3280	-0.393526	9.20838e-05
8561	chr2	219522600	219525799	3200	0.224272	0.0401256
8566	chr2	219609300	219613199	3900	0.412966	0.0086526
8569	chr2	219694350	219699399	5050	0.581173	5.77548e-05
8578	chr2	220080600	220085349	4750	-0.326594	0.000190027
8584	chr2	220153080	220155999	2920	0.400615	0.00942121
8588	chr2	220268000	220276929	8930	0.311609	0.0476589
8590	chr2	220297600	220302749	5150	0.31218	0.0416898
8591	chr2	220303450	220327849	24400	0.394365	0.00672673
8603	chr2	220405850	220410229	4380	-0.454819	0.000351899
8605	chr2	220460180	220464099	3920	0.311123	0.0152076
8635	chr2	223535650	223537679	2030	-0.466436	0.0126265
8638	chr2	223597780	223599899	2120	0.559564	0.00143689
8642	chr2	223723680	223727649	3970	-0.235806	0.0261284
8647	chr2	223911100	223913949	2850	0.828309	2.28817e-07
8648	chr2	223915450	223923249	7800	0.619853	7.0346e-10
8650	chr2	223956950	223959279	2330	0.636463	1.78151e-05
8652	chr2	223965800	223967849	2050	0.573363	0.00153413
8657	chr2	224589650	224592049	2400	0.365389	0.040072
8663	chr2	224808000	224810649	2650	-0.558269	0.000127191
8671	chr2	225265050	225268479	3430	-0.318223	0.0158605
8678	chr2	227511630	227516329	4700	0.29721	0.00657794
8685	chr2	227603000	227605179	2180	0.510721	0.018923
8686	chr2	227606400	227609149	2750	0.341471	0.0133989
8697	chr2	227699280	227702229	2950	-0.566553	2.30243e-07
8700	chr2	228052850	228054949	2100	0.393194	0.0490599
8701	chr2	228188500	228191699	3200	-0.45558	0.000195331
8715	chr2	230269850	230272499	2650	0.444837	0.00415224
8716	chr2	230273930	230275999	2070	0.837913	9.77621e-06
8717	chr2	230281130	230284499	3370	0.430449	0.0050213
8719	chr2	230784230	230788799	4570	0.265732	0.0306678
8721	chr2	230931080	230934549	3470	-0.543641	0.000641924
8726	chr2	231190480	231193199	2720	-0.23438	0.0459678
8727	chr2	231262450	231265899	3450	-0.357145	0.00397978
8728	chr2	231272880	231278149	5270	-0.2694	0.00146206
8742	chr2	231920430	231923129	2700	-0.566231	4.49092e-05
8753	chr2	232233680	232236299	2620	-0.322192	0.0446666
8755	chr2	232258980	232262099	3120	-0.543152	0.0034233
8758	chr2	232327400	232331099	3700	-0.421345	0.000381127
8759	chr2	232346700	232349849	3150	-0.375377	0.0175771
8769	chr2	232475050	232482899	7850	-0.164386	0.0376156
8774	chr2	232544250	232550549	6300	-0.210857	0.0202387
8775	chr2	232565280	232568049	2770	-0.449796	0.0180773
8776	chr2	232569550	232582849	13300	-0.270684	0.000791104
8778	chr2	232649900	232652399	2500	-0.307168	0.0453494
8780	chr2	232824900	232827829	2930	-0.621571	0.000103083
8782	chr2	233194180	233198149	3970	-0.564127	0.000838803
8786	chr2	233413980	233416829	2850	-0.365922	6.63504e-05
8787	chr2	233452980	233459249	6270	-0.595619	0.000228746
8789	chr2	233492750	233496149	3400	0.312681	0.0472749
8790	chr2	233496280	233501199	4920	0.206733	0.0483456
8811	chr2	234335530	234339499	3970	0.326418	0.0193575
8814	chr2	234377050	234380849	3800	0.245054	0.0322822
8824	chr2	235352850	235356399	3550	-0.424036	0.00784381
8826	chr2	235403750	235407899	4150	-0.50417	0.00042363
8835	chr2	235883180	235893729	10550	-0.374196	9.73862e-06
8846	chr2	236340880	236344049	3170	-0.288284	0.0300139
8849	chr2	236481550	236483579	2030	-0.35011	0.045764
8865	chr2	237144280	237162899	18620	0.545839	0.00143949
8868	chr2	237168280	237173929	5650	0.471215	0.0041152
8872	chr2	237500400	237502829	2430	-0.399956	0.0210975
8874	chr2	237537850	237541749	3900	-0.474031	0.000641924
8883	chr2	237656230	237659949	3720	-0.60819	0.000133951
8890	chr2	237836300	237838329	2030	0.417342	0.043557
8897	chr2	238063050	238066899	3850	0.512593	0.00214398
8898	chr2	238067850	238071579	3730	0.421621	0.00441309
8900	chr2	238097900	238101979	4080	0.750261	2.71237e-07
8908	chr2	238186900	238189699	2800	0.416949	0.00621792
8917	chr2	238319550	238324749	5200	0.397677	0.000746362
8934	chr2	238520630	238528879	8250	0.427542	3.61901e-05
8939	chr2	238574350	238580829	6480	0.399175	0.000148348
8945	chr2	238627950	238633349	5400	0.369772	0.0192442
8956	chr2	238849900	238853829	3930	-0.438958	0.0257562
8959	chr2	238887430	238892099	4670	-0.406153	0.00303376
8960	chr2	238968000	238971379	3380	-0.639771	1.02171e-06
8965	chr2	239110400	239113899	3500	-0.27134	0.00979121
8971	chr2	239142300	239144479	2180	-0.358623	0.046835
8982	chr2	239328630	239331379	2750	0.302225	0.0305348
8991	chr2	239539900	239542379	2480	-0.404585	0.0138611
9000	chr2	240034430	240037729	3300	-0.429177	0.00803415
9001	chr2	240040730	240044229	3500	-0.469631	0.00432461
9002	chr2	240048450	240052299	3850	-0.442357	0.0027033
9008	chr2	240119800	240125479	5680	0.360937	0.00808784
9009	chr2	240131350	240136149	4800	0.488631	0.00259859
9011	chr2	240141730	240155479	13750	0.305036	0.00733827
9012	chr2	240159900	240164099	4200	0.506969	0.0043535
9013	chr2	240164550	240180179	15630	0.323421	0.00371162
9018	chr2	240221500	240236749	15250	0.216957	0.0219824
9023	chr2	240269150	240271799	2650	-0.356544	0.014453
9030	chr2	240442080	240445179	3100	-0.520384	0.00833969
9038	chr2	241074050	241077279	3230	-0.568182	0.000570722
9048	chr2	241306830	241316599	9770	0.310522	0.0209043
9051	chr2	241385900	241392429	6530	0.297913	0.0377772
9054	chr2	241498850	241502749	3900	-0.417553	0.00150315
9059	chr2	241531450	241537899	6450	-0.34639	0.0427737
9072	chr2	241929630	241940299	10670	0.371825	0.00605774
9074	chr2	242040080	242043129	3050	-0.562696	3.13752e-06
9075	chr2	242088230	242091299	3070	-0.472631	0.00289017
9078	chr2	242167500	242169879	2380	-0.424487	0.00422985
9079	chr2	242210250	242213829	3580	-0.358286	0.00316494
9081	chr2	242253080	242256999	3920	-0.298057	0.000276153
9082	chr2	242293530	242297229	3700	-0.421667	0.00113463
9084	chr2	242444100	242449849	5750	-0.563193	0.000127163
9090	chr2	242548450	242551179	2730	-0.611292	1.96795e-05
9092	chr2	242555330	242559699	4370	-0.357729	0.00362961
9093	chr2	242574800	242577999	3200	-0.575648	0.000916882
9098	chr2	242624780	242628029	3250	-0.420265	0.000792531
9099	chr2	242639630	242643399	3770	-0.579996	1.5961e-05
9101	chr2	242670930	242676079	5150	-0.582334	3.78799e-05
9117	chr2	243025400	243032499	7100	-0.663643	1.90138e-07
9119	chr3	3166800	3169979	3180	-0.345127	0.000160273
9121	chr3	3219950	3222699	2750	-0.405905	0.016116
9123	chr3	4507630	4510229	2600	-0.640227	2.50657e-07
9137	chr3	4777100	4786999	9900	0.161605	0.0344048
9156	chr3	5163200	5165679	2480	-0.392069	0.00412079
9162	chr3	8093730	8095799	2070	0.85024	5.2444e-06
9163	chr3	8483100	8487449	4350	0.379978	0.00138118
9164	chr3	8523950	8526229	2280	0.339186	0.0285908
9172	chr3	8590830	8594449	3620	0.341553	0.0399834
9173	chr3	8594480	8598099	3620	0.326821	0.0487206
9174	chr3	8598530	8605179	6650	0.461492	0.00129403
9175	chr3	8614980	8618049	3070	0.513726	6.08469e-05
9176	chr3	8633450	8640629	7180	0.27456	0.038
9187	chr3	9037280	9040279	3000	0.518715	0.000161213
9206	chr3	9693550	9697949	4400	0.413157	0.0263633
9208	chr3	9709580	9724949	15370	0.499383	8.46262e-05
9209	chr3	9771580	9775199	3620	-0.429033	0.000361656
9213	chr3	9808450	9813229	4780	-0.228427	0.048161
9216	chr3	9849800	9853849	4050	-0.276007	0.0152201
9219	chr3	9930830	9933679	2850	-0.350793	0.00110797
9222	chr3	9973280	9977329	4050	-0.421748	1.65173e-06
9223	chr3	9986880	9990249	3370	-0.684358	9.57218e-06
9230	chr3	10182000	10185399	3400	-0.338613	0.00272836
9231	chr3	10205850	10207929	2080	-0.447656	0.00819794
9239	chr3	10478900	10481749	2850	-0.397937	0.0130264
9241	chr3	10557330	10561499	4170	-0.68763	4.70976e-06
9242	chr3	10591780	10593849	2070	-0.520101	0.00564164
9245	chr3	11034150	11036899	2750	0.43519	0.00773597
9252	chr3	11328080	11330299	2220	-0.403044	0.0236688
9263	chr3	11539050	11541479	2430	0.298176	0.0323936
9265	chr3	11553980	11557449	3470	-0.318783	0.023124
9273	chr3	11628700	11636399	7700	0.198642	0.0242674
9274	chr3	11637000	11646829	9830	0.306364	0.00468829
9291	chr3	12327600	12331499	3900	-0.677449	3.38015e-05
9292	chr3	12358650	12360699	2050	-0.391123	0.0441821
9298	chr3	12524400	12527399	3000	-0.308237	0.00507444
9300	chr3	12594500	12599999	5500	-0.308174	0.000900547
9301	chr3	12600300	12604699	4400	0.598025	0.00104774
9304	chr3	12630430	12636829	6400	-0.683379	2.79734e-06
9306	chr3	12668500	12674049	5550	0.28675	0.0250918
9320	chr3	12847750	12853679	5930	-0.251841	0.0434383
9321	chr3	12880750	12883899	3150	-0.303062	0.00486157
9328	chr3	12961950	12970429	8480	-0.56812	4.32485e-06
9330	chr3	12984050	12992449	8400	-0.217098	0.0392956
9333	chr3	13024080	13029599	5520	-0.229587	0.0220116
9337	chr3	13056030	13065749	9720	-0.211643	0.00822699
9340	chr3	13118080	13125879	7800	-0.424925	0.00335212
9341	chr3	13132530	13135329	2800	-0.301776	0.0307242
9373	chr3	14218580	14221599	3020	-0.274434	0.0101286
9374	chr3	14243730	14248499	4770	0.433774	0.0115578
9376	chr3	14271500	14278529	7030	0.455116	0.0136107
9384	chr3	14410000	14421449	11450	0.447568	0.00412553
9390	chr3	14491250	14498679	7430	0.252043	0.046974
9395	chr3	14558980	14570129	11150	0.317301	0.0250581
9396	chr3	14572450	14586399	13950	0.366124	0.00261702
9399	chr3	14596050	14598999	2950	0.450396	0.00793606
9404	chr3	14833250	14836999	3750	-0.299335	0.0287536
9405	chr3	14842880	14848029	5150	-0.314817	0.0335396
9422	chr3	15246450	15249649	3200	-0.460363	0.000312134
9429	chr3	15331800	15335549	3750	0.314353	0.0288029
9431	chr3	15354550	15358999	4450	0.494544	0.00241277
9450	chr3	15899600	15903099	3500	-0.539908	3.49789e-05
9459	chr3	16104750	16107299	2550	0.458489	0.00157593
9461	chr3	16143900	16145979	2080	0.792984	4.70661e-05
9463	chr3	16155980	16158829	2850	0.374157	0.0435339
9468	chr3	16188950	16193199	4250	0.283796	0.0403596
9475	chr3	16326930	16332649	5720	0.306863	0.0200189
9486	chr3	16489330	16491399	2070	0.616257	0.000159695
9489	chr3	16550700	16559449	8750	0.284444	0.00120729
9498	chr3	16922830	16928829	6000	-0.442612	0.000192723
9499	chr3	16929780	16933629	3850	0.400006	0.00378726
9500	chr3	16936780	16947199	10420	0.406035	0.0014831
9501	chr3	16947500	16951179	3680	0.350367	0.0399262
9507	chr3	17128750	17131649	2900	0.468319	0.000946356
9512	chr3	17215400	17219179	3780	0.343798	0.0444508
9535	chr3	20221430	20224429	3000	-0.985024	1.01393e-08
9560	chr3	24082200	24086979	4780	0.622022	2.8135e-05
9562	chr3	24186880	24189079	2200	0.57378	0.00251925
9564	chr3	24252480	24255199	2720	0.777401	3.56752e-06
9571	chr3	24561830	24564799	2970	-0.374712	0.00449511
9580	chr3	25493930	25498399	4470	0.40427	0.00234637
9582	chr3	25508850	25512599	3750	0.262127	0.0246429
9587	chr3	25548350	25555799	7450	0.478844	8.21177e-06
9593	chr3	25613500	25617599	4100	0.217699	0.0489648
9594	chr3	25627200	25636129	8930	0.509505	6.50735e-08
9597	chr3	25823400	25826429	3030	-0.28865	0.0132656
9599	chr3	26138900	26145549	6650	0.594086	0.00130837
9611	chr3	28282030	28284479	2450	-0.434625	4.52443e-05
9616	chr3	28785050	28789829	4780	0.360967	0.00785095
9621	chr3	29319700	29325529	5830	0.611174	1.8236e-06
9628	chr3	29617280	29620179	2900	0.328549	0.0480753
9631	chr3	29749300	29753049	3750	0.503742	0.000534112
9633	chr3	29799900	29802299	2400	0.50038	0.00380841
9650	chr3	30645450	30650749	5300	-0.262699	0.0292298
9652	chr3	30671280	30673849	2570	0.501457	0.00217038
9654	chr3	30684630	30686799	2170	0.353564	0.0246804
9657	chr3	30699230	30702379	3150	0.578692	0.000428188
9665	chr3	30935200	30937449	2250	-0.439944	0.023459
9666	chr3	31572580	31576349	3770	-0.437737	0.000417508
9671	chr3	32000750	32002779	2030	0.444445	0.00635037
9680	chr3	32235050	32237279	2230	-0.456111	0.0278594
9685	chr3	32432000	32435349	3350	-0.373863	0.00139277
9686	chr3	32439380	32444949	5570	-0.351094	0.000510324
9695	chr3	32635530	32637649	2120	0.418969	0.0267491
9696	chr3	32637680	32639999	2320	0.680748	4.65522e-05
9698	chr3	32821600	32824029	2430	-0.394892	0.0299748
9700	chr3	33137050	33140349	3300	-0.198995	0.0492284
9701	chr3	33154130	33157699	3570	-0.351108	0.00356437
9703	chr3	33578550	33582079	3530	-0.546373	0.000202866
9712	chr3	36779030	36781929	2900	-0.343241	0.0395206
9716	chr3	36984530	36987779	3250	-0.533768	0.000323556
9717	chr3	37009930	37013349	3420	-0.302436	0.0441448
9721	chr3	37066280	37075479	9200	0.61307	5.23803e-06
9723	chr3	37090800	37099499	8700	0.204227	0.0318256
9728	chr3	37216180	37219599	3420	-0.452907	0.0017955
9733	chr3	37492150	37504679	12530	0.345561	0.00105721
9734	chr3	37505380	37513499	8120	0.588087	0.000230674
9741	chr3	37549250	37556499	7250	0.297915	0.0304183
9742	chr3	37561900	37564249	2350	0.354342	0.0271017
9743	chr3	37566400	37574299	7900	0.279516	0.00840137
9744	chr3	37576130	37582779	6650	0.304846	0.00310422
9745	chr3	37582830	37591279	8450	0.39845	0.00493452
9752	chr3	37647150	37651629	4480	0.476458	0.003559
9762	chr3	37777950	37784999	7050	0.381267	0.0148976
9765	chr3	37802600	37815699	13100	0.672781	1.95503e-08
9766	chr3	37815800	37819299	3500	0.632622	0.000701685
9768	chr3	37822680	37829479	6800	0.412164	0.00198101
9769	chr3	37835480	37837499	2020	0.523853	0.000497229
9771	chr3	37850980	37858549	7570	0.40216	0.00121952
9775	chr3	37900500	37906729	6230	0.249081	0.0118074
9781	chr3	37976280	37981029	4750	0.599047	2.69998e-05
9786	chr3	38013350	38017299	3950	0.459408	0.00151702
9787	chr3	38026180	38028829	2650	0.48786	0.000285597
9796	chr3	38176680	38181849	5170	-0.162588	0.0176238
9797	chr3	38205080	38208849	3770	-0.28697	0.000526439
9801	chr3	38536950	38542279	5330	0.632597	2.87883e-07
9802	chr3	38542330	38544479	2150	0.519165	0.000668086
9804	chr3	38560330	38562399	2070	0.669004	0.000356588
9814	chr3	38628230	38632899	4670	0.486446	0.0130827
9817	chr3	38669230	38692649	23420	0.750236	7.36869e-09
9824	chr3	39137630	39139779	2150	0.675731	5.45539e-05
9830	chr3	39179330	39184849	5520	0.374515	0.0136648
9831	chr3	39186730	39197379	10650	0.29959	0.000403018
9832	chr3	39216850	39239529	22680	0.278709	0.0173482
9834	chr3	39290950	39293049	2100	0.373274	0.0242942
9839	chr3	39446930	39449499	2570	-0.423503	0.000131005
9840	chr3	39469450	39471879	2430	-0.366135	0.0270615
9849	chr3	40349580	40352879	3300	-0.219722	0.0478595
9854	chr3	40497130	40500249	3120	-0.347877	0.00231096
9855	chr3	40517580	40519799	2220	-0.228915	0.0424207
9857	chr3	40565400	40567599	2200	-0.275113	0.00228096
9862	chr3	40810450	40813379	2930	0.418346	0.00860666
9866	chr3	40918430	40920999	2570	0.45965	0.000754927
9881	chr3	42062780	42071999	9220	0.285396	0.0269064
9882	chr3	42072050	42088449	16400	0.310929	0.00817903
9883	chr3	42089200	42116829	27630	0.274512	0.00335592
9885	chr3	42130650	42137479	6830	0.255663	0.00899259
9887	chr3	42147680	42149879	2200	-0.392292	0.012087
9893	chr3	42217130	42225029	7900	-0.241375	0.0424439
9913	chr3	42692480	42703799	11320	0.231573	0.0234526
9917	chr3	42736230	42748399	12170	0.389179	0.00798325
9918	chr3	42759100	42761799	2700	0.457396	0.0139198
9919	chr3	42763200	42765699	2500	0.440683	0.00822022
9921	chr3	42768800	42779199	10400	0.283546	0.0453163
9927	chr3	42885080	42888999	3920	0.560652	0.0027429
9928	chr3	42912200	42914399	2200	0.409342	0.0294782
9930	chr3	42946600	42948999	2400	-0.500406	0.00474962
9931	chr3	43040750	43044299	3550	0.554824	0.000261193
9963	chr3	43661930	43665329	3400	-0.281252	0.00370824
9964	chr3	43730850	43734079	3230	-0.256255	0.0436923
9968	chr3	44161430	44163449	2020	0.728857	0.000759942
9970	chr3	44378650	44381499	2850	-0.282199	0.0286738
9975	chr3	44595530	44598029	2500	-0.532269	0.00147155
9977	chr3	44665250	44667879	2630	-0.392187	0.000285597
9979	chr3	44725900	44727999	2100	-0.57155	0.000403389
9984	chr3	44902000	44905129	3130	-0.319488	0.00156112
9998	chr3	45207430	45213399	5970	0.2799	0.0139507
10000	chr3	45576950	45604049	27100	0.23735	0.0183059
10004	chr3	45631950	45654329	22380	0.343845	8.20299e-06
10019	chr3	45998630	46001979	3350	0.404152	0.00938092
10021	chr3	46023700	46038199	14500	0.357574	0.00888574
10023	chr3	46102800	46110329	7530	0.385444	0.0088432
10028	chr3	46456880	46460429	3550	-0.37487	0.00821802
10030	chr3	46502500	46507749	5250	-0.515445	0.00012399
10031	chr3	46508850	46512699	3850	-0.546612	0.000528313
10057	chr3	47027880	47030799	2920	-0.524438	0.00038857
10058	chr3	47049980	47052729	2750	-0.343004	0.00663352
10059	chr3	47203680	47207979	4300	-0.492112	8.74937e-05
10066	chr3	47461880	47465579	3700	-0.312296	0.00581789
10068	chr3	47515900	47518979	3080	-0.276016	0.0100107
10073	chr3	47829300	47831999	2700	-0.225705	0.0409914
10075	chr3	47865030	47868079	3050	-0.429204	0.00195096
10078	chr3	47931050	47934799	3750	0.247119	0.0419641
10081	chr3	48051900	48057149	5250	0.3876	0.0218152
10091	chr3	48169000	48174299	5300	0.298915	0.00174103
10099	chr3	48281580	48284649	3070	-0.430005	3.48819e-05
10101	chr3	48341480	48344549	3070	-0.526447	1.75383e-05
10112	chr3	48631050	48640699	9650	0.355128	0.00594537
10114	chr3	48671100	48675249	4150	-0.291802	0.00204014
10116	chr3	48699750	48702479	2730	1.14762	6.37073e-11
10123	chr3	48883500	48886749	3250	-0.29731	0.00513553
10125	chr3	48934050	48937699	3650	-0.5007	1.46609e-05
10126	chr3	48954780	48960779	6000	-0.295914	0.00150527
10133	chr3	49054130	49061079	6950	-0.410178	0.000133095
10137	chr3	49155500	49159729	4230	-0.304265	0.0013381
10145	chr3	49273600	49278979	5380	0.238148	0.0362925
10146	chr3	49284830	49287899	3070	0.627216	1.95029e-07
10152	chr3	49392580	49397699	5120	-0.266723	0.00400965
10155	chr3	49447630	49452179	4550	-0.212651	0.0184346
10156	chr3	49452700	49456699	4000	-0.364369	0.00459093
10163	chr3	49518150	49525299	7150	0.324384	0.00481854
10166	chr3	49576650	49578829	2180	-0.28681	0.0172352
10168	chr3	49683930	49688349	4420	-0.407151	0.00438736
10169	chr3	49709900	49713279	3380	-0.22422	0.0454386
10171	chr3	49731550	49734779	3230	0.349059	0.0258927
10172	chr3	49735200	49738249	3050	0.478478	0.000295869
10174	chr3	49759880	49763399	3520	-0.337412	0.00671832
10176	chr3	49822330	49825629	3300	-0.32292	0.000442521
10184	chr3	49965850	49968829	2980	-0.206253	0.0458871
10185	chr3	49976080	49979249	3170	-0.332576	0.00488868
10195	chr3	50323280	50326529	3250	-0.608741	4.5906e-05
10228	chr3	51420980	51424529	3550	-0.243351	0.00616726
10231	chr3	51571000	51574379	3380	-0.302172	0.00863214
10233	chr3	51711500	51726149	14650	-0.328058	0.00181455
10234	chr3	51974530	51978799	4270	-0.194719	0.00508953
10235	chr3	51988600	51991749	3150	-0.34383	0.0476271
10238	chr3	52015500	52019099	3600	-0.32256	4.6082e-05
10243	chr3	52071230	52076779	5550	-0.385742	0.000757458
10244	chr3	52078230	52084579	6350	-0.380266	0.00605258
10246	chr3	52098180	52106679	8500	-0.299933	0.00379666
10256	chr3	52187600	52190229	2630	-0.259189	0.0162049
10257	chr3	52214750	52220879	6130	-0.423726	0.00175087
10259	chr3	52228700	52233879	5180	-0.239708	0.0143376
10260	chr3	52249380	52256199	6820	-0.353982	0.00154217
10262	chr3	52278080	52281479	3400	-0.302441	0.00500383
10270	chr3	52356800	52359449	2650	-0.465905	0.00204014
10277	chr3	52501300	52503499	2200	0.39888	0.0335805
10282	chr3	52527430	52531729	4300	-0.276436	0.0477369
10290	chr3	52803650	52806379	2730	-0.35527	0.00334849
10295	chr3	52929950	52932899	2950	-0.343848	0.0135197
10299	chr3	53105400	53108499	3100	-0.284497	0.0095609
10300	chr3	53116680	53120229	3550	-0.719921	1.65173e-06
10301	chr3	53121900	53125049	3150	-0.459475	0.000352975
10309	chr3	53268630	53271849	3220	-0.47656	0.00882142
10314	chr3	53297830	53300299	2470	-0.720594	1.02123e-05
10322	chr3	53839900	53842729	2830	-0.474191	0.00104746
10324	chr3	53914050	53917129	3080	-0.273784	0.0272768
10332	chr3	54924500	54926949	2450	0.421896	0.00704745
10337	chr3	55604550	55608399	3850	0.336411	0.0465857
10340	chr3	56715600	56718749	3150	-0.476346	7.11796e-05
10345	chr3	56814580	56820149	5570	0.27019	0.0284871
10354	chr3	57040350	57043179	2830	-0.384597	0.0243764
10370	chr3	57529180	57533249	4070	0.599157	2.57811e-05
10371	chr3	57540500	57544229	3730	-0.203209	0.0387897
10374	chr3	57676830	57680299	3470	-0.267745	0.00621792
10376	chr3	57740430	57744049	3620	-0.300463	0.00232969
10378	chr3	57794730	57797149	2420	-0.387465	0.0197801
10387	chr3	57941850	57947349	5500	-0.281008	0.010788
10389	chr3	57968180	57971049	2870	-0.338657	0.0236737
10391	chr3	57982780	57985849	3070	-0.372625	0.0436801
10393	chr3	57999250	58001379	2130	0.456713	0.00618343
10395	chr3	58004880	58008799	3920	0.292437	0.0213855
10396	chr3	58010880	58013099	2220	0.432616	0.0118508
10397	chr3	58020580	58022599	2020	0.4245	0.027688
10399	chr3	58028780	58032029	3250	0.381663	0.0134937
10400	chr3	58032350	58040999	8650	0.276924	0.0103193
10401	chr3	58041630	58047299	5670	0.714102	2.34085e-08
10415	chr3	58221800	58225779	3980	-0.417794	8.38027e-05
10416	chr3	58270100	58274349	4250	-0.527903	0.00215258
10419	chr3	58317150	58320299	3150	-0.288755	0.0487896
10422	chr3	58404030	58406629	2600	-0.325168	0.0391289
10432	chr3	58568600	58572849	4250	-0.353294	0.00350757
10433	chr3	58593330	58600349	7020	-0.415506	0.000617579
10435	chr3	58605330	58616249	10920	-0.292523	0.00323062
10445	chr3	61235050	61238599	3550	0.275232	0.0134226
10449	chr3	61578950	61581129	2180	0.433371	0.0166901
10457	chr3	61792650	61797749	5100	0.347443	0.0186742
10465	chr3	61907400	61914879	7480	0.415624	4.0371e-05
10468	chr3	61961550	61963599	2050	-0.391828	0.0365679
10471	chr3	62079350	62082699	3350	0.406361	0.0175517
10475	chr3	62143850	62147249	3400	0.403766	0.0113649
10488	chr3	63847980	63851529	3550	-0.253866	0.0483305
10489	chr3	63896380	63900079	3700	-0.368888	0.00301997
10493	chr3	64007680	64010399	2720	-0.302184	0.00784986
10496	chr3	64171750	64174699	2950	0.388671	0.0215017
10497	chr3	64191380	64197199	5820	0.316691	0.0221339
10498	chr3	64198730	64203649	4920	0.294632	0.0435423
10500	chr3	64209680	64212649	2970	0.489487	0.00015811
10501	chr3	64223180	64226179	3000	0.538271	0.000987613
10503	chr3	64311880	64314099	2220	0.352092	0.0471832
10522	chr3	65165450	65168299	2850	0.429466	0.0177105
10525	chr3	65467800	65472879	5080	0.430064	0.00339228
10529	chr3	65606300	65609529	3230	0.519477	0.0018646
10532	chr3	65697280	65701099	3820	0.472924	0.0199478
10547	chr3	66004930	66008499	3570	0.449727	0.0120374
10551	chr3	66033130	66035229	2100	0.377933	0.0237101
10563	chr3	66442550	66445729	3180	0.284727	0.0317262
10565	chr3	66454930	66470799	15870	0.332656	0.00332067
10566	chr3	66472750	66484949	12200	0.281272	0.00198324
10569	chr3	66499000	66510849	11850	0.363651	1.65538e-05
10570	chr3	66528200	66537949	9750	0.482413	1.7557e-05
10572	chr3	66543800	66547399	3600	0.451957	0.00101857
10573	chr3	66549030	66552999	3970	0.282731	0.013345
10583	chr3	67703450	67706429	2980	-0.336915	9.88505e-05
10584	chr3	69060800	69064349	3550	-0.276732	0.0438821
10590	chr3	69140900	69150279	9380	0.232943	0.00991078
10598	chr3	69369850	69371899	2050	0.620253	0.000218223
10602	chr3	69416730	69421629	4900	0.289916	0.0185855
10605	chr3	69532980	69535679	2700	-0.337102	0.0449291
10644	chr3	71480500	71482799	2300	-0.324442	0.0409914
10668	chr3	72395980	72398029	2050	-0.441139	0.0182512
10685	chr3	73159030	73161079	2050	-0.488876	0.000136762
10687	chr3	73191830	73194599	2770	0.95	2.51796e-07
10698	chr3	73493050	73496429	3380	0.417751	0.0221712
10700	chr3	73536680	73543749	7070	0.370852	0.010127
10702	chr3	73555950	73563299	7350	0.547604	4.46961e-07
10703	chr3	73563500	73567199	3700	0.676822	8.00773e-06
10704	chr3	73568200	73571649	3450	0.470741	0.000459031
10714	chr3	73650250	73655199	4950	0.510534	0.000624122
10716	chr3	73661650	73664799	3150	0.57121	0.00121463
10717	chr3	73666000	73676179	10180	0.311141	0.0411697
10729	chr3	75480400	75486449	6050	-0.408262	0.00158658
10731	chr3	75667230	75669649	2420	-0.870121	3.68909e-06
10733	chr3	75833150	75835579	2430	-0.29499	0.0125643
10734	chr3	78138600	78140679	2080	0.464787	0.037227
10742	chr3	81809430	81812029	2600	-0.309043	0.00953761
10750	chr3	88197500	88200429	2930	-0.29112	0.010539
10753	chr3	89162530	89165099	2570	0.614788	0.000102449
10765	chr3	98240250	98242629	2380	-0.377217	0.00493017
10768	chr3	98449430	98453949	4520	-0.287997	0.0348248
10777	chr3	98527230	98529579	2350	0.493135	0.0152201
10786	chr3	99261800	99263849	2050	0.788255	8.7429e-06
10787	chr3	99355780	99358599	2820	0.369506	0.009372
10788	chr3	99376250	99380399	4150	0.737646	0.000117287
10790	chr3	99561600	99563829	2230	0.650942	4.51532e-07
10795	chr3	99642700	99650529	7830	0.422427	0.00217407
10797	chr3	99653500	99655549	2050	0.53237	0.00269237
10799	chr3	99661400	99665549	4150	0.515676	0.000183547
10809	chr3	99786650	99794099	7450	0.371822	0.00106399
10810	chr3	99795580	99798899	3320	0.359845	0.0245059
10818	chr3	99854300	99856449	2150	0.33591	0.0387532
10826	chr3	100052230	100055649	3420	-0.331277	0.00572368
10828	chr3	100117800	100121829	4030	-0.249783	0.0106279
10841	chr3	101393730	101396799	3070	-0.273207	0.00852909
10844	chr3	101496700	101499749	3050	-0.248611	0.0115762
10848	chr3	101566780	101570229	3450	-0.626017	6.04324e-07
10863	chr3	105585280	105589429	4150	0.211797	0.0322116
10866	chr3	106916500	106919079	2580	0.311539	0.049314
10870	chr3	106981650	106983799	2150	0.535521	0.00688169
10874	chr3	107316850	107319229	2380	0.314675	0.0235632
10875	chr3	107321180	107323579	2400	0.372198	0.0195059
10881	chr3	107808180	107811849	3670	-0.366206	0.00118705
10887	chr3	109402850	109405499	2650	0.611722	0.00291908
10897	chr3	111455150	111459629	4480	0.399783	0.0482361
10899	chr3	111486600	111488629	2030	0.631639	0.000475457
10900	chr3	111520150	111523229	3080	0.535995	0.00934015
10912	chr3	111803830	111806799	2970	-0.315518	0.0273205
10920	chr3	112091000	112093249	2250	0.494874	0.00572136
10924	chr3	112356200	112361799	5600	0.516361	0.000599392
10949	chr3	114082030	114084949	2920	0.390229	0.0237436
10952	chr3	114118430	114120549	2120	0.39484	0.0267247
10954	chr3	114128900	114132329	3430	0.685331	6.46504e-05
10955	chr3	114169600	114171829	2230	0.699835	4.14794e-05
10956	chr3	114172180	114175429	3250	0.609757	3.53202e-06
10960	chr3	114341550	114344829	3280	0.346217	0.0382436
10974	chr3	115501280	115505029	3750	-0.411079	0.000312868
10983	chr3	119039800	119043529	3730	-0.337762	0.00271196
10984	chr3	119050050	119054149	4100	-0.32843	0.00885462
[truncated: 7,311 more rows]

## Sheet: Supplementary Table 2B
RegionID	Chromosome number	Region start	Region end	GeneSymbol	RefseqID
2571	chr1	110089830	110092549	GNAI3	NM_006496
18067	chr6	33215630	33218679	HCG25	NR_044997
46654	chr19	42004450	42007549	PCAT19	NR_040109
49418	chr22	19277550	19280999	CLTCL1	NM_007098
49418	chr22	19277550	19280999	CLTCL1	NM_001835
47271	chr19	58237700	58240429	ZNF671	NM_024833
15572	chr5	90605550	90611599	LUCAT1	NR_103548
15572	chr5	90605550	90611599	LUCAT1	NR_103549
4005	chr1	203240830	203261749	LINC01353	NR_117097
15454	chr5	78801750	78807799	HOMER1	NM_004272
15454	chr5	78801750	78807799	HOMER1	NM_001277077
15454	chr5	78801750	78807799	HOMER1	NM_001277078
41962	chr17	6653750	6661249	XAF1	NM_017523
41962	chr17	6653750	6661249	XAF1	NM_199139
41962	chr17	6653750	6661249	XAF1	NR_046398
41962	chr17	6653750	6661249	XAF1	NR_046397
41962	chr17	6653750	6661249	XAF1	NR_046396
42650	chr17	33699050	33702329	SLFN11	NM_001104588
42650	chr17	33699050	33702329	SLFN11	NM_001104587
42650	chr17	33699050	33702329	SLFN11	NM_152270
42650	chr17	33699050	33702329	SLFN11	NM_001104590
42650	chr17	33699050	33702329	SLFN11	NM_001104589
3073	chr1	151691850	151694629	CELF3	NM_001172648
3073	chr1	151691850	151694629	CELF3	NM_001172649
3073	chr1	151691850	151694629	CELF3	NM_001291107
3073	chr1	151691850	151694629	CELF3	NM_001291106
3073	chr1	151691850	151694629	CELF3	NM_007185
3073	chr1	151691850	151694629	RIIAD1	NM_001144956
36157	chr13	114515550	114519249	GAS6-AS1	NR_044995
5807	chr2	33658550	33660699	RASGRP3	NM_170672
14748	chr5	16464350	16468949	ZNF622	NM_033414
8790	chr2	233496280	233501199	EFHD1	NM_025202
8790	chr2	233496280	233501199	EFHD1	NM_001308395
21637	chr7	99100880	99104099	ZNF394	NM_032164
21637	chr7	99100880	99104099	ZKSCAN5	NM_145102
21637	chr7	99100880	99104099	ZKSCAN5	NM_014569
45017	chr18	53252180	53258479	TCF4	NM_001306207
45017	chr18	53252180	53258479	TCF4	NM_003199
45017	chr18	53252180	53258479	TCF4	NM_001083962
45017	chr18	53252180	53258479	TCF4	NM_001243230
45017	chr18	53252180	53258479	TCF4	NM_001243227
45017	chr18	53252180	53258479	TCF4	NM_001243228
46476	chr19	36646900	36649499	COX7A1	NM_001864
42278	chr17	17707950	17721779	MIR6777	NR_106835
42278	chr17	17707950	17721779	MIR33B	NR_030361
15613	chr5	96041550	96045149	CAST	NM_173060
15613	chr5	96041550	96045149	CAST	NM_001284213
15613	chr5	96041550	96045149	CAST	NM_001284212
42329	chr17	18852350	18855249	SLC5A10	NM_001282417
42329	chr17	18852350	18855249	SLC5A10	NM_001270649
42329	chr17	18852350	18855249	SLC5A10	NM_001042450
42329	chr17	18852350	18855249	SLC5A10	NM_152351
42329	chr17	18852350	18855249	SLC5A10	NM_001270648
8789	chr2	233492750	233496149	EFHD1	NM_025202
8789	chr2	233492750	233496149	EFHD1	NM_001308395
38889	chr15	74831930	74834949	ARID3B	NM_001307939
38889	chr15	74831930	74834949	ARID3B	NM_006465
1670	chr1	47690700	47699399	TAL1	NM_001287347
1670	chr1	47690700	47699399	TAL1	NM_001290405
1670	chr1	47690700	47699399	TAL1	NM_001290404
1670	chr1	47690700	47699399	TAL1	NM_001290406
1670	chr1	47690700	47699399	TAL1	NM_003189
1670	chr1	47690700	47699399	TAL1	NM_001290403
6799	chr2	86562330	86565179	REEP1	NM_001164732
6799	chr2	86562330	86565179	REEP1	NM_001164731
6799	chr2	86562330	86565179	REEP1	NM_022912
6799	chr2	86562330	86565179	REEP1	NM_001164730
40583	chr16	31434280	31445329	COX6A2	NM_005205
15076	chr5	55145950	55148379	IL31RA	NM_001297570
15076	chr5	55145950	55148379	IL31RA	NM_001297572
15076	chr5	55145950	55148379	IL31RA	NM_139017
15076	chr5	55145950	55148379	IL31RA	NM_001242637
15076	chr5	55145950	55148379	IL31RA	NM_001242638
15076	chr5	55145950	55148379	IL31RA	NM_001242636
15076	chr5	55145950	55148379	IL31RA	NM_001242639
38152	chr15	45569780	45573029	LOC101928414	NR_120335
47153	chr19	54368050	54374899	MYADM	NM_001290193
47153	chr19	54368050	54374899	MYADM	NM_001020820
47153	chr19	54368050	54374899	MYADM	NM_001290188
47153	chr19	54368050	54374899	MYADM	NM_001290191
47153	chr19	54368050	54374899	MYADM	NM_001020819
47153	chr19	54368050	54374899	MYADM	NM_001290194
47153	chr19	54368050	54374899	MYADM	NM_001290192
47153	chr19	54368050	54374899	MYADM	NM_138373
47153	chr19	54368050	54374899	MYADM	NM_001290190
47153	chr19	54368050	54374899	MYADM	NM_001020818
47153	chr19	54368050	54374899	MYADM	NM_001020821
47153	chr19	54368050	54374899	MYADM	NM_001290189
34133	chr12	98895700	98898879	LOC643770	NR_038383
12929	chr4	38806350	38808949	TLR1	NM_003263
3862	chr1	198903850	198907449	MIR181A1HG	NR_040073
12079	chr3	186076800	186085049	DGKG	NM_001080745
12079	chr3	186076800	186085049	DGKG	NM_001080744
12079	chr3	186076800	186085049	DGKG	NM_001346
32066	chr11	114162950	114169479	NNMT	NM_006169
33499	chr12	52473800	52478149	OR7E47P	NR_120437
33499	chr12	52473800	52478149	OR7E47P	NR_120438
33499	chr12	52473800	52478149	OR7E47P	NR_120439
625	chr1	17090050	17093849	MST1L	NM_001271733
33218	chr12	32685100	32689429	FGD4	NM_001304480
13661	chr4	120859880	120861999	LOC100996694	NR_121639
44957	chr18	47791630	47795879	CFAP53	NM_145020
46832	chr19	46798900	46809599	HIF3A	NM_152795
46832	chr19	46798900	46809599	HIF3A	NM_152796
46832	chr19	46798900	46809599	HIF3A	NM_022462
46832	chr19	46798900	46809599	HIF3A	NM_152794
9921	chr3	42768800	42779199	CCDC13-AS1	NR_046732
21697	chr7	100727350	100731399	TRIM56	NM_030961
28838	chr10	91060030	91063579	IFIT2	NM_001547
45778	chr19	9693550	9696379	ZNF121	NM_001308269
45778	chr19	9693550	9696379	ZNF121	NM_001008727
18004	chr6	31695480	31698829	DDAH2	NM_001303008
18004	chr6	31695480	31698829	DDAH2	NM_013974
18004	chr6	31695480	31698829	DDAH2	NM_001303007
30234	chr11	12179630	12195399	MICAL2	NM_001282667
30234	chr11	12179630	12195399	MICAL2	NM_001282666
30234	chr11	12179630	12195399	MIR6124	NR_106739
20953	chr7	45959080	45963599	IGFBP3	NM_001013398
20953	chr7	45959080	45963599	IGFBP3	NM_000598
3050	chr1	151027300	151037329	CDC42SE1	NM_020239
3050	chr1	151027300	151037329	CDC42SE1	NM_001038707
3050	chr1	151027300	151037329	MLLT11	NM_006818
45272	chr18	74330600	74333229	LINC00683	NR_120419
6859	chr2	88468380	88471899	THNSL2	NM_001244676
6859	chr2	88468380	88471899	THNSL2	NM_001244678
6859	chr2	88468380	88471899	THNSL2	NM_018271
26307	chr9	124128100	124137379	STOM	NM_001270527
26307	chr9	124128100	124137379	STOM	NM_198194
26307	chr9	124128100	124137379	STOM	NM_004099
26307	chr9	124128100	124137379	STOM	NM_001270526
26307	chr9	124128100	124137379	STOM	NR_073037
46798	chr19	45995030	45997779	RTN2	NM_206901
46798	chr19	45995030	45997779	RTN2	NM_206900
46798	chr19	45995030	45997779	RTN2	NM_005619
8085	chr2	179913100	179917499	CCDC141	NM_173648
3221	chr1	155879630	155882179	RIT1	NM_001256821
3221	chr1	155879630	155882179	RIT1	NM_001256820
3221	chr1	155879630	155882179	RIT1	NM_006912
47974	chr20	35088200	35097999	DLGAP4	NM_001042486
47974	chr20	35088200	35097999	DLGAP4	NM_183006
22445	chr7	150941200	150954449	SMARCD3	NM_001003801
37417	chr14	94409950	94415599	MIR4506	NR_039728
32214	chr11	119185080	119195129	MCAM	NM_006500
13471	chr4	99578100	99581579	TSPAN5	NM_005723
21890	chr7	112119350	112123029	LSMEM1	NM_001134468
21890	chr7	112119350	112123029	LSMEM1	NM_182597
14110	chr4	157996000	157999029	GLRB	NM_001166061
14110	chr4	157996000	157999029	GLRB	NM_000824
14110	chr4	157996000	157999029	GLRB	NM_001166060
2189	chr1	78472050	78474099	DNAJB4	NM_007034
39282	chr15	89088250	89090799	DET1	NM_001144074
39282	chr15	89088250	89090799	DET1	NM_017996
39282	chr15	89088250	89090799	DET1	NR_026645
5876	chr2	38052250	38059429	LINC00211	NR_110011
47178	chr19	55621980	55631279	PPP1R12C	NM_001271618
47178	chr19	55621980	55631279	PPP1R12C	NM_017607
29058	chr10	99262200	99264749	MMS19	NM_001289405
29058	chr10	99262200	99264749	UBTD1	NM_024954
8590	chr2	220297600	220302749	SPEG	NM_005876
17831	chr6	26271530	26274849	HIST1H3G	NM_003534
17831	chr6	26271530	26274849	HIST1H2BI	NM_003525
11353	chr3	130567350	130570129	ATP2C1	NM_001199181
11353	chr3	130567350	130570129	ATP2C1	NM_001199182
11353	chr3	130567350	130570129	ATP2C1	NM_001199180
10717	chr3	73666000	73676179	PDZRN3	NM_015009
10717	chr3	73666000	73676179	PDZRN3-AS1	NR_046681
29755	chr10	134000430	134003229	DPYSL4	NM_006426
5883	chr2	38264400	38266679	RMDN2-AS1	NR_102712
12234	chr3	193714080	193716499	DPPA2P3	NR_027764
21568	chr7	94020250	94025729	COL1A2	NM_000089
26416	chr9	127611650	127617249	WDR38	NM_001276375
26416	chr9	127611650	127617249	WDR38	NM_001276374
26416	chr9	127611650	127617249	WDR38	NM_001045476
26416	chr9	127611650	127617249	WDR38	NM_001276376
13354	chr4	86746280	86750049	ARHGAP24	NM_001287805
205	chr1	6553480	6563879	PLEKHG5	NM_001265592
205	chr1	6553480	6563879	PLEKHG5	NM_001042663
2930	chr1	145609050	145613449	POLR3C	NM_001303456
2930	chr1	145609050	145613449	POLR3C	NM_006468
2930	chr1	145609050	145613449	RNF115	NM_014455
45985	chr19	14220980	14233249	PRKACA	NM_207518
45985	chr19	14220980	14233249	PRKACA	NM_002730
46655	chr19	42035950	42039599	LINC01480	NR_110724
8561	chr2	219522600	219525799	ZNF142	NM_001105537
8561	chr2	219522600	219525799	ZNF142	NR_073600
8561	chr2	219522600	219525799	ZNF142	NR_073599
8561	chr2	219522600	219525799	BCS1L	NM_001257342
8561	chr2	219522600	219525799	BCS1L	NM_004328
8561	chr2	219522600	219525799	BCS1L	NM_001257344
8561	chr2	219522600	219525799	BCS1L	NM_001257343
8561	chr2	219522600	219525799	BCS1L	NM_001079866
42029	chr17	8052000	8069229	PER1	NM_002616
21931	chr7	116161900	116163949	CAV1	NM_001753
21931	chr7	116161900	116163949	CAV1	NM_001172895
21931	chr7	116161900	116163949	CAV1	NM_001172896
21931	chr7	116161900	116163949	CAV1	NM_001172897
30892	chr11	57527630	57531129	CTNND1	NM_001206885
30892	chr11	57527630	57531129	CTNND1	NM_001331
30892	chr11	57527630	57531129	CTNND1	NM_001085459
30892	chr11	57527630	57531129	CTNND1	NM_001085460
30892	chr11	57527630	57531129	CTNND1	NM_001085458
30892	chr11	57527630	57531129	CTNND1	NM_001085462
30892	chr11	57527630	57531129	CTNND1	NM_001085461
30892	chr11	57527630	57531129	CTNND1	NM_001206888
30892	chr11	57527630	57531129	CTNND1	NM_001206883
30892	chr11	57527630	57531129	CTNND1	NM_001206891
30892	chr11	57527630	57531129	CTNND1	NM_001206884
30892	chr11	57527630	57531129	CTNND1	NM_001206889
30892	chr11	57527630	57531129	CTNND1	NM_001206886
30892	chr11	57527630	57531129	CTNND1	NM_001206887
30892	chr11	57527630	57531129	CTNND1	NM_001085464
30892	chr11	57527630	57531129	CTNND1	NM_001085468
30892	chr11	57527630	57531129	CTNND1	NM_001206890
30892	chr11	57527630	57531129	CTNND1	NM_001085463
30892	chr11	57527630	57531129	CTNND1	NM_001085467
30892	chr11	57527630	57531129	CTNND1	NM_001085466
30892	chr11	57527630	57531129	CTNND1	NM_001085469
30892	chr11	57527630	57531129	CTNND1	NM_001085465
42030	chr17	8075550	8081479	TMEM107	NM_032354
42030	chr17	8075550	8081479	TMEM107	NM_183065
18405	chr6	42976180	42978549	MEA1	NM_014623
18405	chr6	42976180	42978549	KLHDC3	NM_057161
18405	chr6	42976180	42978549	KLHDC3	NR_040101
1353	chr1	39455380	39458679	AKIRIN1	NM_024595
1353	chr1	39455380	39458679	AKIRIN1	NM_001136275
2677	chr1	113239650	113251499	RHOC	NM_001042679
2677	chr1	113239650	113251499	RHOC	NM_175744
2677	chr1	113239650	113251499	RHOC	NM_001042678
33709	chr12	58328780	58330999	LOC100506844	NR_038269
29067	chr10	99392000	99394549	MORN4	NM_178832
29067	chr10	99392000	99394549	MORN4	NM_001098831
43202	chr17	48285530	48290749	LOC101927230	NR_110806
2490	chr1	100147300	100152299	MIR548AA1	NR_037516
10960	chr3	114341550	114344829	ZBTB20	NM_001164347
10960	chr3	114341550	114344829	ZBTB20	NM_001164346
35204	chr13	32419380	32423749	EEF1DP3	NR_027062
37396	chr14	93525450	93533079	ITPK1-AS1	NR_002808
17876	chr6	27859650	27864379	HIST1H3J	NM_003535
17876	chr6	27859650	27864379	HIST1H2AM	NM_003514
17876	chr6	27859650	27864379	HIST1H2BO	NM_003527
13521	chr4	105414900	105417599	CXXC4	NM_025212
13521	chr4	105414900	105417599	LOC101929468	NR_125926
30557	chr11	33799000	33802679	FBXO3	NM_012175
30557	chr11	33799000	33802679	FBXO3	NM_033406
30557	chr11	33799000	33802679	FBXO3-AS1	NR_120550
46148	chr19	18110230	18114179	ARRDC2	NM_001025604
15239	chr5	67090100	67092279	LOC101928858	NR_130779
19079	chr6	112553330	112557379	LOC101927640	NR_121193
31469	chr11	72502780	72507199	STARD10	NM_006645
40902	chr16	58157030	58164799	CFAP20	NM_013242
4642	chr1	228643900	228647299	HIST3H2A	NM_033445
4642	chr1	228643900	228647299	HIST3H2BB	NM_175055
4642	chr1	228643900	228647299	MIR4666A	NR_039812
1815	chr1	55110630	55113079	MROH7	NM_001039464
1815	chr1	55110630	55113079	MROH7	NM_001291332
1815	chr1	55110630	55113079	MROH7	NR_111931
1815	chr1	55110630	55113079	MROH7	NR_026782
1815	chr1	55110630	55113079	MROH7-TTC4	NR_037641
1815	chr1	55110630	55113079	MROH7-TTC4	NR_037639
1815	chr1	55110630	55113079	MROH7-TTC4	NR_037640
37335	chr14	91721700	91724979	GPR68	NM_003485
38447	chr15	63886550	63895279	USP3-AS1	NR_034080
38447	chr15	63886550	63895279	FBXL22	NM_203373
34763	chr12	124013150	124020229	RILPL1	NM_178314
34763	chr12	124013150	124020229	MIR3908	NR_037470
43843	chr17	74552330	74557899	SNHG16	NR_038111
43843	chr17	74552330	74557899	SNHG16	NR_038110
43843	chr17	74552330	74557899	SNHG16	NR_038109
43843	chr17	74552330	74557899	SNHG16	NR_038108
43843	chr17	74552330	74557899	SNORD1C	NR_004397
43843	chr17	74552330	74557899	SNORD1B	NR_004396
43843	chr17	74552330	74557899	SNORD1A	NR_004395
17463	chr6	10584830	10590299	GCNT2	NM_145655
3255	chr1	156584050	156587949	HAPLN2	NM_021817
4042	chr1	203763050	203766449	ZC3H11A	NM_014827
4042	chr1	203763050	203766449	ZBED6	NM_001174108
25586	chr9	86956730	86960479	SLC28A3	NM_001199633
25586	chr9	86956730	86960479	SLC28A3	NR_037638
16651	chr5	156691700	156697599	CYFIP2	NM_001037333
16651	chr5	156691700	156697599	CYFIP2	NM_001291722
16651	chr5	156691700	156697599	CYFIP2	NM_001291721
16651	chr5	156691700	156697599	CYFIP2	NM_014376
42387	chr17	19655030	19658029	ALDH3A1	NM_000691
44280	chr18	3445350	3454799	TGIF1	NM_173207
44280	chr18	3445350	3454799	TGIF1	NM_001278682
44280	chr18	3445350	3454799	TGIF1	NM_001278684
44280	chr18	3445350	3454799	TGIF1	NM_173208
44280	chr18	3445350	3454799	TGIF1	NM_173209
44280	chr18	3445350	3454799	TGIF1	NM_003244
44280	chr18	3445350	3454799	TGIF1	NM_170695
44280	chr18	3445350	3454799	TGIF1	NM_173210
44280	chr18	3445350	3454799	TGIF1	NM_173211
22195	chr7	134571000	134573229	CALD1	NM_033139
22195	chr7	134571000	134573229	CALD1	NM_033140
23511	chr8	49531000	49535349	LOC101929217	NR_105004
50070	chr22	36638800	36642749	APOL2	NM_145637
372	chr1	10090380	10094599	UBE4B	NM_006048
372	chr1	10090380	10094599	UBE4B	NM_001105562
36684	chr14	60557130	60560279	PCNXL4	NM_022495
1907	chr1	59480480	59482579	LINC01358	NR_110626
27592	chr10	23629600	23638699	C10orf67	NM_153714
42086	chr17	9477800	9481349	STX8	NM_004853
42086	chr17	9477800	9481349	STX8	NR_033656
42086	chr17	9477800	9481349	CFAP52	NM_001080556
42086	chr17	9477800	9481349	CFAP52	NM_145054
26281	chr9	123629700	123632879	PHF19	NM_001286842
26281	chr9	123629700	123632879	PHF19	NR_104601
18923	chr6	107808980	107818549	SOBP	NM_018013
50158	chr22	38596350	38602729	MAFF	NM_012323
50158	chr22	38596350	38602729	MAFF	NM_001161572
50158	chr22	38596350	38602729	MAFF	NM_001161574
50158	chr22	38596350	38602729	MAFF	NM_001161573
16172	chr5	139681480	139683699	PFDN1	NM_002622
1455	chr1	41822100	41829479	FOXO6	NM_001291281
31857	chr11	96070350	96077299	MAML2	NM_032427
31857	chr11	96070350	96077299	MIR1260B	NR_036125
25238	chr9	35683900	35693029	TPM2	NM_001301226
25238	chr9	35683900	35693029	TPM2	NM_213674
25238	chr9	35683900	35693029	TPM2	NM_001301227
25238	chr9	35683900	35693029	TPM2	NM_003289
43346	chr17	56061700	56067249	VEZF1	NM_007146
25203	chr9	34650330	34656399	IL11RA	NM_001142784
25203	chr9	34650330	34656399	IL11RA	NR_052010
46821	chr19	46292250	46296499	DMWD	NM_004943
22319	chr7	140770630	140773699	TMEM178B	NM_001195278
26008	chr9	108455930	108458529	TMEM38B	NM_018112
27991	chr10	44787050	44791599	C10orf142	NM_001258000
16904	chr5	172066550	172075849	NEURL1B	NM_001308177
16904	chr5	172066550	172075849	NEURL1B	NM_001308178
16904	chr5	172066550	172075849	NEURL1B	NM_001142651
28843	chr10	91150430	91154379	IFIT1	NM_001548
28843	chr10	91150430	91154379	IFIT1	NM_001270927
28843	chr10	91150430	91154379	IFIT1	NM_001270930
28843	chr10	91150430	91154379	IFIT1	NM_001270929
28843	chr10	91150430	91154379	IFIT1	NM_001270928
10863	chr3	105585280	105589429	CBLB	NM_170662
42018	chr17	7833850	7837499	KCNAB3	NM_004732
42018	chr17	7833850	7837499	TRAPPC1	NM_021210
42018	chr17	7833850	7837499	TRAPPC1	NR_030684
42018	chr17	7833850	7837499	TRAPPC1	NM_001166621
42018	chr17	7833850	7837499	TRAPPC1	NR_030697
42018	chr17	7833850	7837499	CNTROB	NM_053051
42018	chr17	7833850	7837499	CNTROB	NM_001037144
48668	chr20	61553300	61561849	DIDO1	NM_001193369
48668	chr20	61553300	61561849	DIDO1	NM_001193370
48668	chr20	61553300	61561849	DIDO1	NM_080796
36614	chr14	55346900	55349949	MIR4308	NR_036194
5367	chr2	13146000	13148129	LOC100506474	NR_038434
20663	chr7	30786900	30798199	INMT	NM_001199219
20663	chr7	30786900	30798199	INMT	NM_006774
20663	chr7	30786900	30798199	INMT-FAM188B	NR_037598
24866	chr9	2022330	2028699	SMARCA2	NM_001289396
43931	chr17	76104130	76112949	TNRC6C-AS1	NR_040071
8719	chr2	230784230	230788799	TRIP12	NM_001284216
8719	chr2	230784230	230788799	TRIP12	NM_004238
8719	chr2	230784230	230788799	TRIP12	NM_001284214
8719	chr2	230784230	230788799	FBXO36	NM_174899
30552	chr11	33741100	33747199	CD59	NM_001127225
30552	chr11	33741100	33747199	CD59	NM_001127223
30552	chr11	33741100	33747199	CD59	NM_001127226
30552	chr11	33741100	33747199	CD59	NM_001127227
30929	chr11	60622100	60624179	PTGDR2	NM_004778
29761	chr10	134148050	134151829	LRRC27	NM_001143759
29761	chr10	134148050	134151829	LRRC27	NM_001143758
29761	chr10	134148050	134151829	LRRC27	NM_030626
29761	chr10	134148050	134151829	LRRC27	NM_001143757
29761	chr10	134148050	134151829	LRRC27	NM_001309474
13621	chr4	119809080	119813249	SYNPO2	NM_001128933
13621	chr4	119809080	119813249	SYNPO2	NM_001128934
13621	chr4	119809080	119813249	SYNPO2	NM_001286755
13621	chr4	119809080	119813249	SYNPO2	NM_133477
42721	chr17	37023200	37029429	LASP1	NM_006148
42721	chr17	37023200	37029429	LASP1	NM_001271608
42721	chr17	37023200	37029429	LASP1	NR_073384
30822	chr11	47542950	47547149	CELF1	NM_001172639
46828	chr19	46473730	46477279	NOVA2	NM_002516
22736	chr8	11564280	11572029	GATA4	NM_001308093
9928	chr3	42912200	42914399	CYP8B1	NM_004391
18430	chr6	43401000	43405879	ABCC10	NM_033450
18430	chr6	43401000	43405879	MIR6780B	NR_106894
47049	chr19	50832030	50838529	KCNC3	NR_110912
47049	chr19	50832030	50838529	KCNC3	NM_004977
15947	chr5	133303000	133305879	C5orf15	NM_020199
36592	chr14	54975680	54977979	CGRRF1	NM_006568
32840	chr12	6948650	6951599	GNB3	NM_001297571
32840	chr12	6948650	6951599	GNB3	NM_002075
46491	chr19	37261400	37265149	ZNF850	NM_001267779
46491	chr19	37261400	37265149	ZNF850	NM_001193552
46491	chr19	37261400	37265149	LOC728485	NM_001294306
15933	chr5	132206930	132210829	LEAP2	NM_052971
17261	chr6	3230550	3233299	TUBB2B	NM_178012
14751	chr5	16502050	16507699	FAM134B	NM_019000
47	chr1	1291280	1298349	MXRA8	NM_001282585
47	chr1	1291280	1298349	MXRA8	NM_001282584
47	chr1	1291280	1298349	MXRA8	NM_032348
47	chr1	1291280	1298349	MXRA8	NM_001282583
47	chr1	1291280	1298349	MXRA8	NM_001282582
8297	chr2	203144980	203147229	SNORD70	NR_003058
43528	chr17	63050830	63055049	GNA13	NM_001282425
43528	chr17	63050830	63055049	GNA13	NM_006572
42416	chr17	21111250	21114879	TMEM11	NM_003876
42416	chr17	21111250	21114879	TMEM11	NR_024547
3263	chr1	156713800	156723129	HDGF	NM_004494
3263	chr1	156713800	156723129	HDGF	NM_001126051
3263	chr1	156713800	156723129	HDGF	NM_001126050
46216	chr19	19049830	19053499	HOMER3	NM_001145724
46216	chr19	19049830	19053499	HOMER3	NR_027297
46216	chr19	19049830	19053499	HOMER3	NM_001145722
46216	chr19	19049830	19053499	HOMER3	NM_001145721
46216	chr19	19049830	19053499	HOMER3	NM_004838
39486	chr15	93630000	93636229	RGMA	NM_001166287
39486	chr15	93630000	93636229	RGMA	NM_020211
2169	chr1	76539150	76542099	ST6GALNAC3	NM_001160011
2169	chr1	76539150	76542099	ST6GALNAC3	NM_152996
28894	chr10	93370030	93374449	HECTD2-AS1	NR_024467
32920	chr12	11800580	11808799	ETV6	NM_001987
18071	chr6	33264350	33268579	RGL2	NM_001243738
18071	chr6	33264350	33268579	RGL2	NM_004761
12141	chr3	187869000	187883429	LPP-AS2	NR_036497
12141	chr3	187869000	187883429	LPP	NM_001167672
42193	chr17	16282600	16285699	UBB	NM_001281716
42193	chr17	16282600	16285699	UBB	NM_018955
42193	chr17	16282600	16285699	UBB	NM_001281720
42193	chr17	16282600	16285699	UBB	NM_001281719
42193	chr17	16282600	16285699	UBB	NM_001281718
42193	chr17	16282600	16285699	UBB	NM_001281717
47042	chr19	50527350	50530649	VRK3	NM_001025778
47042	chr19	50527350	50530649	VRK3	NM_016440
47042	chr19	50527350	50530649	VRK3	NM_001308420
47042	chr19	50527350	50530649	ZNF473	NM_015428
47042	chr19	50527350	50530649	ZNF473	NM_001006656
47042	chr19	50527350	50530649	ZNF473	NM_001308424
29174	chr10	104003580	104006729	PITX3	NM_005029
29174	chr10	104003580	104006729	GBF1	NM_004193
29174	chr10	104003580	104006729	GBF1	NM_001199379
29174	chr10	104003580	104006729	GBF1	NM_001199378
8539	chr2	219080350	219083529	ARPC2	NM_152862
8539	chr2	219080350	219083529	ARPC2	NM_005731
50009	chr22	34313900	34319649	LARGE	NM_133642
50009	chr22	34313900	34319649	LARGE	NM_004737
499	chr1	12672450	12683929	DHRS3	NM_004753
28263	chr10	65026700	65031049	JMJD1C	NM_001282948
22465	chr7	151324530	151327329	PRKAG2	NM_024429
22465	chr7	151324530	151327329	PRKAG2	NM_001304531
47829	chr20	30788550	30797599	PLAGL2	NM_002657
47829	chr20	30788550	30797599	POFUT1	NM_172236
47829	chr20	30788550	30797599	POFUT1	NM_015352
40413	chr16	27558030	27564179	GTF3C1	NM_001286242
40413	chr16	27558030	27564179	GTF3C1	NM_001520
40413	chr16	27558030	27564179	KIAA0556	NM_015202
18000	chr6	31630630	31635249	C6orf47	NM_021184
18000	chr6	31630630	31635249	GPANK1	NM_033177
18000	chr6	31630630	31635249	GPANK1	NM_001199240
18000	chr6	31630630	31635249	GPANK1	NM_001199239
18000	chr6	31630630	31635249	GPANK1	NM_001199238
18000	chr6	31630630	31635249	GPANK1	NM_001199237
18000	chr6	31630630	31635249	CSNK2B	NM_001282385
18000	chr6	31630630	31635249	CSNK2B	NM_001320
9206	chr3	9693550	9697949	MTMR14	NM_001077525
9206	chr3	9693550	9697949	MTMR14	NM_001077526
9206	chr3	9693550	9697949	MTMR14	NM_022485
17830	chr6	26248900	26253079	HIST1H4G	NM_003547
17830	chr6	26248900	26253079	HIST1H3F	NM_021018
17830	chr6	26248900	26253079	HIST1H2BH	NM_003524
6339	chr2	61243180	61246579	PUS10	NM_144709
6339	chr2	61243180	61246579	PEX13	NM_002618
26622	chr9	131670800	131686649	PHYHD1	NM_001100876
26622	chr9	131670800	131686649	PHYHD1	NM_174933
3039	chr1	150668650	150670799	GOLPH3L	NM_018178
22212	chr7	135193430	135195679	CNOT4	NM_001190849
22212	chr7	135193430	135195679	CNOT4	NM_001190847
22212	chr7	135193430	135195679	CNOT4	NM_013316
22212	chr7	135193430	135195679	CNOT4	NM_001190850
22212	chr7	135193430	135195679	CNOT4	NM_001008225
22212	chr7	135193430	135195679	CNOT4	NM_001190848
32320	chr11	123395180	123397779	GRAMD1B	NM_001286563
32320	chr11	123395180	123397779	GRAMD1B	NM_020716
35502	chr13	45692780	45695929	GTF2F2	NM_004128
42497	chr17	26987830	26990549	SDF2	NM_006923
42497	chr17	26987830	26990549	SDF2	NR_045585
42497	chr17	26987830	26990549	SUPT6H	NM_003170
20201	chr7	1493000	1496699	MICALL2	NM_182924
7042	chr2	100822980	100825199	LINC01104	NR_103730
5516	chr2	24297930	24301579	SF3B6	NM_016047
5516	chr2	24297930	24301579	FAM228B	NM_001291328
5516	chr2	24297930	24301579	FAM228B	NR_111929
12596	chr4	6992400	6994549	TBC1D14	NM_001113363
12596	chr4	6992400	6994549	TBC1D14	NM_001286805
48154	chr20	42930000	42940799	FITM2	NM_001080472
48397	chr20	48805000	48812729	CEBPB-AS1	NR_125739
48397	chr20	48805000	48812729	CEBPB	NM_005194
48397	chr20	48805000	48812729	CEBPB	NM_001285878
48397	chr20	48805000	48812729	CEBPB	NM_001285879
7932	chr2	172543300	172545629	DYNC1I2	NM_001378
7932	chr2	172543300	172545629	DYNC1I2	NM_001271790
7932	chr2	172543300	172545629	DYNC1I2	NM_001271788
7932	chr2	172543300	172545629	DYNC1I2	NM_001271786
7932	chr2	172543300	172545629	DYNC1I2	NM_001271789
7932	chr2	172543300	172545629	DYNC1I2	NM_001271787
7932	chr2	172543300	172545629	DYNC1I2	NM_001271785
29476	chr10	116700250	116704249	TRUB1	NM_139169
18329	chr6	41015150	41027979	APOBEC2	NM_006789
32184	chr11	118473300	118475399	PHLDB1	NM_015157
32184	chr11	118473300	118475399	PHLDB1	NM_001144759
32184	chr11	118473300	118475399	PHLDB1	NM_001144758
46852	chr19	47156200	47159649	DACT3	NM_001301046
23340	chr8	38384680	38387679	C8orf86	NM_207412
23340	chr8	38384680	38387679	C8orf86	NM_001303531
41742	chr17	1088450	1093749	ABR	NM_001159746
17776	chr6	22146400	22149479	NBAT1	NR_034143
6154	chr2	47036730	47047199	LINC01118	NR_034099
9913	chr3	42692480	42703799	LOC101928323	NR_125400
9913	chr3	42692480	42703799	ZBTB47	NM_145166
33601	chr12	56092680	56116399	ITGA7	NM_001144996
33601	chr12	56092680	56116399	ITGA7	NM_002206
33601	chr12	56092680	56116399	ITGA7	NM_001144997
35855	chr13	98084000	98088029	RAP2A	NM_021033
48251	chr20	45979780	45983729	ZMYND8	NM_001281780
48251	chr20	45979780	45983729	ZMYND8	NM_001281779
48251	chr20	45979780	45983729	ZMYND8	NM_001281774
48251	chr20	45979780	45983729	ZMYND8	NM_001281773
48251	chr20	45979780	45983729	ZMYND8	NM_001281772
48251	chr20	45979780	45983729	ZMYND8	NM_012408
48251	chr20	45979780	45983729	ZMYND8	NM_001281783
48251	chr20	45979780	45983729	ZMYND8	NM_001281784
48251	chr20	45979780	45983729	ZMYND8	NM_001281776
48251	chr20	45979780	45983729	ZMYND8	NM_001281775
48251	chr20	45979780	45983729	ZMYND8	NM_001281781
48251	chr20	45979780	45983729	ZMYND8	NM_001281778
48251	chr20	45979780	45983729	ZMYND8	NM_001281777
48251	chr20	45979780	45983729	ZMYND8	NM_001281782
48251	chr20	45979780	45983729	ZMYND8	NM_001281771
48251	chr20	45979780	45983729	ZMYND8	NM_183048
48251	chr20	45979780	45983729	ZMYND8	NM_183047
48251	chr20	45979780	45983729	ZMYND8	NM_001281769
45108	chr18	56528730	56535929	ZNF532	NM_018181
17791	chr6	24908550	24912799	FAM65B	NM_014722
29220	chr10	104950100	104954649	NT5C2	NM_012229
29220	chr10	104950100	104954649	NT5C2	NM_001134373
36343	chr14	27065900	27068849	NOVA1	NM_002515
36343	chr14	27065900	27068849	NOVA1	NM_006489
36343	chr14	27065900	27068849	NOVA1	NM_006491
18005	chr6	31700980	31705529	CLIC1	NM_001287594
18005	chr6	31700980	31705529	CLIC1	NM_001288
18005	chr6	31700980	31705529	CLIC1	NM_001287593
18005	chr6	31700980	31705529	MSH5	NM_172166
18005	chr6	31700980	31705529	MSH5	NM_002441
18005	chr6	31700980	31705529	MSH5	NM_025259
18005	chr6	31700980	31705529	MSH5	NM_172165
18005	chr6	31700980	31705529	MSH5-SAPCD1	NR_037846
38005	chr15	40827230	40831899	MRPL42P5	NR_002208
16492	chr5	149491650	149493679	CSF1R	NM_005211
25242	chr9	35746800	35751499	GBA2	NM_020944
25242	chr9	35746800	35751499	RGP1	NM_001080496
50387	chr22	43353980	43360099	PACSIN2	NM_001184971
33903	chr12	81096000	81098079	MYF6	NM_002469
34320	chr12	109535300	109537579	UNG	NM_080911
34320	chr12	109535300	109537579	UNG	NM_003362
46541	chr19	38863650	38869329	PSMD8	NM_002812
43709	chr17	72270800	72273729	DNAI2	NM_001172810
43709	chr17	72270800	72273729	DNAI2	NM_023036
1393	chr1	40038250	40043179	PABPC4	NM_003819
1393	chr1	40038250	40043179	PABPC4	NM_001135654
1393	chr1	40038250	40043179	PABPC4	NM_001135653
9018	chr2	240221500	240236749	MIR4269	NR_036229
18031	chr6	32189400	32192799	NOTCH4	NM_004557
47771	chr20	25226450	25240279	PYGB	NM_002862
45682	chr19	6734550	6742349	GPR108	NM_001080452
45682	chr19	6734550	6742349	MIR6791	NR_106849
45682	chr19	6734550	6742349	TRIP10	NM_004240
45682	chr19	6734550	6742349	TRIP10	NM_001288962
45682	chr19	6734550	6742349	TRIP10	NM_001288963
45682	chr19	6734550	6742349	TRIP10	NR_110231
49856	chr22	30720300	30724399	TBC1D10A	NM_001204240
49856	chr22	30720300	30724399	TBC1D10A	NM_031937
10496	chr3	64171750	64174699	PRICKLE2-AS3	NR_046702
47130	chr19	53628530	53636999	ZNF415	NM_001136038
47130	chr19	53628530	53636999	ZNF415	NM_001164309
47130	chr19	53628530	53636999	ZNF415	NM_018355
47130	chr19	53628530	53636999	ZNF415	NR_028343
47664	chr20	19865780	19871599	RIN2	NM_001242581
47664	chr20	19865780	19871599	RIN2	NM_018993
28755	chr10	86182730	86186499	CCSER2	NM_001284243
28755	chr10	86182730	86186499	CCSER2	NM_001284242
46970	chr19	49337050	49341649	HSD17B14	NM_016246
636	chr1	17303850	17307199	MFAP2	NM_001135248
636	chr1	17303850	17307199	MFAP2	NM_002403
636	chr1	17303850	17307199	MFAP2	NM_001135247
636	chr1	17303850	17307199	MFAP2	NM_017459
12810	chr4	23886850	23893329	PPARGC1A	NM_013261
5901	chr2	38741830	38743899	LOC101929596	NR_110259
37427	chr14	94594450	94597379	IFI27L2	NM_032036
18029	chr6	32142450	32149049	AGPAT1	NM_006411
18029	chr6	32142450	32149049	AGPAT1	NM_032741
18029	chr6	32142450	32149049	RNF5	NM_006913
18029	chr6	32142450	32149049	RNF5P1	NR_003129
18029	chr6	32142450	32149049	MIR6833	NR_106891
7605	chr2	134323830	134327049	NCKAP5	NM_207363
7605	chr2	134323830	134327049	NCKAP5	NM_207481
3191	chr1	155097650	155110449	EFNA1	NM_182685
3191	chr1	155097650	155110449	EFNA1	NM_004428
3191	chr1	155097650	155110449	SLC50A1	NM_001287592
3191	chr1	155097650	155110449	SLC50A1	NM_001287590
3191	chr1	155097650	155110449	SLC50A1	NM_001287591
3191	chr1	155097650	155110449	SLC50A1	NM_018845
3191	chr1	155097650	155110449	SLC50A1	NM_001122839
3191	chr1	155097650	155110449	SLC50A1	NM_001287588
3191	chr1	155097650	155110449	SLC50A1	NM_001287589
3191	chr1	155097650	155110449	SLC50A1	NM_001287587
3191	chr1	155097650	155110449	SLC50A1	NM_001287586
3191	chr1	155097650	155110449	SLC50A1	NM_001122837
28488	chr10	74384500	74386779	MICU1	NM_006077
28488	chr10	74384500	74386779	MICU1	NM_001195518
48447	chr20	49404200	49409229	BCAS4	NM_017843
48447	chr20	49404200	49409229	BCAS4	NM_001010974
48447	chr20	49404200	49409229	BCAS4	NM_198799
458	chr1	12073280	12075429	MIIP	NM_021933
26503	chr9	130023930	130031699	GARNL3	NM_001286779
26503	chr9	130023930	130031699	GARNL3	NM_032293
26503	chr9	130023930	130031699	GARNL3	NR_104591
3517	chr1	169335630	169338779	NME7	NM_197972
3517	chr1	169335630	169338779	NME7	NM_013330
3517	chr1	169335630	169338779	NME7	NR_104229
3517	chr1	169335630	169338779	BLZF1	NM_003666
17555	chr6	13465900	13472479	GFOD1	NR_038459
2663	chr1	112932130	112940349	CTTNBP2NL	NM_018704
15279	chr5	68385600	68387649	SLC30A5	NM_001251969
15279	chr5	68385600	68387649	SLC30A5	NM_024055
15279	chr5	68385600	68387649	SLC30A5	NM_022902
3893	chr1	201365180	201373149	LAD1	NM_005558
30447	chr11	19776400	19782299	MIR4694	NR_039843
3297	chr1	160054780	160057079	KCNJ9	NM_004983
38798	chr15	71981700	71986949	THSD4-AS2	NR_120346
33563	chr12	54016950	54021129	ATF7	NR_073163
33563	chr12	54016950	54021129	ATF7	NM_001130060
33563	chr12	54016950	54021129	ATF7	NM_006856
33563	chr12	54016950	54021129	ATF7	NM_001206683
33563	chr12	54016950	54021129	ATF7	NM_001206682
48555	chr20	56279650	56293929	PMEPA1	NM_020182
48555	chr20	56279650	56293929	PMEPA1	NM_199170
48555	chr20	56279650	56293929	PMEPA1	NM_199169
48555	chr20	56279650	56293929	PMEPA1	NM_199171
48555	chr20	56279650	56293929	NKILA	NR_131157
11835	chr3	171522200	171524479	PLD1	NM_001130081
11835	chr3	171522200	171524479	PLD1	NM_002662
28198	chr10	61899750	61901949	ANK3	NM_001149
44714	chr18	32623300	32625729	MAPRE2	NM_014268
44714	chr18	32623300	32625729	MAPRE2	NM_001256420
44714	chr18	32623300	32625729	MAPRE2	NR_046177
3687	chr1	181001430	181004329	MR1	NM_001194999
3687	chr1	181001430	181004329	MR1	NM_001195000
3687	chr1	181001430	181004329	MR1	NM_001531
3687	chr1	181001430	181004329	MR1	NM_001195035
3687	chr1	181001430	181004329	MR1	NM_001310213
25924	chr9	101552930	101555099	ANKS6	NM_173551
43618	chr17	66504430	66512549	PRKAR1A	NM_212471
43618	chr17	66504430	66512549	PRKAR1A	NM_001276289
43618	chr17	66504430	66512549	PRKAR1A	NM_002734
43618	chr17	66504430	66512549	PRKAR1A	NM_212472
43618	chr17	66504430	66512549	PRKAR1A	NM_001276290
29166	chr10	103872930	103882629	LDB1	NM_003893
29166	chr10	103872930	103882629	LDB1	NM_001113407
5969	chr2	42163300	42167029	LOC101929723	NR_110263
5969	chr2	42163300	42167029	LOC101929723	NR_110262
5977	chr2	42272350	42285579	PKDCC	NM_138370
27836	chr10	33619030	33621149	NRP1	NM_001244973
27836	chr10	33619030	33621149	NRP1	NM_001244972
27836	chr10	33619030	33621149	NRP1	NM_003873
27836	chr10	33619030	33621149	NRP1	NR_045259
27836	chr10	33619030	33621149	NRP1	NM_001024629
27836	chr10	33619030	33621149	NRP1	NM_001024628
32148	chr11	117739150	117749629	FXYD6-FXYD2	NM_001204268
32148	chr11	117739150	117749629	FXYD6-FXYD2	NM_001243598
32148	chr11	117739150	117749629	FXYD6	NM_001164832
32148	chr11	117739150	117749629	FXYD6	NM_001164837
32148	chr11	117739150	117749629	FXYD6	NM_001164836
32148	chr11	117739150	117749629	FXYD6	NM_022003
32148	chr11	117739150	117749629	FXYD6	NM_001164831
30204	chr11	11639200	11645049	GALNT18	NM_198516
26141	chr9	112885550	112892199	AKAP2	NM_001136562
19061	chr6	112192100	112196079	FYN	NM_002037
1046	chr1	27994730	28000549	IFI6	NM_002038
1046	chr1	27994730	28000549	IFI6	NM_022873
1046	chr1	27994730	28000549	IFI6	NM_022872
21654	chr7	99697030	99700779	MCM7	NM_182776
21654	chr7	99697030	99700779	MCM7	NM_001278595
21654	chr7	99697030	99700779	MCM7	NM_005916
21654	chr7	99697030	99700779	AP4M1	NM_004722
30319	chr11	14520050	14522449	COPB1	NM_016451
30319	chr11	14520050	14522449	COPB1	NM_001144062
30319	chr11	14520050	14522449	COPB1	NM_001144061
34465	chr12	113859400	113861579	SDSL	NM_001304993
34465	chr12	113859400	113861579	SDSL	NM_138432
50308	chr22	41949300	41965729	CSDC2	NM_014460
43206	chr17	48343350	48345529	TMEM92	NM_001168215
43207	chr17	48347000	48349029	TMEM92	NM_001168215
43207	chr17	48347000	48349029	TMEM92	NM_153229
47768	chr20	25170450	25180999	LOC101926889	NR_109994
47768	chr20	25170450	25180999	ENTPD6	NM_001114089
47768	chr20	25170450	25180999	ENTPD6	NM_001247
21014	chr7	47660300	47664149	LINC01447	NR_108090
19276	chr6	132269450	132273749	CTGF	NM_001901
19797	chr6	158419600	158426649	SYNJ2-IT1	NR_046796
44697	chr18	32172100	32177379	DTNA	NM_001128175
44697	chr18	32172100	32177379	DTNA	NM_001198939
44697	chr18	32172100	32177379	DTNA	NM_001198940
44697	chr18	32172100	32177379	DTNA	NM_001198938
32776	chr12	5541580	5543649	NTF3	NM_001102654
22552	chr7	158799280	158802049	LINC00689	NR_024394
23401	chr8	41157500	41168449	SFRP1	NM_003012
28839	chr10	91086130	91094549	IFIT3	NM_001549
28839	chr10	91086130	91094549	IFIT3	NM_001289758
28839	chr10	91086130	91094549	IFIT3	NM_001031683
28839	chr10	91086130	91094549	IFIT3	NM_001289759
45012	chr18	53067880	53070379	TCF4	NM_001243232
45012	chr18	53067880	53070379	TCF4	NM_001306208
13719	chr4	124693580	124695699	LINC01091	NR_027106
46854	chr19	47216150	47222529	PRKD2	NM_001079882
46854	chr19	47216150	47222529	PRKD2	NM_001079881
46854	chr19	47216150	47222529	PRKD2	NM_001079880
46854	chr19	47216150	47222529	PRKD2	NM_016457
4339	chr1	214446050	214461829	SMYD2	NM_020197
25842	chr9	98223600	98226949	LOC100507346	NR_038982
32744	chr12	3980900	3983629	PARP11	NM_001286522
32744	chr12	3980900	3983629	PARP11	NM_001286521
32744	chr12	3980900	3983629	PARP11	NM_020367
32744	chr12	3980900	3983629	PARP11	NR_104461
453	chr1	11996500	12001929	PLOD1	NM_000302
446	chr1	11917000	11920949	NPPB	NM_002521
35573	chr13	49228450	49230629	CYSLTR2	NM_001308465
35573	chr13	49228450	49230629	CYSLTR2	NM_001308467
35573	chr13	49228450	49230629	CYSLTR2	NM_001308470
35573	chr13	49228450	49230629	CYSLTR2	NM_001308471
35573	chr13	49228450	49230629	CYSLTR2	NM_001308476
35573	chr13	49228450	49230629	CYSLTR2	NM_020377
35573	chr13	49228450	49230629	CYSLTR2	NM_001308468
35573	chr13	49228450	49230629	CYSLTR2	NM_001308469
5399	chr2	16843950	16848699	FAM49A	NM_030797
3194	chr1	155144380	155146699	KRTCAP2	NM_173852
3194	chr1	155144380	155146699	TRIM46	NM_001282379
3194	chr1	155144380	155146699	TRIM46	NR_104150
3194	chr1	155144380	155146699	TRIM46	NM_025058
3194	chr1	155144380	155146699	TRIM46	NM_001256600
3194	chr1	155144380	155146699	TRIM46	NM_001256599
3194	chr1	155144380	155146699	TRIM46	NM_001282378
3194	chr1	155144380	155146699	TRIM46	NR_046327
3194	chr1	155144380	155146699	TRIM46	NM_001256601
3194	chr1	155144380	155146699	TRIM46	NR_046329
38108	chr15	43800700	43811699	TP53BP1	NM_005657
38108	chr15	43800700	43811699	MAP1A	NM_002373
36752	chr14	64679100	64689249	SYNE2	NM_182913
36752	chr14	64679100	64689249	SYNE2	NM_182910
37223	chr14	81915300	81917779	LOC100506700	NR_109999
17829	chr6	26239700	26242649	HIST1H4F	NM_003540
26196	chr9	116104930	116107799	WDR31	NM_145241
26196	chr9	116104930	116107799	WDR31	NM_001012361
46406	chr19	34922650	34925799	UBA2	NM_005499
31694	chr11	79147980	79150679	TENM4	NM_001098816
16260	chr5	141689730	141708499	SPRY4	NM_001293290
16260	chr5	141689730	141708499	SPRY4	NM_001293289
16260	chr5	141689730	141708499	SPRY4-IT1	NR_131221
27213	chr10	4696680	4698829	LINC00705	NR_015425
8373	chr2	208120850	208125279	LOC101927865	NR_110283
956	chr1	26375180	26377999	SLC30A2	NM_001004434
956	chr1	26375180	26377999	SLC30A2	NM_032513
8605	chr2	220460180	220464099	STK11IP	NM_052902
46091	chr19	16934580	16937199	SIN3B	NM_015260
46091	chr19	16934580	16937199	SIN3B	NM_001297595
4130	chr1	205717250	205720749	NUCKS1	NM_022731
46574	chr19	39886900	39907299	ZFP36	NM_003407
46574	chr19	39886900	39907299	MIR4530	NR_039755
47978	chr20	35165000	35175949	MYL9	NM_181526
47978	chr20	35165000	35175949	MYL9	NM_006097
46129	chr19	17575950	17581879	SLC27A1	NM_198580
14121	chr4	159688700	159691749	FNIP2	NM_020840
34301	chr12	109094900	109099499	CORO1C	NM_001105237
36408	chr14	34418400	34424399	EGLN3	NM_001308103
36408	chr14	34418400	34424399	EGLN3	NM_022073
37499	chr14	100568130	100576249	MIR151B	NR_039601
37499	chr14	100568130	100576249	MIR342	NR_029888
42446	chr17	25619350	25624029	MIR4522	NR_039748
42446	chr17	25619350	25624029	WSB1	NM_134265
42446	chr17	25619350	25624029	WSB1	NM_015626
33664	chr12	57503630	57506629	STAT6	NM_001178079
33664	chr12	57503630	57506629	STAT6	NM_001178081
33664	chr12	57503630	57506629	STAT6	NM_001178080
33664	chr12	57503630	57506629	STAT6	NM_003153
33664	chr12	57503630	57506629	STAT6	NM_001178078
33664	chr12	57503630	57506629	STAT6	NR_033659
3541	chr1	171106380	171112229	FMO6P	NR_002601
5384	chr2	16082680	16084899	MYCNOS	NR_110230
5384	chr2	16082680	16084899	MYCNOS	NR_026766
5384	chr2	16082680	16084899	MYCN	NM_001293233
5384	chr2	16082680	16084899	MYCN	NM_001293231
5384	chr2	16082680	16084899	MYCN	NM_001293228
5384	chr2	16082680	16084899	MYCN	NM_005378
28893	chr10	93364900	93369749	HECTD2-AS1	NR_024467
769	chr1	21834480	21839479	ALPL	NM_000478
769	chr1	21834480	21839479	ALPL	NM_001177520
769	chr1	21834480	21839479	ALPL	NM_001127501
9830	chr3	39179330	39184849	MIR6822	NR_106880
49924	chr22	32452500	32461429	SLC5A1	NM_001256314
23073	chr8	25044300	25046329	DOCK5	NM_024940
26034	chr9	110043800	110047479	RAD23B	NM_002874
26034	chr9	110043800	110047479	RAD23B	NM_001244724
26034	chr9	110043800	110047479	RAD23B	NM_001244713
6337	chr2	60982530	60984779	PAPOLG	NM_022894
10445	chr3	61235050	61238599	FHIT	NM_001166243
10445	chr3	61235050	61238599	FHIT	NM_002012
47320	chr20	269780	271979	C20orf96	NM_080571
47320	chr20	269780	271979	C20orf96	NM_153269
34522	chr12	116995680	116998549	MAP1LC3B2	NM_001085481
10573	chr3	66549030	66552999	LRIG1	NM_015541
12747	chr4	15375080	15378979	C1QTNF7	NM_001135171
30213	chr11	12027080	12032629	DKK3	NM_001018057
30213	chr11	12027080	12032629	DKK3	NM_015881
30213	chr11	12027080	12032629	DKK3	NM_013253
33783	chr12	66562400	66565179	TMBIM4	NM_001282610
33783	chr12	66562400	66565179	TMBIM4	NM_016056
33783	chr12	66562400	66565179	TMBIM4	NM_001282606
33783	chr12	66562400	66565179	TMBIM4	NM_001282609
36956	chr14	71066000	71068199	MED6	NM_001284211
36956	chr14	71066000	71068199	MED6	NM_005466
36956	chr14	71066000	71068199	MED6	NM_001284209
36956	chr14	71066000	71068199	MED6	NM_001284210
17926	chr6	30033530	30036349	PPP1R11	NM_021959
21676	chr7	100069480	100078499	TSC22D4	NM_001303043
21676	chr7	100069480	100078499	TSC22D4	NM_030935
21676	chr7	100069480	100078499	TSC22D4	NR_130119
21676	chr7	100069480	100078499	TSC22D4	NR_130118
30757	chr11	46140050	46144999	PHF21A	NM_016621
30757	chr11	46140050	46144999	PHF21A	NM_001101802
17933	chr6	30455780	30460999	HLA-E	NM_005516
3851	chr1	196576650	196579049	KCNT2	NM_001287819
3851	chr1	196576650	196579049	KCNT2	NM_198503
3851	chr1	196576650	196579049	KCNT2	NM_001287820
22433	chr7	150753700	150761999	CDK5	NM_001164410
22433	chr7	150753700	150761999	CDK5	NM_004935
22433	chr7	150753700	150761999	SLC4A2	NM_001199692
22433	chr7	150753700	150761999	SLC4A2	NM_003040
22433	chr7	150753700	150761999	SLC4A2	NM_001199693
22433	chr7	150753700	150761999	SLC4A2	NM_001199694
13102	chr4	54968880	54971129	GSX2	NM_133267
46820	chr19	46282050	46290999	DMPK	NM_001288765
46820	chr19	46282050	46290999	DMPK	NM_001081563
46820	chr19	46282050	46290999	DMPK	NM_001081562
46820	chr19	46282050	46290999	DMPK	NM_001081560
46820	chr19	46282050	46290999	DMPK	NM_004409
46820	chr19	46282050	46290999	DMPK	NM_001288764
46820	chr19	46282050	46290999	DMPK	NM_001288766
25484	chr9	73025080	73032099	KLF9	NM_001206
46897	chr19	47774700	47782929	INAFM1	NR_037675
46897	chr19	47774700	47782929	INAFM1	NM_178511
17023	chr5	175795850	175801129	MIR1271	NR_031569
9775	chr3	37900500	37906729	ITGA9-AS1	NR_110531
9775	chr3	37900500	37906729	ITGA9-AS1	NR_110532
9775	chr3	37900500	37906729	CTDSPL	NM_005808
9775	chr3	37900500	37906729	CTDSPL	NM_001008392
2924	chr1	145523980	145528879	ITGA10	NM_003637
2924	chr1	145523980	145528879	ITGA10	NM_001303041
2924	chr1	145523980	145528879	ITGA10	NM_001303040
46640	chr19	41813130	41816979	CCDC97	NM_052848
1723	chr1	52081950	52084349	OSBPL9	NM_148906
1723	chr1	52081950	52084349	OSBPL9	NM_024586
1723	chr1	52081950	52084349	OSBPL9	NM_148908
1723	chr1	52081950	52084349	OSBPL9	NM_148909
1723	chr1	52081950	52084349	OSBPL9	NR_036662
2551	chr1	109755100	109758129	SARS	NR_034072
2551	chr1	109755100	109758129	SARS	NM_006513
28139	chr10	52749800	52754449	PRKG1	NM_001098512
2476	chr1	97186450	97188879	PTBP2	NM_001300985
2476	chr1	97186450	97188879	PTBP2	NM_001300986
2476	chr1	97186450	97188879	PTBP2	NM_001300988
2476	chr1	97186450	97188879	PTBP2	NM_021190
2476	chr1	97186450	97188879	PTBP2	NM_001300989
2476	chr1	97186450	97188879	PTBP2	NM_001300987
2476	chr1	97186450	97188879	PTBP2	NM_001300990
2476	chr1	97186450	97188879	PTBP2	NR_125357
2476	chr1	97186450	97188879	PTBP2	NR_125356
22290	chr7	139474030	139479479	HIPK2	NM_001113239
22290	chr7	139474030	139479479	HIPK2	NM_022740
22290	chr7	139474030	139479479	TBXAS1	NM_001130966
22290	chr7	139474030	139479479	TBXAS1	NM_001166254
43200	chr17	48275800	48280179	COL1A1	NM_000088
46431	chr19	35624630	35632979	LGI4	NM_139284
46431	chr19	35624630	35632979	FXYD1	NM_021902
46431	chr19	35624630	35632979	FXYD1	NM_001278717
46431	chr19	35624630	35632979	FXYD1	NM_005031
46431	chr19	35624630	35632979	FXYD1	NM_001278718
20603	chr7	28723700	28730899	CREB5	NM_001011666
24436	chr8	128746280	128752129	CASC11	NR_117102
24436	chr8	128746280	128752129	CASC11	NR_117101
24436	chr8	128746280	128752129	MYC	NM_002467
13751	chr4	128888250	128894149	MFSD8	NM_152778
13751	chr4	128888250	128894149	C4orf29	NM_001039717
19826	chr6	159234280	159241929	EZR	NM_003379
19826	chr6	159234280	159241929	EZR	NM_001111077
19826	chr6	159234280	159241929	EZR-AS1	NR_102425
21929	chr7	116142650	116146749	CAV2	NM_001206748
37136	chr14	76444480	76453579	TGFB3	NM_003239
37136	chr14	76444480	76453579	IFT43	NM_001255995
37136	chr14	76444480	76453579	IFT43	NM_001102564
37136	chr14	76444480	76453579	IFT43	NM_052873
37136	chr14	76444480	76453579	IFT43	NR_045665
37136	chr14	76444480	76453579	IFT43	NR_045664
3760	chr1	183772650	183776979	RGL1	NM_001297671
3760	chr1	183772650	183776979	RGL1	NM_001297672
15210	chr5	66252580	66256199	MAST4	NM_001290226
48176	chr20	43338850	43351279	WISP2	NM_003881
45971	chr19	14066730	14070349	PODNL1	NM_001146255
45971	chr19	14066730	14070349	PODNL1	NM_001146254
30442	chr11	19732730	19742949	LOC100126784	NR_015384
30442	chr11	19732730	19742949	NAV2	NM_145117
30442	chr11	19732730	19742949	NAV2	NM_001244963
30442	chr11	19732730	19742949	NAV2	NM_182964
43266	chr17	53340230	53346449	HLF	NM_002126
4667	chr1	229565580	229574849	ACTA1	NM_001100
24535	chr8	134201830	134205449	WISP1	NM_001204869
24535	chr8	134201830	134205449	WISP1	NM_001204870
24535	chr8	134201830	134205449	WISP1	NM_003882
24535	chr8	134201830	134205449	WISP1	NM_080838
24535	chr8	134201830	134205449	WISP1	NR_037944
33577	chr12	54652180	54657499	CBX5	NM_001127322
33577	chr12	54652180	54657499	CBX5	NM_001127321
39301	chr15	89629400	89642549	ABHD2	NM_152924
39301	chr15	89629400	89642549	ABHD2	NM_007011
187	chr1	6084050	6088199	KCNAB2	NM_003636
187	chr1	6084050	6088199	KCNAB2	NM_172130
17809	chr6	25961130	25964999	TRIM38	NM_006355
42015	chr17	7787880	7794299	CHD3	NM_001005271
42015	chr17	7787880	7794299	CHD3	NM_001005273
42015	chr17	7787880	7794299	CHD3	NM_005852
6591	chr2	71676250	71689629	DYSF	NM_001130981
6591	chr2	71676250	71689629	DYSF	NM_001130978
6591	chr2	71676250	71689629	DYSF	NM_003494
6591	chr2	71676250	71689629	DYSF	NM_001130980
6591	chr2	71676250	71689629	DYSF	NM_001130976
6591	chr2	71676250	71689629	DYSF	NM_001130979
6591	chr2	71676250	71689629	DYSF	NM_001130977
3179	chr1	154970650	154982499	ZBTB7B	NM_001252406
3179	chr1	154970650	154982499	ZBTB7B	NM_001256455
3179	chr1	154970650	154982499	ZBTB7B	NR_049765
3179	chr1	154970650	154982499	ZBTB7B	NR_046206
3179	chr1	154970650	154982499	ZBTB7B	NR_045515
25970	chr9	104159600	104162629	MRPL50	NM_019051
25970	chr9	104159600	104162629	ZNF189	NM_001278240
25970	chr9	104159600	104162629	ZNF189	NM_003452
25970	chr9	104159600	104162629	ZNF189	NM_001278232
25970	chr9	104159600	104162629	ZNF189	NM_001278231
25970	chr9	104159600	104162629	ZNF189	NM_197977
25970	chr9	104159600	104162629	ZNF189	NR_103480
26378	chr9	125702480	125705779	RABGAP1	NM_012197
49988	chr22	34119950	34125549	LARGE-AS1	NR_038950
49988	chr22	34119950	34125549	LARGE-AS1	NR_038949
35263	chr13	33858680	33862779	STARD13	NM_178006
20009	chr6	168081500	168086529	LOC401286	NR_117091
20009	chr6	168081500	168086529	LOC441178	NR_117092
29373	chr10	114708650	114713649	TCF7L2	NM_001198525
29373	chr10	114708650	114713649	TCF7L2	NM_001198528
29373	chr10	114708650	114713649	TCF7L2	NM_001198527
29373	chr10	114708650	114713649	TCF7L2	NM_001146283
29373	chr10	114708650	114713649	TCF7L2	NM_001198530
29373	chr10	114708650	114713649	TCF7L2	NM_001198529
29373	chr10	114708650	114713649	TCF7L2	NM_001198531
29373	chr10	114708650	114713649	TCF7L2	NM_001146286
29373	chr10	114708650	114713649	TCF7L2	NM_001146284
29373	chr10	114708650	114713649	TCF7L2	NM_001198526
29373	chr10	114708650	114713649	TCF7L2	NM_001146274
29373	chr10	114708650	114713649	TCF7L2	NM_030756
29373	chr10	114708650	114713649	TCF7L2	NM_001146285
46539	chr19	38824880	38828799	CATSPERG	NM_021185
13359	chr4	87769080	87771229	SLC10A6	NM_197965
33687	chr12	57996450	58000629	DTX3	NM_001286245
33687	chr12	57996450	58000629	DTX3	NM_001286246
33687	chr12	57996450	58000629	DTX3	NM_178502
46822	chr19	46317980	46320299	RSPH6A	NM_030785
22957	chr8	21775280	21779029	XPO7	NM_015024
8584	chr2	220153080	220155999	MIR153-1	NR_029688
40188	chr16	15949900	15953379	MYH11	NM_002474
40188	chr16	15949900	15953379	MYH11	NM_001040114
40188	chr16	15949900	15953379	MYH11	NM_001040113
40188	chr16	15949900	15953379	MYH11	NM_022844
34010	chr12	94130480	94133299	LOC101928731	NR_110092
34010	chr12	94130480	94133299	LOC101928731	NR_110093
10787	chr3	99355780	99358599	COL8A1	NM_001850
10787	chr3	99355780	99358599	COL8A1	NM_020351
5968	chr2	42158400	42162349	LOC101929723	NR_110263
5968	chr2	42158400	42162349	LOC101929723	NR_110262
41298	chr16	81109550	81112229	C16orf46	NM_001100873
41298	chr16	81109550	81112229	C16orf46	NM_152337
35148	chr13	30001450	30004149	MTUS2	NM_015233
48571	chr20	56719900	56723579	C20orf85	NM_178456
45725	chr19	7992480	7995529	CTXN1	NM_206833
28519	chr10	75402680	75421329	SYNPO2L	NM_024875
28519	chr10	75402680	75421329	SYNPO2L	NM_001114133
32751	chr12	4376980	4392729	CCND2-AS1	NR_125790
32751	chr12	4376980	4392729	CCND2	NM_001759
32876	chr12	8815300	8817429	MFAP5	NM_003480
32876	chr12	8815300	8817429	MFAP5	NM_001297710
32876	chr12	8815300	8817429	MFAP5	NM_001297711
32876	chr12	8815300	8817429	MFAP5	NM_001297712
32876	chr12	8815300	8817429	MFAP5	NM_001297709
32876	chr12	8815300	8817429	MFAP5	NR_123734
32876	chr12	8815300	8817429	MFAP5	NR_123733
9885	chr3	42130650	42137479	TRAK1	NM_001265608
9885	chr3	42130650	42137479	TRAK1	NM_001042646
22203	chr7	134831280	134834079	TMEM140	NM_018295
45360	chr19	672930	683499	FSTL3	NM_005860
286	chr1	8477000	8487129	RERE	NM_001042682
286	chr1	8477000	8487129	LOC102724552	NR_125999
50079	chr22	36778350	36788999	MYH9	NM_002473
45868	chr19	11528500	11534279	RGL3	NM_001035223
45868	chr19	11528500	11534279	RGL3	NM_001161616
10999	chr3	119368830	119385429	POPDC2	NM_022135
10999	chr3	119368830	119385429	POPDC2	NM_001308333
20061	chr6	169651350	169653899	THBS2	NM_003247
32995	chr12	15035650	15040029	MGP	NM_001190839
32995	chr12	15035650	15040029	MGP	NM_000900
24267	chr8	121134500	121139099	COL14A1	NM_021110
34283	chr12	108730550	108735099	CMKLR1	NM_004072
34283	chr12	108730550	108735099	CMKLR1	NM_001142344
34283	chr12	108730550	108735099	CMKLR1	NM_001142343
5253	chr2	9769180	9775349	YWHAQ	NM_006826
1869	chr1	57281950	57286999	C1orf168	NM_001004303
26489	chr9	129877880	129886679	ANGPTL2	NM_012098
5957	chr2	40736050	40740279	SLC8A1	NM_001112802
9917	chr3	42736230	42748399	HHATL	NR_027753
9917	chr3	42736230	42748399	HHATL	NM_020707
40986	chr16	66951230	66965029	RRAD	NM_001128850
40986	chr16	66951230	66965029	RRAD	NM_004165
20483	chr7	18546200	18550099	HDAC9	NM_001204147
20483	chr7	18546200	18550099	HDAC9	NM_001204148
15047	chr5	53998150	54002099	LOC102467080	NR_104659
9245	chr3	11034150	11036899	SLC6A1	NM_003042
18028	chr6	32118050	32123949	PRRT1	NM_030651
18028	chr6	32118050	32123949	LOC100507547	NR_037172
18028	chr6	32118050	32123949	LOC100507547	NR_037171
18028	chr6	32118050	32123949	LOC100507547	NR_037169
18028	chr6	32118050	32123949	LOC100507547	NR_037170
18028	chr6	32118050	32123949	PPT2	NM_138717
18028	chr6	32118050	32123949	PPT2	NM_001204103
18028	chr6	32118050	32123949	PPT2	NM_005155
18028	chr6	32118050	32123949	PPT2-EGFL8	NR_037861
46084	chr19	16736950	16741929	MED26	NM_004831
2902	chr1	145037080	145041299	PDE4DIP	NM_001198832
35782	chr13	78491550	78494899	EDNRB	NM_003991
35782	chr13	78491550	78494899	EDNRB	NM_001122659
35782	chr13	78491550	78494899	EDNRB	NM_001201397
20892	chr7	44356850	44367599	CAMK2B	NM_001220
20892	chr7	44356850	44367599	CAMK2B	NM_001293170
20892	chr7	44356850	44367599	CAMK2B	NM_172083
20892	chr7	44356850	44367599	CAMK2B	NM_172082
20892	chr7	44356850	44367599	CAMK2B	NM_172081
20892	chr7	44356850	44367599	CAMK2B	NM_172079
20892	chr7	44356850	44367599	CAMK2B	NM_172080
20892	chr7	44356850	44367599	CAMK2B	NM_172078
20892	chr7	44356850	44367599	CAMK2B	NM_172084
26408	chr9	127419730	127423829	MIR181A2HG	NR_038975
2555	chr1	109824530	109827399	PSRC1	NM_001005290
2555	chr1	109824530	109827399	PSRC1	NM_001032291
2555	chr1	109824530	109827399	PSRC1	NM_032636
45544	chr19	3697230	3700979	PIP5K1C	NM_012398
45544	chr19	3697230	3700979	PIP5K1C	NM_001195733
45544	chr19	3697230	3700979	PIP5K1C	NM_001300849
49711	chr22	26957050	26959329	TPST2	NM_001008566
43815	chr17	74253900	74259399	UBALD2	NM_182565
41497	chr16	86607330	86614729	FOXL1	NM_005250
13647	chr4	120049850	120055899	MYOZ2	NM_016599
24325	chr8	124549230	124555349	FBXO32	NM_058229
24325	chr8	124549230	124555349	FBXO32	NM_001242463
29455	chr10	116438180	116447649	ABLIM1	NM_001003408
29455	chr10	116438180	116447649	ABLIM1	NM_001003407
30432	chr11	19594150	19602629	MIR4486	NR_039706
36660	chr14	59658530	59661579	DAAM1	NM_001270520
30503	chr11	27717680	27723699	BDNF	NM_170734
30503	chr11	27717680	27723699	BDNF	NM_001709
30503	chr11	27717680	27723699	BDNF	NM_001143814
30503	chr11	27717680	27723699	BDNF	NM_001143813
30503	chr11	27717680	27723699	BDNF	NM_001143812
30503	chr11	27717680	27723699	BDNF	NM_001143808
30503	chr11	27717680	27723699	BDNF	NM_001143811
30503	chr11	27717680	27723699	BDNF	NM_001143810
30503	chr11	27717680	27723699	BDNF	NM_001143809
30503	chr11	27717680	27723699	BDNF	NM_170733
26549	chr9	130550880	130553429	MIR3960	NR_039767
26549	chr9	130550880	130553429	MIR2861	NR_036055
26549	chr9	130550880	130553429	CDK9	NM_001261
48925	chr21	35826150	35829349	KCNE1	NM_001127670
48925	chr21	35826150	35829349	KCNE1	NM_001127669
48925	chr21	35826150	35829349	KCNE1	NM_001127668
48925	chr21	35826150	35829349	KCNE1	NM_001270405
1325	chr1	37936130	37946929	LINC01137	NR_038842
1325	chr1	37936130	37946929	ZC3H12A	NM_025079
1325	chr1	37936130	37946929	MIR6732	NR_106790
48650	chr20	61143930	61166379	MIR1-1	NR_029780
46808	chr19	46098950	46106229	GPR4	NM_005282
27345	chr10	11203050	11209849	CELF2	NM_001025076
27345	chr10	11203050	11209849	CELF2	NM_001083591
9072	chr2	241929630	241940299	SNED1	NM_001080437
36451	chr14	35865730	35884849	NFKBIA	NM_020529
1148	chr1	32165200	32171779	COL16A1	NM_001856
18182	chr6	35452180	35470649	TEAD3	NM_003214
440	chr1	11790300	11793929	AGTRAP	NM_001040197
440	chr1	11790300	11793929	AGTRAP	NM_001040195
440	chr1	11790300	11793929	AGTRAP	NM_001040196
440	chr1	11790300	11793929	AGTRAP	NM_001040194
440	chr1	11790300	11793929	AGTRAP	NM_020350
41814	chr17	2133930	2145129	SMG6	NM_001256828
41814	chr17	2133930	2145129	LOC101927839	NR_110888
32992	chr12	14992800	14997679	ART4	NM_021071
10112	chr3	48631050	48640699	COL7A1	NM_000094
35838	chr13	97873600	97880999	MBNL2	NM_001306070
35838	chr13	97873600	97880999	MBNL2	NM_144778
35838	chr13	97873600	97880999	MBNL2	NM_207304
30869	chr11	57088200	57095479	TNKS1BP1	NM_033396
3975	chr1	202511730	202513899	PPP1R12B	NM_001197131
46149	chr19	18117300	18122679	ARRDC2	NM_001286826
46149	chr19	18117300	18122679	ARRDC2	NM_015683
8449	chr2	217496800	217501999	IGFBP2	NM_000597
5880	chr2	38096680	38104879	LINC00211	NR_110012
14976	chr5	41508280	41512099	PLCXD3	NM_001005473
16526	chr5	150156500	150164699	SMIM3	NM_032947
30511	chr11	30036550	30039349	KCNA4	NM_002233
44942	chr18	46447550	46484949	SMAD7	NM_001190823
39290	chr15	89444930	89457199	MFGE8	NM_001310321
39605	chr15	100168530	100172099	MEF2A	NM_001130928
25732	chr9	95377980	95381629	LOC100128361	NR_036505
41706	chr17	658400	661299	GEMIN4	NM_015721
41706	chr17	658400	661299	DBIL5P	NR_024120
3078	chr1	151811580	151813779	C2CD4D	NM_001136003
3078	chr1	151811580	151813779	LOC100132111	NR_024237
4808	chr1	234739580	234751899	IRF2BP2	NM_001077397
4808	chr1	234739580	234751899	IRF2BP2	NM_182972
13788	chr4	138452450	138454899	PCDH18	NM_001300828
13788	chr4	138452450	138454899	PCDH18	NM_019035
15616	chr5	96076200	96082899	CAST	NR_104285
8529	chr2	218761050	218811599	TNS1	NM_001308023
8529	chr2	218761050	218811599	TNS1	NM_001308022
11846	chr3	171762180	171764199	FNDC3B	NM_001135095
3592	chr1	175039480	175042599	TNN	NM_022093
49167	chr21	44780280	44786979	TCONS_00029157	NR_131902
25241	chr9	35726330	35733929	TLN1	NM_006289
25241	chr9	35726330	35733929	CREB3	NM_006368
25241	chr9	35726330	35733929	MIR6853	NR_106912
9274	chr3	11637000	11646829	VGLL4	NM_001284391
3535	chr1	170630100	170639399	PRRX1	NM_006902
3535	chr1	170630100	170639399	PRRX1	NM_022716
3674	chr1	180526650	180536299	OVAAL	NR_125716
40857	chr16	57441550	57445479	CCL17	NM_002987
43276	chr17	53808280	53811449	TMEM100	NM_001099640
38943	chr15	75912650	75914979	SNUPN	NM_005701
38943	chr15	75912650	75914979	SNUPN	NM_001042581
38943	chr15	75912650	75914979	SNUPN	NM_001042588
16669	chr5	156996080	157004129	ADAM19	NM_033274
16438	chr5	148649930	148655679	AFAP1L1	NM_001146337
16438	chr5	148649930	148655679	AFAP1L1	NM_152406
24856	chr9	702150	704849	KANK1	NM_153186
46542	chr19	38877580	38880899	GGN	NM_152657
46542	chr19	38877580	38880899	SPRED3	NM_001042522
46542	chr19	38877580	38880899	SPRED3	NR_073032
38809	chr15	72491600	72496749	GRAMD2	NM_001012642
43613	chr17	66456850	66460029	WIPI1	NM_017983
14900	chr5	36605680	36608379	SLC1A3	NM_001166696
14900	chr5	36605680	36608379	SLC1A3	NM_001166695
14900	chr5	36605680	36608379	SLC1A3	NM_001289939
14900	chr5	36605680	36608379	SLC1A3	NM_001289940
14900	chr5	36605680	36608379	SLC1A3	NM_004172
36685	chr14	60560330	60562529	PCNXL4	NM_022495
8868	chr2	237168280	237173929	ASB18	NM_212556
13385	chr4	88436800	88454829	SPARCL1	NM_001291977
13385	chr4	88436800	88454829	SPARCL1	NM_001291976
13385	chr4	88436800	88454829	SPARCL1	NM_001128310
13385	chr4	88436800	88454829	SPARCL1	NM_004684
26133	chr9	112809330	112815499	AKAP2	NM_001004065
26133	chr9	112809330	112815499	AKAP2	NM_001198656
43380	chr17	57404900	57419899	YPEL2	NM_001005404
46605	chr19	40947750	40951549	SERTAD3	NM_013368
46605	chr19	40947750	40951549	SERTAD3	NM_203344
25727	chr9	95298300	95300729	ECM2	NM_001197296
25727	chr9	95298300	95300729	ECM2	NM_001393
25727	chr9	95298300	95300729	ECM2	NM_001197295
17653	chr6	16237050	16248049	GMPR	NM_006877
37872	chr15	33485650	33488379	FMN1	NM_001277313
37872	chr15	33485650	33488379	FMN1	NM_001277314
3974	chr1	202506180	202509479	PPP1R12B	NM_001197131
26584	chr9	131003700	131009599	MIR199B	NR_029619
26584	chr9	131003700	131009599	MIR3154	NR_036110
42113	chr17	12451030	12454949	LINC00670	NR_034145
42113	chr17	12451030	12454949	LINC00670	NR_034144
5272	chr2	10217500	10220499	CYS1	NM_001037160
33133	chr12	27674900	27681929	PPFIBP1	NM_001198916
33133	chr12	27674900	27681929	PPFIBP1	NM_177444
33133	chr12	27674900	27681929	PPFIBP1	NM_003622
33133	chr12	27674900	27681929	PPFIBP1	NM_001198915
45918	chr19	12881380	12891699	HOOK2	NM_001100176
45918	chr19	12881380	12891699	HOOK2	NM_013312
33494	chr12	52415580	52448729	NR4A1	NM_001202234
20884	chr7	44178100	44182849	MYL7	NM_021223
44838	chr18	43084100	43087079	SLC14A2-AS1	NR_110899
35031	chr13	24143430	24145599	TNFRSF19	NM_148957
35031	chr13	24143430	24145599	TNFRSF19	NM_001204459
50143	chr22	38360050	38363749	MIR6820	NR_106878
23788	chr8	80674530	80682879	HEY1	NM_001282851
23788	chr8	80674530	80682879	HEY1	NM_012258
23788	chr8	80674530	80682879	HEY1	NM_001040708
23788	chr8	80674530	80682879	LINC01607	NR_125410
50467	chr22	45401080	45404879	PHF21B	NM_001284296
50467	chr22	45401080	45404879	PHF21B	NM_001242450
50467	chr22	45401080	45404879	PHF21B	NM_138415
50467	chr22	45401080	45404879	PHF21B	NM_001135862
12235	chr3	193719600	193723649	LOC647323	NR_033944
28417	chr10	72970930	72984849	UNC5B-AS1	NR_038453
19799	chr6	158436750	158444679	SYNJ2	NM_001178088
29004	chr10	97315880	97322899	SORBS1	NM_015385
29004	chr10	97315880	97322899	SORBS1	NM_024991
29004	chr10	97315880	97322899	SORBS1	NM_001290295
29004	chr10	97315880	97322899	SORBS1	NM_001290294
2898	chr1	144988850	145001179	PDE4DIP	NM_001198834
2898	chr1	144988850	145001179	PDE4DIP	NM_014644
2898	chr1	144988850	145001179	PDE4DIP	NM_001002812
2898	chr1	144988850	145001179	PDE4DIP	NM_001002810
2898	chr1	144988850	145001179	PDE4DIP	NM_001195261
2898	chr1	144988850	145001179	PDE4DIP	NM_001195260
14855	chr5	32708950	32715399	NPR3	NM_001204376
14855	chr5	32708950	32715399	NPR3	NM_001204375
14855	chr5	32708950	32715399	NPR3	NM_000908
7038	chr2	100720850	100723249	AFF3	NM_001025108
40787	chr16	55509700	55515399	MMP2	NM_001302508
40787	chr16	55509700	55515399	MMP2	NM_004530
40787	chr16	55509700	55515399	MMP2	NM_001302510
40787	chr16	55509700	55515399	MMP2	NM_001302509
40787	chr16	55509700	55515399	MMP2	NM_001127891
6279	chr2	55275280	55279249	RTN4	NM_207521
6279	chr2	55275280	55279249	RTN4	NM_153828
6279	chr2	55275280	55279249	RTN4	NM_020532
6279	chr2	55275280	55279249	RTN4	NM_207520
7666	chr2	136873680	136877649	CXCR4	NM_001008540
7666	chr2	136873680	136877649	CXCR4	NM_003467
1327	chr1	37962500	37965629	MIR5581	NR_049844
47076	chr19	52190080	52197079	SPACA6P-AS	NR_108100
47076	chr19	52190080	52197079	MIR99B	NR_029843
47076	chr19	52190080	52197079	MIRLET7E	NR_029482
47076	chr19	52190080	52197079	MIR125A	NR_029693
47076	chr19	52190080	52197079	SPACA6P	NR_024330
9396	chr3	14572450	14586399	GRIP2	NM_001080423
41103	chr16	69957030	69965049	WWP2	NM_199424
25722	chr9	95239980	95243699	ASPN	NM_017680
25722	chr9	95239980	95243699	ASPN	NM_001193335
9562	chr3	24186880	24189079	LOC101927854	NR_121667
28518	chr10	75400330	75402399	MYOZ1	NM_021245
3815	chr1	184937650	184941649	FAM129A	NM_052966
33526	chr12	53436300	53449679	TNS2	NM_198316
33526	chr12	53436300	53449679	TNS2	NM_015319
33526	chr12	53436300	53449679	TNS2	NM_170754
9580	chr3	25493930	25498399	RARB	NM_001290217
32624	chr12	2159500	2164999	CACNA1C-IT2	NR_046768
32624	chr12	2159500	2164999	CACNA1C	NM_001129839
32624	chr12	2159500	2164999	CACNA1C	NM_000719
32624	chr12	2159500	2164999	CACNA1C	NM_001129831
32624	chr12	2159500	2164999	CACNA1C	NM_001129837
32624	chr12	2159500	2164999	CACNA1C	NM_001129836
32624	chr12	2159500	2164999	CACNA1C	NM_001129835
32624	chr12	2159500	2164999	CACNA1C	NM_001129844
32624	chr12	2159500	2164999	CACNA1C	NM_001129843
32624	chr12	2159500	2164999	CACNA1C	NM_001129841
32624	chr12	2159500	2164999	CACNA1C	NM_001129829
32624	chr12	2159500	2164999	CACNA1C	NM_001129832
32624	chr12	2159500	2164999	CACNA1C	NM_001129842
32624	chr12	2159500	2164999	CACNA1C	NM_001129827
32624	chr12	2159500	2164999	CACNA1C	NM_001167623
32624	chr12	2159500	2164999	CACNA1C	NM_001129840
32624	chr12	2159500	2164999	CACNA1C	NM_001129833
32624	chr12	2159500	2164999	CACNA1C	NM_001129846
32624	chr12	2159500	2164999	CACNA1C	NM_001129838
32624	chr12	2159500	2164999	CACNA1C	NM_001167625
32624	chr12	2159500	2164999	CACNA1C	NM_001129834
32624	chr12	2159500	2164999	CACNA1C	NM_001167624
32624	chr12	2159500	2164999	CACNA1C	NM_001129830
32624	chr12	2159500	2164999	CACNA1C	NM_199460
1936	chr1	60194750	60200799	MIR4711	NR_039861
12148	chr3	187928680	187939849	LPP	NM_005578
13212	chr4	75891750	75897329	LOC100507388	NR_121617
35715	chr13	73631700	73635649	KLF5	NM_001286818
35715	chr13	73631700	73635649	KLF5	NM_001730
12143	chr3	187894850	187904929	FLJ42393	NR_024413
40438	chr16	28548180	28552199	NUPR1	NM_012385
40438	chr16	28548180	28552199	NUPR1	NM_001042483
35864	chr13	98858780	98862279	MIR3170	NR_036129
17817	chr6	26086880	26091179	HFE	NM_000410
17817	chr6	26086880	26091179	HFE	NM_139009
17817	chr6	26086880	26091179	HFE	NM_139011
17817	chr6	26086880	26091179	HFE	NM_139010
17817	chr6	26086880	26091179	HFE	NM_139008
17817	chr6	26086880	26091179	HFE	NM_139007
17817	chr6	26086880	26091179	HFE	NM_139006
17817	chr6	26086880	26091179	HFE	NM_139004
17817	chr6	26086880	26091179	HFE	NM_139003
17817	chr6	26086880	26091179	HFE	NM_001300749
12123	chr3	187464900	187466949	BCL6	NM_001706
23777	chr8	75896150	75898349	CRISPLD1	NM_031461
16819	chr5	169815130	169817549	KCNMB1	NM_004137
16819	chr5	169815130	169817549	CTD-2270F17.1	NR_109899
25138	chr9	33157380	33169329	B4GALT1	NM_001497
25138	chr9	33157380	33169329	B4GALT1-AS1	NR_108110
25138	chr9	33157380	33169329	B4GALT1-AS1	NR_108109
25138	chr9	33157380	33169329	B4GALT1-AS1	NR_108108
18729	chr6	76202530	76207379	FILIP1	NM_001300866
18729	chr6	76202530	76207379	FILIP1	NM_015687
18729	chr6	76202530	76207379	FILIP1	NM_001289987
18729	chr6	76202530	76207379	FILIP1	NR_110608
317	chr1	9208450	9215349	MIR34A	NR_029610
38117	chr15	44165600	44175449	PIN4P1	NR_003571
1241	chr1	33930400	33940999	ZSCAN20	NM_145238
28542	chr10	75756580	75763049	VCL	NM_014000
28542	chr10	75756580	75763049	VCL	NM_003373
34313	chr12	109215980	109253549	MIR619	NR_030350
35191	chr13	31479030	31484149	MEDAG	NM_032849
22057	chr7	129586830	129593749	UBE2H	NM_001202498
22057	chr7	129586830	129593749	UBE2H	NM_182697
22057	chr7	129586830	129593749	UBE2H	NM_003344
24212	chr8	112035930	112037979	LINC01608	NR_125417
24212	chr8	112035930	112037979	LINC01608	NR_125416
30312	chr11	14383300	14388429	RRAS2	NM_001177314
45026	chr18	53805650	53808849	LINC01539	NR_040025
45026	chr18	53805650	53808849	LINC01539	NR_040026
47796	chr20	30062180	30065449	DEFB124	NM_001037500
47796	chr20	30062180	30065449	REM1	NM_014012
45855	chr19	11298450	11317349	KANK2	NM_015493
45855	chr19	11298450	11317349	KANK2	NM_001136191
12124	chr3	187467000	187469329	BCL6	NM_001706
46585	chr19	40322700	40326199	DYRK1B	NM_006483
46585	chr19	40322700	40326199	DYRK1B	NM_006484
46585	chr19	40322700	40326199	DYRK1B	NM_004714
46585	chr19	40322700	40326199	MIR6719	NR_106777
26784	chr9	134578630	134594929	RAPGEF1	NM_198679
49569	chr22	24113150	24118499	MMP11	NM_005940
26216	chr9	116347080	116366629	RGS3	NM_144489
26216	chr9	116347080	116366629	RGS3	NM_001276262
3940	chr1	201914250	201917229	LMOD1	NM_012134
3718	chr1	182378330	182380379	LINC00272	NR_034131
43383	chr17	57434880	57460779	MIR4729	NR_039882
23336	chr8	38319830	38327449	FGFR1	NM_001174066
23336	chr8	38319830	38327449	FGFR1	NM_001174065
23336	chr8	38319830	38327449	FGFR1	NM_001174067
23336	chr8	38319830	38327449	FGFR1	NM_001174064
23336	chr8	38319830	38327449	FGFR1	NM_015850
23336	chr8	38319830	38327449	FGFR1	NM_001174063
23336	chr8	38319830	38327449	FGFR1	NM_023106
23336	chr8	38319830	38327449	FGFR1	NM_023105
23336	chr8	38319830	38327449	FGFR1	NM_023110
5299	chr2	11012150	11019049	LOC101929733	NR_110575
9786	chr3	38013350	38017299	MIR26A1	NR_029499
1360	chr1	39551250	39554149	MACF1	NM_012090
33633	chr12	56659430	56667179	COQ10A	NM_144576
33633	chr12	56659430	56667179	COQ10A	NM_001099337
28072	chr10	49811300	49813829	ARHGAP22	NM_001256024
28072	chr10	49811300	49813829	ARHGAP22	NM_021226
29204	chr10	104502700	104505749	WBP1L	NM_001083913
8519	chr2	218616250	218620299	DIRC3	NR_026597
36029	chr13	110987980	110996499	MIR8073	NR_107040
20804	chr7	37391780	37395629	ELMO1	NM_001206482
23386	chr8	40010180	40012429	C8orf4	NM_020130
2561	chr1	109926450	109936829	SORT1	NM_001205228
46799	chr19	46008430	46014129	VASP	NM_003370
12242	chr3	193850580	193863149	HES1	NM_005524
3177	chr1	154938630	154949329	SHC1	NM_001130040
3177	chr1	154938630	154949329	SHC1	NM_183001
3177	chr1	154938630	154949329	SHC1	NM_001202859
3177	chr1	154938630	154949329	SHC1	NM_003029
3177	chr1	154938630	154949329	SHC1	NM_001130041
3177	chr1	154938630	154949329	CKS1B	NM_001826
3177	chr1	154938630	154949329	CKS1B	NR_024163
3177	chr1	154938630	154949329	MIR4258	NR_036212
41183	chr16	73076750	73078829	ZFHX3	NM_006885
34905	chr12	132378880	132383499	ULK1	NM_003565
2557	chr1	109845730	109851579	MYBPHL	NM_001265613
2557	chr1	109845730	109851579	MYBPHL	NM_001010985
45279	chr18	74724730	74727579	MBP	NM_001025092
45279	chr18	74724730	74727579	MBP	NM_001025090
45279	chr18	74724730	74727579	MBP	NM_001025081
45279	chr18	74724730	74727579	MBP	NM_002385
16392	chr5	147285450	147288529	C5orf46	NM_206966
43348	chr17	56083250	56086149	SRSF1	NM_006924
43348	chr17	56083250	56086149	SRSF1	NM_001078166
43348	chr17	56083250	56086149	SRSF1	NR_034041
25456	chr9	71920280	71923799	BANCR	NR_047671
47472	chr20	5105550	5113899	PCNA	NM_002592
47472	chr20	5105550	5113899	CDS2	NM_003818
9489	chr3	16550700	16559449	RFTN1	NM_015150
3389	chr1	164526930	164530349	PBX1	NM_001204961
3389	chr1	164526930	164530349	PBX1	NM_002585
3389	chr1	164526930	164530349	PBX1	NM_001204963
39551	chr15	99328000	99334499	MIR4714	NR_039864
18027	chr6	32094200	32099399	ATF6B	NM_004381
18027	chr6	32094200	32099399	ATF6B	NM_001136153
18027	chr6	32094200	32099399	FKBPL	NM_022110
427	chr1	11202780	11205649	MTOR-AS1	NR_046600
34579	chr12	119612230	119630529	HSPB8	NM_014365
35014	chr13	23755780	23761199	SGCG	NM_000231
21163	chr7	64029130	64031329	LOC100128885	NR_077227
9733	chr3	37492150	37504679	ITGA9	NM_002207
9301	chr3	12600300	12604699	MKRN2	NM_014160
9301	chr3	12600300	12604699	MKRN2	NM_001271707
28234	chr10	63804230	63811949	ARID5B	NM_001244638
26927	chr9	137762280	137764499	LOC101448202	NR_103451
31973	chr11	111779700	111786449	CRYAB	NM_001289808
31973	chr11	111779700	111786449	CRYAB	NM_001289807
31973	chr11	111779700	111786449	CRYAB	NM_001885
31973	chr11	111779700	111786449	HSPB2	NM_001541
31973	chr11	111779700	111786449	HSPB2-C11orf52	NR_037651
30553	chr11	33754530	33759679	CD59	NM_000611
30553	chr11	33754530	33759679	CD59	NM_203331
30553	chr11	33754530	33759679	CD59	NM_203330
30553	chr11	33754530	33759679	CD59	NM_203329
955	chr1	26368030	26374649	SLC30A2	NM_001004434
955	chr1	26368030	26374649	SLC30A2	NM_032513
41495	chr16	86600130	86603649	FOXC2-AS1	NR_125795
41495	chr16	86600130	86603649	FOXC2	NM_005251
4814	chr1	234850450	234868779	LINC01132	NR_038856
44751	chr18	33879200	33882079	FHOD3	NM_001281739
44751	chr18	33879200	33882079	FHOD3	NM_001281740
44751	chr18	33879200	33882079	FHOD3	NM_025135
3689	chr1	181056430	181060529	IER5	NM_016545
8407	chr2	210287400	210290299	MAP2	NM_001039538
43118	chr17	46121450	46133299	NFE2L1	NM_003204
28325	chr10	70844150	70850779	SRGN	NM_002727
28325	chr10	70844150	70850779	SRGN	NR_036430
23443	chr8	42353350	42362649	SLC20A2	NM_001257180
16671	chr5	157097130	157099479	SOX30	NM_001308165
16671	chr5	157097130	157099479	C5orf52	NM_001145132
3543	chr1	171153800	171157099	FMO2	NM_001460
3543	chr1	171153800	171157099	FMO2	NM_001301347
47797	chr20	30071580	30077179	LINC00028	NR_024358
4023	chr1	203441850	203451029	PRELP	NM_201348
4023	chr1	203441850	203451029	PRELP	NM_002725
15822	chr5	124081880	124086099	ZNF608	NM_020747
21701	chr7	100759150	100771879	SERPINE1	NM_000602
8917	chr2	238319550	238324749	COL6A3	NM_057166
8917	chr2	238319550	238324749	COL6A3	NM_057167
8917	chr2	238319550	238324749	COL6A3	NM_004369
8917	chr2	238319550	238324749	COL6A3	NM_057165
8917	chr2	238319550	238324749	COL6A3	NM_057164
33651	chr12	57020680	57031649	BAZ2A	NM_001300905
33651	chr12	57020680	57031649	BAZ2A	NM_013449
17959	chr6	30794000	30798079	LINC00243	NR_130726
24224	chr8	117885050	117887649	RAD21	NM_006265
24224	chr8	117885050	117887649	RAD21-AS1	NR_033886
24224	chr8	117885050	117887649	MIR3610	NR_037404
45238	chr18	72120200	72128249	FAM69C	NM_001044369
3468	chr1	167595700	167607749	RCSD1	NM_052862
33973	chr12	93566030	93570299	LOC102724933	NR_120492
21774	chr7	102553600	102555849	LRRC17	NM_005824
21774	chr7	102553600	102555849	LRRC17	NM_001031692
49710	chr22	26938100	26955429	MIR548J	NR_031615
23903	chr8	93073000	93075949	RUNX1T1	NM_004349
1124	chr1	31436580	31440949	SNORD85	NR_003066
8424	chr2	216299380	216302679	FN1	NM_001306129
8424	chr2	216299380	216302679	FN1	NM_001306131
8424	chr2	216299380	216302679	FN1	NM_001306132
8424	chr2	216299380	216302679	FN1	NM_001306130
8424	chr2	216299380	216302679	FN1	NM_002026
8424	chr2	216299380	216302679	FN1	NM_212476
8424	chr2	216299380	216302679	FN1	NM_212482
8424	chr2	216299380	216302679	FN1	NM_212474
8424	chr2	216299380	216302679	FN1	NM_212478
8424	chr2	216299380	216302679	FN1	NM_054034
35478	chr13	45007800	45012449	TSC22D1	NM_006022
35478	chr13	45007800	45012449	TSC22D1	NM_001243797
19677	chr6	152698580	152700629	SYNE1-AS1	NR_120501
16179	chr5	139925700	139931499	EIF4EBP3	NM_003732
31735	chr11	85778350	85782749	PICALM	NM_007166
31735	chr11	85778350	85782749	PICALM	NM_001206946
31735	chr11	85778350	85782749	PICALM	NM_001008660
31735	chr11	85778350	85782749	PICALM	NM_001206947
13943	chr4	148400650	148405029	EDNRA	NM_001166055
13943	chr4	148400650	148405029	EDNRA	NM_001957
13943	chr4	148400650	148405029	EDNRA	NM_001256283
13943	chr4	148400650	148405029	EDNRA	NR_045958
33237	chr12	33044250	33050449	PKP2	NM_001005242
33237	chr12	33044250	33050449	PKP2	NM_004572
4247	chr1	209973100	209977229	IRF6	NM_001206696
4247	chr1	209973100	209977229	IRF6	NM_006147
26103	chr9	112541030	112544429	PALM2	NM_053016
26103	chr9	112541030	112544429	PALM2-AKAP2	NM_147150
26103	chr9	112541030	112544429	PALM2-AKAP2	NM_007203
38751	chr15	71406230	71419399	CT62	NM_001102658
45051	chr18	55472350	55477049	ATP8B1	NM_005603
10924	chr3	112356200	112361799	CCDC80	NM_199512
10924	chr3	112356200	112361799	CCDC80	NM_199511
30227	chr11	12129680	12135429	MICAL2	NM_001282668
30227	chr11	12129680	12135429	MICAL2	NM_001282663
30227	chr11	12129680	12135429	MICAL2	NM_014632
31240	chr11	66334530	66337579	CTSF	NM_003793
16915	chr5	172190100	172206229	DUSP1	NM_004417
46634	chr19	41722330	41727999	AXL	NM_021913
46634	chr19	41722330	41727999	AXL	NM_001699
42093	chr17	9934200	9941549	GAS7	NM_201432
35253	chr13	33779250	33783449	STARD13	NM_052851
35253	chr13	33779250	33783449	STARD13	NM_001243474
13547	chr4	109092180	109095349	LEF1	NM_001130714
13547	chr4	109092180	109095349	LEF1	NM_001130713
13547	chr4	109092180	109095349	LEF1	NM_016269
13547	chr4	109092180	109095349	LEF1-AS1	NR_029373
5247	chr2	9694480	9697449	ADAM17	NM_003183
25730	chr9	95359550	95365729	CENPP	NM_001286971
32798	chr12	6306200	6320899	CD9	NM_001769
20880	chr7	44139400	44146099	AEBP1	NM_001129
12539	chr4	3478450	3491199	DOK7	NM_001256896
42372	chr17	19286880	19293829	MFAP4	NM_001198695
42372	chr17	19286880	19293829	MFAP4	NM_002404
37785	chr15	26103500	26109879	ATP10A	NM_024490
3034	chr1	150530250	150554199	ADAMTSL4-AS1	NR_104133
39104	chr15	81516400	81519299	IL16	NM_172217
44292	chr18	3888000	3890899	MIR6718	NR_106776
23622	chr8	59186330	59190299	LOC101929528	NR_105005
29064	chr10	99329230	99365529	HOGA1	NM_001134670
29064	chr10	99329230	99365529	HOGA1	NM_138413
29064	chr10	99329230	99365529	C10orf62	NM_001009997
4007	chr1	203272580	203278949	LINC01136	NR_034150
4007	chr1	203272580	203278949	LINC01136	NR_034151
4007	chr1	203272580	203278949	BTG2	NM_006763
4186	chr1	207976230	208002949	LOC148696	NR_026817
32973	chr12	13348080	13357679	EMP1	NM_001423
10704	chr3	73568200	73571649	LOC101927296	NR_121660
50362	chr22	43029700	43048249	CYB5R3	NM_001171660
50362	chr22	43029700	43048249	CYB5R3	NM_001171661
50362	chr22	43029700	43048249	CYB5R3	NM_001129819
50362	chr22	43029700	43048249	CYB5R3	NM_007326
50362	chr22	43029700	43048249	ATP5L2	NM_001165877
48514	chr20	53091050	53093899	DOK5	NM_001294161
48514	chr20	53091050	53093899	DOK5	NM_018431
48514	chr20	53091050	53093899	DOK5	NM_177959
48470	chr20	50155680	50160979	NFATC2	NM_001258297
48470	chr20	50155680	50160979	NFATC2	NM_173091
48470	chr20	50155680	50160979	NFATC2	NM_001258296
48470	chr20	50155680	50160979	NFATC2	NM_012340
13272	chr4	78077100	78080599	CCNG2	NM_004354
38373	chr15	61518150	61523029	RORA	NM_134261
49411	chr22	19160950	19163129	LINC01311	NR_103767
49411	chr22	19160950	19163129	SLC25A1	NM_001287387
49411	chr22	19160950	19163129	SLC25A1	NM_001256534
49411	chr22	19160950	19163129	SLC25A1	NM_005984
49411	chr22	19160950	19163129	SLC25A1	NR_046298
22272	chr7	139109700	139112829	LOC100129148	NR_033999
37359	chr14	92412250	92414649	FBLN5	NM_006329
34211	chr12	105625300	105627349	APPL2	NM_001251905
34211	chr12	105625300	105627349	APPL2	NM_018171
34211	chr12	105625300	105627349	APPL2	NM_001251904
9831	chr3	39186730	39197379	CSRNP1	NM_033027
38474	chr15	64380600	64383379	FAM96A	NM_032231
38474	chr15	64380600	64383379	FAM96A	NM_001014812
38474	chr15	64380600	64383379	FAM96A	NM_001289108
38474	chr15	64380600	64383379	FAM96A	NR_110310
34602	chr12	120661600	120705099	PXN	NM_025157
38833	chr15	73923350	73927529	NPTN	NM_017455
38833	chr15	73923350	73927529	NPTN	NM_001161364
38833	chr15	73923350	73927529	NPTN	NM_012428
38833	chr15	73923350	73927529	NPTN	NM_001161363
28975	chr10	97044180	97052529	PDLIM1	NM_020992
46674	chr19	42753380	42762429	ERF	NM_001308402
46674	chr19	42753380	42762429	ERF	NM_001301035
46674	chr19	42753380	42762429	ERF	NM_006494
30425	chr11	19258300	19260449	E2F8	NM_024680
30425	chr11	19258300	19260449	E2F8	NM_001256371
30425	chr11	19258300	19260449	E2F8	NM_001256372
49389	chr22	18513980	18517249	FLJ41941	NR_024417
37784	chr15	26093650	26097199	MIR4715	NR_039865
12149	chr3	187940500	187943599	LPP	NM_001167671
33588	chr12	54803750	54816999	ITGA5	NM_002205
33588	chr12	54803750	54816999	LOC102724050	NR_120488
23254	chr8	30239480	30245499	RBPMS-AS1	NR_046205
23254	chr8	30239480	30245499	RBPMS	NM_001008712
23254	chr8	30239480	30245499	RBPMS	NM_001008711
23254	chr8	30239480	30245499	RBPMS	NM_006867
23254	chr8	30239480	30245499	RBPMS	NM_001008710
23351	chr8	38582900	38596579	TACC1	NM_001146216
13710	chr4	124322230	124324449	SPRY1	NM_001258039
13710	chr4	124322230	124324449	SPRY1	NM_005841
15937	chr5	132382300	132385779	HSPA4	NM_002154
5530	chr2	25138950	25143379	ADCY3	NM_004036
18296	chr6	39287550	39289549	KCNK16	NM_032115
18296	chr6	39287550	39289549	KCNK16	NM_001135107
18296	chr6	39287550	39289549	KCNK16	NM_001135105
18296	chr6	39287550	39289549	KCNK16	NM_001135106
42710	chr17	36832200	36834849	C17orf96	NM_001130677
32399	chr11	126271900	126288099	ST3GAL4	NM_001254759
1908	chr1	59483380	59487329	LINC01358	NR_110626
15791	chr5	119798550	119802099	PRR16	NM_001300783
15791	chr5	119798550	119802099	PRR16	NM_016644
15791	chr5	119798550	119802099	PRR16	NM_001308087
35264	chr13	33863730	33865799	STARD13	NM_178006
45712	chr19	7557800	7561199	C19orf45	NM_198534
4013	chr1	203317800	203321129	FMOD	NM_002023
4013	chr1	203317800	203321129	FMOD	NR_103757
42220	chr17	16943750	16952649	MPRIP	NM_201274
42220	chr17	16943750	16952649	MPRIP	NM_015134
42744	chr17	37302700	37312129	PLXDC1	NM_020405
17798	chr6	25135800	25139629	CMAHP	NR_002174
17798	chr6	25135800	25139629	CMAHP	NR_027626
14576	chr5	6448130	6451429	UBE2QL1	NM_001145161
25759	chr9	95943630	95956799	WNK2	NM_001282394
25759	chr9	95943630	95956799	WNK2	NM_006648
38753	chr15	71424280	71433779	THSD4	NM_024817
19812	chr6	159029900	159034379	MIR7161	NR_106981
28864	chr10	92682030	92685729	ANKRD1	NM_014391
49873	chr22	31270530	31279429	OSBP2	NM_001282742
2562	chr1	109936850	109942099	SORT1	NM_001205228
2562	chr1	109936850	109942099	SORT1	NM_002959
45191	chr18	60984180	60989279	BCL2	NM_000633
45191	chr18	60984180	60989279	BCL2	NM_000657
12538	chr4	3461350	3477949	DOK7	NM_001164673
12538	chr4	3461350	3477949	DOK7	NM_173660
12538	chr4	3461350	3477949	DOK7	NM_001301071
40853	chr16	57404500	57409179	CX3CL1	NM_002996
40853	chr16	57404500	57409179	CX3CL1	NM_001304392
10500	chr3	64209680	64212649	PRICKLE2	NM_198859
16817	chr5	169779350	169783229	KCNIP1	NM_001034838
6671	chr2	74605750	74610649	DCTN1	NM_001190837
6671	chr2	74605750	74610649	DCTN1	NM_001135040
6671	chr2	74605750	74610649	DCTN1	NM_004082
6671	chr2	74605750	74610649	DCTN1-AS1	NR_024463
24251	chr8	119632000	119635779	SAMD12	NM_001101676
24251	chr8	119632000	119635779	SAMD12	NR_109794
24251	chr8	119632000	119635779	SAMD12	NM_207506
24251	chr8	119632000	119635779	SAMD12-AS1	NR_038210
15900	chr5	131545130	131559249	MIR6830	NR_106888
38491	chr15	64989350	64996849	OAZ2	NM_002537
38491	chr15	64989350	64996849	OAZ2	NM_001301302
17481	chr6	11227400	11234729	NEDD9	NM_006403
17481	chr6	11227400	11234729	NEDD9	NM_001271033
17481	chr6	11227400	11234729	NEDD9	NM_182966
28993	chr10	97185330	97212049	SORBS1	NM_001290297
28993	chr10	97185330	97212049	SORBS1	NM_001290296
28993	chr10	97185330	97212049	SORBS1	NM_001034954
28993	chr10	97185330	97212049	SORBS1	NM_001034957
28993	chr10	97185330	97212049	SORBS1	NM_001034955
28993	chr10	97185330	97212049	SORBS1	NM_001290298
28993	chr10	97185330	97212049	SORBS1	NM_006434
28993	chr10	97185330	97212049	SORBS1	NM_001034956
49417	chr22	19274050	19276049	CLTCL1	NM_007098
49417	chr22	19274050	19276049	CLTCL1	NM_001835
15546	chr5	88120550	88126099	MEF2C	NM_001193348
15546	chr5	88120550	88126099	MEF2C	NM_001193349
15546	chr5	88120550	88126099	MEF2C	NM_001308002
35861	chr13	98823300	98826999	RNF113B	NM_178861
445	chr1	11906130	11908249	NPPA	NM_006172
4379	chr1	218517500	218526199	TGFB2-AS1	NR_046268
4379	chr1	218517500	218526199	TGFB2	NM_003238
4379	chr1	218517500	218526199	TGFB2	NM_001135599
36077	chr13	111835600	111841729	ARHGEF7	NM_001113513
43842	chr17	74548350	74551599	SNHG16	NR_038111
43842	chr17	74548350	74551599	SNHG16	NR_038110
43842	chr17	74548350	74551599	SNHG16	NR_038109
43842	chr17	74548350	74551599	SNHG16	NR_038108
43842	chr17	74548350	74551599	SNORD1C	NR_004397
9175	chr3	8614980	8618049	LINC00312	NR_024065
34559	chr12	118497180	118501899	WSB2	NM_001278558
34559	chr12	118497180	118501899	WSB2	NM_018639
34559	chr12	118497180	118501899	WSB2	NM_001278557
42395	chr17	19987330	20001249	SPECC1	NM_152904
42395	chr17	19987330	20001249	SPECC1	NM_001033553
18193	chr6	36301030	36304199	C6orf222	NM_001010903
32393	chr11	126220580	126223399	ST3GAL4-AS1	NR_033839
32393	chr11	126220580	126223399	ST3GAL4	NM_001254757
32393	chr11	126220580	126223399	ST3GAL4	NM_006278
8569	chr2	219694350	219699399	PRKAG3	NM_017431
34810	chr12	125049400	125055499	NCOR2	NM_001077261
34810	chr12	125049400	125055499	NCOR2	NM_006312
34810	chr12	125049400	125055499	NCOR2	NM_001206654
431	chr1	11246850	11249099	ANGPTL7	NM_021146
1654	chr1	47072350	47074749	MKNK1	NM_003684
1654	chr1	47072350	47074749	MKNK1	NM_001135553
1654	chr1	47072350	47074749	MKNK1	NM_198973
1654	chr1	47072350	47074749	MKNK1	NR_024176
1654	chr1	47072350	47074749	MKNK1	NR_024174
10955	chr3	114169600	114171829	LOC101929754	NR_121661
41186	chr16	73124050	73128949	HCCAT5	NR_027756
27697	chr10	29918100	29927149	SVIL	NM_021738
39229	chr15	86159580	86164529	AKAP13	NM_001270546
37461	chr14	96503630	96507979	C14orf132	NM_001282464
37461	chr14	96503630	96507979	C14orf132	NM_001289139
37461	chr14	96503630	96507979	C14orf132	NM_001252507
37461	chr14	96503630	96507979	C14orf132	NM_001282463
32132	chr11	117068100	117079029	LOC100652768	NR_045215
32132	chr11	117068100	117079029	TAGLN	NM_003186
32132	chr11	117068100	117079029	TAGLN	NM_001001522
43149	chr17	47325580	47328229	FLJ40194	NR_034161
45858	chr19	11371000	11384949	DOCK6	NM_020812
19280	chr6	132450600	132455349	LINC01013	NR_038981
50069	chr22	36632880	36637029	APOL2	NM_030882
50069	chr22	36632880	36637029	APOL2	NM_145637
12115	chr3	187008180	187012299	MASP1	NM_001879
12115	chr3	187008180	187012299	MASP1	NM_139125
12115	chr3	187008180	187012299	MASP1	NR_033519
12115	chr3	187008180	187012299	MASP1	NM_001031849
38634	chr15	68572900	68575029	FEM1B	NM_015322
10370	chr3	57529180	57533249	DNAH12	NM_001291661
10370	chr3	57529180	57533249	DNAH12	NM_198564
4327	chr1	214160280	214164279	PROX1-AS1	NR_037850
4327	chr1	214160280	214164279	PROX1	NM_001270616
4327	chr1	214160280	214164279	PROX1	NM_002763
48856	chr21	33748200	33753179	SNORA80A	NR_002996
3373	chr1	162600230	162604179	DDR2	NM_001014796
3373	chr1	162600230	162604179	DDR2	NM_006182
8366	chr2	207996430	208002999	KLF7	NM_001270944
30013	chr11	5708980	5713599	TRIM5	NM_033093
30013	chr11	5708980	5713599	TRIM5	NM_033034
30013	chr11	5708980	5713599	TRIM5	NM_033092
30013	chr11	5708980	5713599	TRIM22	NM_006074
30013	chr11	5708980	5713599	TRIM22	NM_001199573
33776	chr12	66274680	66277379	LOC100129940	NM_001292024
33776	chr12	66274680	66277379	LOC100129940	NM_001292023
33776	chr12	66274680	66277379	LOC100129940	NR_120478
43612	chr17	66447350	66455279	WIPI1	NM_017983
32278	chr11	121969500	121973829	MIR125B1	NR_029671
17547	chr6	13403530	13416729	GFOD1	NM_001242630
45416	chr19	1520580	1522879	PLK5	NM_001243079
48165	chr20	43199650	43217099	PKIG	NM_001281445
3105	chr1	153597600	153604349	S100A13	NM_001024213
3105	chr1	153597600	153604349	S100A13	NM_001024212
3105	chr1	153597600	153604349	S100A13	NM_001024211
3105	chr1	153597600	153604349	S100A13	NM_005979
3105	chr1	153597600	153604349	S100A1	NM_006271
22182	chr7	134461950	134465699	CALD1	NM_033157
22182	chr7	134461950	134465699	CALD1	NM_004342
22182	chr7	134461950	134465699	CALD1	NM_033138
41756	chr17	1301430	1304949	YWHAE	NM_006761
41756	chr17	1301430	1304949	YWHAE	NR_024058
20750	chr7	35287250	35291029	TBX20	NM_001077653
20750	chr7	35287250	35291029	TBX20	NM_001166220
37212	chr14	80675550	80678699	DIO2	NM_001007023
37212	chr14	80675550	80678699	DIO2	NM_001242503
37212	chr14	80675550	80678699	DIO2	NM_001242502
37212	chr14	80675550	80678699	DIO2	NM_013989
37212	chr14	80675550	80678699	DIO2-AS1	NR_038355
48825	chr21	30502050	30504249	MAP3K7CL	NM_001286620
1396	chr1	40095380	40107449	HEYL	NM_014571
14394	chr4	186452680	186458749	PDLIM3	NM_001114107
14394	chr4	186452680	186458749	PDLIM3	NM_001257963
14394	chr4	186452680	186458749	PDLIM3	NM_001257962
14394	chr4	186452680	186458749	PDLIM3	NM_014476
14394	chr4	186452680	186458749	PDLIM3	NR_047562
12013	chr3	183871530	183882549	DVL3	NM_004423
31978	chr11	111846380	111851699	DIXDC1	NM_033425
22832	chr8	17549900	17557899	MTUS1	NM_020749
18406	chr6	42979800	42987029	MEA1	NM_014623
18406	chr6	42979800	42987029	KLHDC3	NM_057161
18406	chr6	42979800	42987029	KLHDC3	NR_040101
30489	chr11	27013380	27017699	FIBIN	NM_203371
43558	chr17	64782730	64786499	MIR634	NR_030364
41409	chr16	84852900	84858649	CRISPLD2	NM_031476
10956	chr3	114172180	114175429	LOC101929754	NR_121661
22196	chr7	134573900	134578979	CALD1	NM_033139
22196	chr7	134573900	134578979	CALD1	NM_033140
27200	chr10	4282280	4288179	LINC00702	NR_108040
3250	chr1	156456650	156482129	MEF2D	NM_005920
41496	chr16	86603950	86606529	FOXC2-AS1	NR_125795
41496	chr16	86603950	86606529	FOXC2	NM_005251
9621	chr3	29319700	29325529	RBMS3-AS3	NR_109804
9621	chr3	29319700	29325529	RBMS3	NM_001177712
9621	chr3	29319700	29325529	RBMS3	NM_014483
9621	chr3	29319700	29325529	RBMS3	NM_001177711
9621	chr3	29319700	29325529	RBMS3	NM_001003792
9621	chr3	29319700	29325529	RBMS3	NM_001003793
48826	chr21	30516950	30518999	MAP3K7CL	NM_001286624
28954	chr10	95750030	95755249	PLCE1	NM_016341
28954	chr10	95750030	95755249	PLCE1	NM_001288989
23143	chr8	26716580	26720699	ADRA1A	NM_033303
23143	chr8	26716580	26720699	ADRA1A	NM_033302
23143	chr8	26716580	26720699	ADRA1A	NM_033304
23143	chr8	26716580	26720699	ADRA1A	NM_000680
18714	chr6	75910700	75919099	COL12A1	NM_004370
18714	chr6	75910700	75919099	COL12A1	NM_080645
33417	chr12	50096400	50102799	FMNL3	NM_175736
33417	chr12	50096400	50102799	FMNL3	NM_198900
32865	chr12	8084600	8089079	SLC2A3	NM_006931
41190	chr16	73176580	73179399	C16orf47	NM_207385
42707	chr17	36760230	36764979	SRCIN1	NM_025248
36937	chr14	70076200	70083979	SUSD6	NM_014734
43619	chr17	66513200	66518449	PRKAR1A	NM_001276290
6860	chr2	88474300	88478379	THNSL2	NM_018271
9801	chr3	38536950	38542279	EXOG	NM_005107
9801	chr3	38536950	38542279	EXOG	NM_001145464
29711	chr10	129844180	129848779	PTPRE	NM_130435
444	chr1	11899080	11903849	NPPA-AS1	NR_037806
8647	chr2	223911100	223913949	KCNE4	NM_080671
27212	chr10	4691850	4695599	LINC00705	NR_015425
13608	chr4	114899450	114901949	ARSJ	NM_024590
38222	chr15	51626000	51630879	CYP19A1	NM_031226
38222	chr15	51626000	51630879	CYP19A1	NM_000103
39230	chr15	86164650	86169829	AKAP13	NM_001270546
26297	chr9	124028230	124036479	GSN	NM_001127663
26297	chr9	124028230	124036479	GSN	NM_001127667
26297	chr9	124028230	124036479	GSN	NM_001127666
26297	chr9	124028230	124036479	GSN	NM_198252
26297	chr9	124028230	124036479	GSN	NM_001127664
26297	chr9	124028230	124036479	GSN	NM_001127662
26297	chr9	124028230	124036479	GSN	NM_001127665
11139	chr3	124766200	124785779	HEG1	NM_020733
31407	chr11	69918030	69927379	ANO1-AS2	NR_103835
31407	chr11	69918030	69927379	ANO1	NM_018043
8648	chr2	223915450	223923249	KCNE4	NM_080671
10116	chr3	48699750	48702479	CELSR3	NM_001407
10116	chr3	48699750	48702479	CELSR3-AS1	NR_111921
20837	chr7	41737280	41741999	INHBA	NM_002192
26676	chr9	132473000	132479899	PRRX2-AS1	NR_132102
47733	chr20	23329400	23332979	NXT1	NM_013248
21579	chr7	95224230	95228399	PDK4	NM_002612
22959	chr8	21904930	21908249	DMTN	NM_001114137
14836	chr5	32171700	32175999	GOLPH3	NM_022130
22489	chr7	151721380	151724729	GALNT11	NM_001304514
22489	chr7	151721380	151724729	GALNT11	NM_022087
41259	chr16	77223230	77226049	MON1B	NM_001286640
41259	chr16	77223230	77226049	MON1B	NM_001286639
41259	chr16	77223230	77226049	MON1B	NM_014940
43855	chr17	74720250	74725099	JMJD6	NM_001081461
43855	chr17	74720250	74725099	JMJD6	NM_015167
43855	chr17	74720250	74725099	METTL23	NM_001302705
43855	chr17	74720250	74725099	METTL23	NM_001206984
43855	chr17	74720250	74725099	METTL23	NM_001080510
43855	chr17	74720250	74725099	METTL23	NM_001302703
43855	chr17	74720250	74725099	METTL23	NM_001206983
43855	chr17	74720250	74725099	METTL23	NM_001206985
43855	chr17	74720250	74725099	METTL23	NM_001302704
43855	chr17	74720250	74725099	METTL23	NM_001206986
43855	chr17	74720250	74725099	METTL23	NM_001206987
43855	chr17	74720250	74725099	METTL23	NR_038193
30064	chr11	7693530	7695679	CYB5R2	NM_001302827
30064	chr11	7693530	7695679	CYB5R2	NM_016229
30064	chr11	7693530	7695679	CYB5R2	NR_126508
30064	chr11	7693530	7695679	CYB5R2	NM_001302826
31043	chr11	62537200	62540799	TAF6L	NM_006473
22354	chr7	143532530	143535429	LOC154761	NR_015421
30325	chr11	14911780	14914649	CYP2R1	NM_024514
22369	chr7	148683700	148685929	GHET1	NR_130107
9700	chr3	33137050	33140349	GLB1	NM_001079811
9700	chr3	33137050	33140349	GLB1	NM_001135602
9700	chr3	33137050	33140349	GLB1	NM_000404
9700	chr3	33137050	33140349	TMPPE	NM_001136238
9700	chr3	33137050	33140349	TMPPE	NM_001039770
46437	chr19	35756530	35759699	USF2	NM_207291
46437	chr19	35756530	35759699	USF2	NM_003367
29094	chr10	100173430	100176929	PYROXD2	NM_032709
19113	chr6	116690450	116693749	DSE	NM_013352
35778	chr13	77899250	77902499	MYCBP2	NM_015057
30033	chr11	6517830	6520049	DNHD1	NM_173589
30033	chr11	6517830	6520049	DNHD1	NM_144666
34751	chr12	123919580	123923599	RILPL2	NM_145058
34751	chr12	123919580	123923599	RILPL2	NR_130703
10419	chr3	58317150	58320299	PXK	NM_001289100
10419	chr3	58317150	58320299	PXK	NM_001289098
10419	chr3	58317150	58320299	PXK	NM_001289095
10419	chr3	58317150	58320299	PXK	NM_017771
10419	chr3	58317150	58320299	PXK	NM_001289096
10419	chr3	58317150	58320299	PXK	NM_001289099
10419	chr3	58317150	58320299	PXK	NM_001289101
3018	chr1	150205930	150209929	ANP32E	NM_001136479
3018	chr1	150205930	150209929	ANP32E	NM_001280559
3018	chr1	150205930	150209929	ANP32E	NM_001136478
3018	chr1	150205930	150209929	ANP32E	NM_030920
3018	chr1	150205930	150209929	ANP32E	NM_001280560
30644	chr11	43379250	43382029	TTC17	NM_001307943
30644	chr11	43379250	43382029	TTC17	NM_018259
30344	chr11	15985430	15988849	MIR6073	NR_106721
35925	chr13	101239130	101241649	GGACT	NM_001195087
31907	chr11	104032780	104036249	PDGFD	NM_025208
31907	chr11	104032780	104036249	PDGFD	NM_033135
2447	chr1	95284430	95287129	LINC01057	NR_104131
2447	chr1	95284430	95287129	SLC44A3	NM_001258343
2447	chr1	95284430	95287129	SLC44A3	NM_001258342
2447	chr1	95284430	95287129	SLC44A3	NM_001258341
2447	chr1	95284430	95287129	SLC44A3	NM_001258340
2447	chr1	95284430	95287129	SLC44A3	NM_001114106
2447	chr1	95284430	95287129	SLC44A3	NM_152369
2447	chr1	95284430	95287129	SLC44A3	NM_001301079
2718	chr1	115322130	115324449	SIKE1	NM_001102396
2718	chr1	115322130	115324449	SIKE1	NM_025073
2718	chr1	115322130	115324449	SIKE1	NR_049742
2718	chr1	115322130	115324449	SIKE1	NR_049741
28823	chr10	90639000	90641829	STAMBPL1	NM_020799
45507	chr19	3092800	3104999	GNA11	NM_002067
10488	chr3	63847980	63851529	THOC7	NM_001285404
10488	chr3	63847980	63851529	THOC7	NM_001285387
10488	chr3	63847980	63851529	THOC7	NM_025075
10488	chr3	63847980	63851529	THOC7-AS1	NR_104326
10488	chr3	63847980	63851529	ATXN7	NM_000333
49474	chr22	20746980	20749699	ZNF74	NM_001256523
49474	chr22	20746980	20749699	ZNF74	NM_001256524
49474	chr22	20746980	20749699	ZNF74	NM_003426
49474	chr22	20746980	20749699	ZNF74	NM_001256525
49474	chr22	20746980	20749699	ZNF74	NR_046282
28074	chr10	49862550	49866149	ARHGAP22	NM_001256025
28074	chr10	49862550	49866149	ARHGAP22	NR_045675
9213	chr3	9808450	9813229	CAMK1	NM_003656
45155	chr18	59852400	59856149	PIGN	NM_012327
45155	chr18	59852400	59856149	PIGN	NM_176787
45155	chr18	59852400	59856149	KIAA1468	NM_020854
2637	chr1	112296700	112299629	FAM212B	NM_198926
2637	chr1	112296700	112299629	LOC101928718	NR_125963
2637	chr1	112296700	112299629	DDX20	NM_007204
23780	chr8	77911150	77914129	PEX2	NM_000318
23780	chr8	77911150	77914129	PEX2	NM_001079867
23780	chr8	77911150	77914129	PEX2	NM_001172087
23780	chr8	77911150	77914129	PEX2	NM_001172086
17079	chr5	177579400	177582599	NHP2	NM_017838
17079	chr5	177579400	177582599	NHP2	NM_001034833
9849	chr3	40349580	40352879	EIF1B-AS1	NR_033965
9849	chr3	40349580	40352879	EIF1B	NM_005875
10282	chr3	52527430	52531729	STAB1	NM_015136
30473	chr11	20384050	20386899	HTATIP2	NM_006410
30473	chr11	20384050	20386899	HTATIP2	NM_001098521
30473	chr11	20384050	20386899	HTATIP2	NM_001098520
30473	chr11	20384050	20386899	HTATIP2	NM_001098522
30473	chr11	20384050	20386899	HTATIP2	NM_001098523
10235	chr3	51988600	51991749	GPR62	NM_080865
21834	chr7	106299380	106302899	CCDC71L	NM_175884
37491	chr14	100257080	100260249	EML1	NM_004434
37491	chr14	100257080	100260249	EML1	NM_001008707
24065	chr8	101169130	101171529	SPAG1	NM_172218
24065	chr8	101169130	101171529	SPAG1	NM_003114
38064	chr15	42450300	42452899	PLA2G4F	NM_213600
38064	chr15	42450300	42452899	PLA2G4F	NR_033151
49061	chr21	40756330	40761879	WRB	NM_001146218
47415	chr20	3450200	3453499	ATRN	NM_001207047
47415	chr20	3450200	3453499	ATRN	NM_139322
47415	chr20	3450200	3453499	ATRN	NM_139321
33469	chr12	51440650	51443529	LETMD1	NM_001300765
33469	chr12	51440650	51443529	LETMD1	NM_001243689
33469	chr12	51440650	51443529	LETMD1	NM_015416
33469	chr12	51440650	51443529	LETMD1	NR_045020
33469	chr12	51440650	51443529	LETMD1	NR_045019
33469	chr12	51440650	51443529	LETMD1	NR_045018
33469	chr12	51440650	51443529	LETMD1	NR_045017
25395	chr9	70970400	70973499	PGM5-AS1	NR_015423
25395	chr9	70970400	70973499	PGM5-AS1	NR_121192
25395	chr9	70970400	70973499	PGM5-AS1	NR_121191
25395	chr9	70970400	70973499	PGM5	NM_021965
43341	chr17	55983850	55986929	CUEDC1	NM_001292025
45813	chr19	10653330	10656799	ATG4D	NM_032885
45813	chr19	10653330	10656799	ATG4D	NM_001281504
45813	chr19	10653330	10656799	ATG4D	NR_104025
45813	chr19	10653330	10656799	ATG4D	NR_104024
46825	chr19	46387480	46391399	IRF2BP1	NM_015649
47330	chr20	387100	390729	RBCK1	NM_006462
47330	chr20	387100	390729	RBCK1	NM_031229
18740	chr6	79785580	79789479	PHIP	NM_017934
8971	chr2	239142300	239144479	LOC151174	NR_026926
8971	chr2	239142300	239144479	LOC151174	NR_026925
8971	chr2	239142300	239144479	LOC643387	NR_026923
44882	chr18	44701100	44703449	IER3IP1	NM_016097
24797	chr8	145596300	145599149	ADCK5	NM_174922
16864	chr5	171431800	171435299	FBXW11	NM_033645
16864	chr5	171431800	171435299	FBXW11	NM_012300
16864	chr5	171431800	171435299	FBXW11	NM_033644
4978	chr1	244995700	245000679	COX20	NM_198076
38815	chr15	72763930	72768799	ARIH1	NM_005744
49461	chr22	20189950	20195899	LOC284865	NR_038460
49461	chr22	20189950	20195899	LINC00896	NR_026919
43516	chr17	62775980	62779249	LOC146880	NR_026899
43516	chr17	62775980	62779249	LOC146880	NR_027487
43516	chr17	62775980	62779249	MIR6080	NR_106728
20905	chr7	44620080	44623629	TMED4	NM_001303062
20905	chr7	44620080	44623629	TMED4	NM_001303061
20905	chr7	44620080	44623629	TMED4	NM_182547
20905	chr7	44620080	44623629	TMED4	NM_001303059
20905	chr7	44620080	44623629	TMED4	NM_001303060
20905	chr7	44620080	44623629	TMED4	NM_001303058
6338	chr2	61107100	61111199	LINC01185	NR_033980
6338	chr2	61107100	61111199	REL	NM_002908
6338	chr2	61107100	61111199	REL	NM_001291746
41564	chr16	87995850	88001749	BANP	NM_001173543
12841	chr4	25234580	25237399	PI4K2B	NM_018323
28834	chr10	91010230	91012499	LIPA	NM_001127605
28834	chr10	91010230	91012499	LIPA	NM_001288979
28834	chr10	91010230	91012499	LIPA	NM_000235
29328	chr10	112326180	112328879	SMC3	NM_005445
8726	chr2	231190480	231193199	SP140L	NM_138402
8726	chr2	231190480	231193199	SP140L	NM_001308162
8726	chr2	231190480	231193199	SP140L	NM_001308163
1783	chr1	54664350	54667349	CYB5RL	NM_001031672
1783	chr1	54664350	54667349	MRPL37	NM_016491
10184	chr3	49965850	49968829	MON1A	NM_001142501
10184	chr3	49965850	49968829	MON1A	NM_032355
31127	chr11	64489900	64492029	NRXN2	NM_015080
31127	chr11	64489900	64492029	NRXN2	NM_138732
22395	chr7	150064230	150067999	RNU6-33P	NR_046491
22395	chr7	150064230	150067999	RNU6-34P	NR_046492
22395	chr7	150064230	150067999	REPIN1	NM_001099695
22395	chr7	150064230	150067999	REPIN1	NM_013400
22395	chr7	150064230	150067999	REPIN1	NM_001099696
22395	chr7	150064230	150067999	REPIN1	NM_014374
31239	chr11	66312080	66315299	ZDHHC24	NM_207340
31239	chr11	66312080	66315299	ACTN3	NM_001258371
31239	chr11	66312080	66315299	ACTN3	NM_001104
31239	chr11	66312080	66315299	ACTN3	NR_047663
42688	chr17	35968050	35970699	SYNRG	NM_001163544
42688	chr17	35968050	35970699	SYNRG	NM_198882
42688	chr17	35968050	35970699	SYNRG	NM_080550
42688	chr17	35968050	35970699	SYNRG	NM_001163547
[truncated: 8,112 more rows]

## Sheet: Supplementary Table 2C
RegionID	Chromosome number	Region start	Region end	GeneSymbol	RefseqID
2571	chr1	110089830	110092549	AMIGO1	NM_020703
2571	chr1	110089830	110092549	GPR61	NM_031936
2571	chr1	110089830	110092549	GNAI3	NM_006496
18067	chr6	33215630	33218679	RXRB	NM_021976
18067	chr6	33215630	33218679	RXRB	NM_001270401
18067	chr6	33215630	33218679	RXRB	NM_001291989
18067	chr6	33215630	33218679	SLC39A7	NM_001077516
18067	chr6	33215630	33218679	SLC39A7	NM_006979
18067	chr6	33215630	33218679	SLC39A7	NM_001288777
18067	chr6	33215630	33218679	HSD17B8	NM_014234
18067	chr6	33215630	33218679	MIR219A1	NR_029633
18067	chr6	33215630	33218679	RING1	NM_002931
18067	chr6	33215630	33218679	HCG25	NR_044997
18067	chr6	33215630	33218679	VPS52	NM_001289176
18067	chr6	33215630	33218679	VPS52	NM_001289175
18067	chr6	33215630	33218679	VPS52	NM_001289174
18067	chr6	33215630	33218679	VPS52	NM_022553
18067	chr6	33215630	33218679	RPS18	NM_022551
18067	chr6	33215630	33218679	B3GALT4	NM_003782
18067	chr6	33215630	33218679	WDR46	NM_005452
18067	chr6	33215630	33218679	WDR46	NM_001164267
18067	chr6	33215630	33218679	MIR6873	NR_106933
18067	chr6	33215630	33218679	PFDN6	NM_001265595
18067	chr6	33215630	33218679	PFDN6	NM_001265596
18067	chr6	33215630	33218679	PFDN6	NM_014260
18067	chr6	33215630	33218679	PFDN6	NM_001185181
18067	chr6	33215630	33218679	MIR6834	NR_106892
48041	chr20	36822650	36826079	TGM2	NM_004613
48041	chr20	36822650	36826079	TGM2	NM_198951
24991	chr9	14197200	14200399	NFIB	NM_001282787
46654	chr19	42004450	42007549	PCAT19	NR_040109
46654	chr19	42004450	42007549	LINC01480	NR_110724
46654	chr19	42004450	42007549	CEACAM21	NM_001288773
49418	chr22	19277550	19280999	CLTCL1	NM_007098
49418	chr22	19277550	19280999	CLTCL1	NM_001835
47271	chr19	58237700	58240429	ZNF551	NM_138347
47271	chr19	58237700	58240429	ZNF551	NM_001270938
47271	chr19	58237700	58240429	ZNF551	NR_073102
47271	chr19	58237700	58240429	ZNF154	NM_001085384
47271	chr19	58237700	58240429	ZNF154	NR_110974
47271	chr19	58237700	58240429	ZNF154	NR_110975
47271	chr19	58237700	58240429	ZNF671	NM_024833
47271	chr19	58237700	58240429	ZNF776	NM_173632
47271	chr19	58237700	58240429	ZNF586	NM_001077426
47271	chr19	58237700	58240429	ZNF586	NM_017652
47271	chr19	58237700	58240429	ZNF586	NM_001204814
37395	chr14	93520800	93525299	ITPK1-AS1	NR_002808
15572	chr5	90605550	90611599	LUCAT1	NR_103548
15572	chr5	90605550	90611599	LUCAT1	NR_103549
33796	chr12	68074250	68076299	DYRK2	NM_006482
33796	chr12	68074250	68076299	DYRK2	NM_003583
33796	chr12	68074250	68076299	LOC101927901	NR_110063
35025	chr13	24078400	24082699	LINC00327	NR_038995
40378	chr16	24696250	24698299	LINC01567	NR_122072
40378	chr16	24696250	24698299	TNRC6A	NM_014494
4005	chr1	203240830	203261749	LINC01353	NR_117097
4005	chr1	203240830	203261749	LINC01353	NR_117098
4005	chr1	203240830	203261749	LINC01136	NR_034150
4005	chr1	203240830	203261749	LINC01136	NR_034151
4005	chr1	203240830	203261749	BTG2	NM_006763
7393	chr2	120106100	120109249	C2orf76	NM_001017927
7393	chr2	120106100	120109249	DBI	NM_001178041
7393	chr2	120106100	120109249	DBI	NM_001178043
7393	chr2	120106100	120109249	DBI	NM_001079862
7393	chr2	120106100	120109249	DBI	NM_020548
7393	chr2	120106100	120109249	DBI	NM_001178042
7393	chr2	120106100	120109249	DBI	NM_001282634
7393	chr2	120106100	120109249	DBI	NM_001282633
7393	chr2	120106100	120109249	DBI	NM_001282635
7393	chr2	120106100	120109249	DBI	NM_001282636
7393	chr2	120106100	120109249	DBI	NR_104221
7393	chr2	120106100	120109249	DBI	NM_001178017
7393	chr2	120106100	120109249	DBI	NM_001079863
1032	chr1	27758330	27763929	GPR3	NM_005281
15454	chr5	78801750	78807799	HOMER1	NM_004272
15454	chr5	78801750	78807799	HOMER1	NM_001277077
15454	chr5	78801750	78807799	HOMER1	NM_001277078
41962	chr17	6653750	6661249	SLC13A5	NM_177550
41962	chr17	6653750	6661249	SLC13A5	NM_001143838
41962	chr17	6653750	6661249	SLC13A5	NM_001284509
41962	chr17	6653750	6661249	SLC13A5	NM_001284510
41962	chr17	6653750	6661249	XAF1	NM_017523
41962	chr17	6653750	6661249	XAF1	NM_199139
41962	chr17	6653750	6661249	XAF1	NR_046398
41962	chr17	6653750	6661249	XAF1	NR_046397
41962	chr17	6653750	6661249	XAF1	NR_046396
41962	chr17	6653750	6661249	FBXO39	NM_153230
42650	chr17	33699050	33702329	SLFN11	NM_001104588
42650	chr17	33699050	33702329	SLFN11	NM_001104587
42650	chr17	33699050	33702329	SLFN11	NM_152270
42650	chr17	33699050	33702329	SLFN11	NM_001104590
42650	chr17	33699050	33702329	SLFN11	NM_001104589
3073	chr1	151691850	151694629	CELF3	NM_001172648
3073	chr1	151691850	151694629	CELF3	NM_001172649
3073	chr1	151691850	151694629	CELF3	NM_001291107
3073	chr1	151691850	151694629	CELF3	NM_001291106
3073	chr1	151691850	151694629	CELF3	NM_007185
3073	chr1	151691850	151694629	RIIAD1	NM_001144956
3073	chr1	151691850	151694629	MRPL9	NM_001300733
3073	chr1	151691850	151694629	MRPL9	NM_031420
3073	chr1	151691850	151694629	MRPL9	NR_125331
3073	chr1	151691850	151694629	OAZ3	NM_001134939
3073	chr1	151691850	151694629	OAZ3	NM_001301371
3073	chr1	151691850	151694629	OAZ3	NM_016178
10866	chr3	106916500	106919079	LINC00882	NR_028303
10866	chr3	106916500	106919079	LINC00883	NR_028301
10866	chr3	106916500	106919079	LINC00883	NR_028302
20386	chr7	6354900	6359129	CYTH3	NM_004227
20386	chr7	6354900	6359129	FAM220A	NM_001037163
8700	chr2	228052850	228054949	COL4A4	NM_000092
8700	chr2	228052850	228054949	COL4A3	NM_000091
11512	chr3	141084280	141090149	ZBTB38	NM_001080412
25261	chr9	36154050	36156429	GLIPR2	NM_001287011
25261	chr9	36154050	36156429	GLIPR2	NM_001287012
25261	chr9	36154050	36156429	GLIPR2	NM_022343
25261	chr9	36154050	36156429	GLIPR2	NM_001287010
25261	chr9	36154050	36156429	GLIPR2	NR_104641
25261	chr9	36154050	36156429	GLIPR2	NR_104640
25261	chr9	36154050	36156429	GLIPR2	NR_104639
25261	chr9	36154050	36156429	GLIPR2	NR_104638
25261	chr9	36154050	36156429	GLIPR2	NR_104637
25261	chr9	36154050	36156429	GLIPR2	NM_001287014
25261	chr9	36154050	36156429	GLIPR2	NM_001287013
25261	chr9	36154050	36156429	CCIN	NM_005893
25261	chr9	36154050	36156429	CLTA	NM_001184761
25261	chr9	36154050	36156429	CLTA	NM_007096
25261	chr9	36154050	36156429	CLTA	NM_001076677
25261	chr9	36154050	36156429	CLTA	NM_001833
25261	chr9	36154050	36156429	CLTA	NM_001184762
25261	chr9	36154050	36156429	CLTA	NM_001184760
46086	chr19	16781230	16785149	MED26	NM_004831
46086	chr19	16781230	16785149	SMIM7	NM_024104
46086	chr19	16781230	16785149	SMIM7	NM_001300925
46086	chr19	16781230	16785149	TMEM38A	NM_024074
46086	chr19	16781230	16785149	NWD1	NM_001007525
46086	chr19	16781230	16785149	NWD1	NM_001290355
7242	chr2	109932680	109943199	MIR4266	NR_036224
46161	chr19	18270480	18272949	PIK3R2	NM_005027
46161	chr19	18270480	18272949	PIK3R2	NR_073517
46161	chr19	18270480	18272949	IFI30	NM_006332
46161	chr19	18270480	18272949	MPV17L2	NM_032683
46161	chr19	18270480	18272949	RAB3A	NM_002866
36157	chr13	114515550	114519249	GAS6-AS1	NR_044995
36157	chr13	114515550	114519249	GAS6	NM_000820
36157	chr13	114515550	114519249	GAS6-AS2	NR_044993
5807	chr2	33658550	33660699	MIR4430	NR_039628
5807	chr2	33658550	33660699	RASGRP3	NM_170672
5807	chr2	33658550	33660699	RASGRP3	NM_001139488
9173	chr3	8594480	8598099	LINC00312	NR_024065
39671	chr15	101984250	101988179	PCSK6	NM_002570
39671	chr15	101984250	101988179	PCSK6	NM_001291309
39671	chr15	101984250	101988179	PCSK6	NM_138319
39671	chr15	101984250	101988179	PCSK6	NM_138324
39671	chr15	101984250	101988179	PCSK6	NM_138323
39671	chr15	101984250	101988179	PCSK6	NM_138325
39671	chr15	101984250	101988179	PCSK6	NM_138322
14748	chr5	16464350	16468949	LOC101929505	NR_104625
14748	chr5	16464350	16468949	ZNF622	NM_033414
14748	chr5	16464350	16468949	FAM134B	NM_019000
36630	chr14	55870250	55872479	ATG14	NM_014924
36630	chr14	55870250	55872479	TBPL2	NM_199047
8790	chr2	233496280	233501199	EFHD1	NM_001243252
8790	chr2	233496280	233501199	EFHD1	NM_025202
8790	chr2	233496280	233501199	EFHD1	NM_001308395
21637	chr7	99100880	99104099	ATP5J2-PTCD1	NM_001198879
21637	chr7	99100880	99104099	ATP5J2	NM_001039178
21637	chr7	99100880	99104099	ATP5J2	NM_001003714
21637	chr7	99100880	99104099	ATP5J2	NM_001003713
21637	chr7	99100880	99104099	ATP5J2	NM_004889
21637	chr7	99100880	99104099	ZNF789	NM_001013258
21637	chr7	99100880	99104099	ZNF789	NM_213603
21637	chr7	99100880	99104099	ZNF394	NM_032164
21637	chr7	99100880	99104099	ZKSCAN5	NM_145102
21637	chr7	99100880	99104099	ZKSCAN5	NM_014569
21637	chr7	99100880	99104099	FAM200A	NM_145111
45017	chr18	53252180	53258479	TCF4	NM_001306207
45017	chr18	53252180	53258479	TCF4	NM_003199
45017	chr18	53252180	53258479	TCF4	NM_001083962
45017	chr18	53252180	53258479	TCF4	NM_001243230
45017	chr18	53252180	53258479	TCF4	NM_001243227
45017	chr18	53252180	53258479	TCF4	NM_001243228
45017	chr18	53252180	53258479	TCF4	NM_001243226
46909	chr19	48100900	48105449	ZNF541	NM_001277075
46909	chr19	48100900	48105449	GLTSCR1	NM_015711
2739	chr1	115905380	115910299	NGF	NM_002506
49635	chr22	24959200	24962099	GUCD1	NM_001284255
49635	chr22	24959200	24962099	GUCD1	NM_001284254
49635	chr22	24959200	24962099	GUCD1	NM_031444
49635	chr22	24959200	24962099	GUCD1	NM_001284257
49635	chr22	24959200	24962099	GUCD1	NM_001284256
49635	chr22	24959200	24962099	GUCD1	NM_001284253
49635	chr22	24959200	24962099	GUCD1	NM_001284252
49635	chr22	24959200	24962099	GUCD1	NM_001284251
49635	chr22	24959200	24962099	GUCD1	NR_104286
49635	chr22	24959200	24962099	SNRPD3	NM_001278656
49635	chr22	24959200	24962099	SNRPD3	NM_004175
49635	chr22	24959200	24962099	SNRPD3	NR_103819
49635	chr22	24959200	24962099	GGT1	NM_013430
49635	chr22	24959200	24962099	LRRC75B	NM_207644
49635	chr22	24959200	24962099	GGT1	NM_013421
49635	chr22	24959200	24962099	GGT1	NM_001288833
10897	chr3	111455150	111459629	PHLDB2	NM_001134437
29897	chr11	1847280	1849979	SYT8	NM_138567
29897	chr11	1847280	1849979	SYT8	NM_001290334
29897	chr11	1847280	1849979	SYT8	NM_001290333
29897	chr11	1847280	1849979	SYT8	NM_001290332
29897	chr11	1847280	1849979	TNNI2	NM_003282
29897	chr11	1847280	1849979	TNNI2	NM_001145829
29897	chr11	1847280	1849979	TNNI2	NM_001145841
29897	chr11	1847280	1849979	LSP1	NM_002339
29897	chr11	1847280	1849979	MIR4298	NR_036185
29897	chr11	1847280	1849979	LSP1	NM_001242932
29897	chr11	1847280	1849979	LSP1	NM_001013253
29897	chr11	1847280	1849979	LSP1	NM_001289005
29897	chr11	1847280	1849979	LSP1	NM_001013254
29897	chr11	1847280	1849979	LSP1	NM_001013255
7162	chr2	106213650	106215799	LOC285000	NR_038891
32921	chr12	11810380	11819899	ETV6	NM_001987
46476	chr19	36646900	36649499	OVOL3	NM_001302757
46476	chr19	36646900	36649499	POLR2I	NM_006233
46476	chr19	36646900	36649499	TBCB	NM_001281
46476	chr19	36646900	36649499	TBCB	NM_001300971
46476	chr19	36646900	36649499	CAPNS1	NM_001749
46476	chr19	36646900	36649499	CAPNS1	NM_001003962
46476	chr19	36646900	36649499	CAPNS1	NM_001302632
46476	chr19	36646900	36649499	CAPNS1	NM_001302633
46476	chr19	36646900	36649499	COX7A1	NM_001864
22951	chr8	21599330	21604249	GFRA2	NM_001165039
22951	chr8	21599330	21604249	GFRA2	NM_001165038
22951	chr8	21599330	21604249	GFRA2	NM_001495
48108	chr20	40033400	40043449	EMILIN3	NM_052846
25870	chr9	99285300	99287349	CDC14B	NM_001077181
6625	chr2	73022280	73024299	EXOC6B	NM_015189
14237	chr4	170226130	170228249	SH3RF1	NM_020870
42278	chr17	17707950	17721779	RAI1-AS1	NR_130894
42278	chr17	17707950	17721779	SMCR5	NR_024007
42278	chr17	17707950	17721779	SREBF1	NM_001005291
42278	chr17	17707950	17721779	SREBF1	NM_004176
42278	chr17	17707950	17721779	MIR6777	NR_106835
42278	chr17	17707950	17721779	MIR33B	NR_030361
8588	chr2	220268000	220276929	DNPEP	NM_012100
8588	chr2	220268000	220276929	DES	NM_001927
8588	chr2	220268000	220276929	SPEG	NM_005876
40295	chr16	20916430	20920399	DCUN1D3	NM_173475
40295	chr16	20916430	20920399	LYRM1	NM_020424
40295	chr16	20916430	20920399	LYRM1	NM_001302836
40295	chr16	20916430	20920399	LYRM1	NR_126528
40295	chr16	20916430	20920399	LYRM1	NR_126520
40295	chr16	20916430	20920399	LYRM1	NM_001128302
40295	chr16	20916430	20920399	LYRM1	NM_001128301
40295	chr16	20916430	20920399	LYRM1	NR_126521
40295	chr16	20916430	20920399	LYRM1	NR_126516
40295	chr16	20916430	20920399	LYRM1	NR_126527
40295	chr16	20916430	20920399	LYRM1	NM_001302835
14025	chr4	152700550	152703549	GATB	NM_004564
15613	chr5	96041550	96045149	CAST	NM_001190442
15613	chr5	96041550	96045149	CAST	NM_001042440
15613	chr5	96041550	96045149	CAST	NM_173060
15613	chr5	96041550	96045149	CAST	NM_001284213
15613	chr5	96041550	96045149	CAST	NM_001284212
15613	chr5	96041550	96045149	CAST	NR_104285
35150	chr13	30021430	30023849	MTUS2	NM_015233
35150	chr13	30021430	30023849	MTUS2-AS1	NR_046378
42329	chr17	18852350	18855249	SLC5A10	NM_001282417
42329	chr17	18852350	18855249	SLC5A10	NM_001270649
42329	chr17	18852350	18855249	SLC5A10	NM_001042450
42329	chr17	18852350	18855249	SLC5A10	NM_152351
42329	chr17	18852350	18855249	SLC5A10	NM_001270648
8789	chr2	233492750	233496149	EFHD1	NM_001243252
8789	chr2	233492750	233496149	EFHD1	NM_025202
8789	chr2	233492750	233496149	EFHD1	NM_001308395
38889	chr15	74831930	74834949	ARID3B	NM_001307939
38889	chr15	74831930	74834949	ARID3B	NM_006465
1670	chr1	47690700	47699399	PDZK1IP1	NM_005764
1670	chr1	47690700	47699399	TAL1	NM_001287347
1670	chr1	47690700	47699399	TAL1	NM_001290405
1670	chr1	47690700	47699399	TAL1	NM_001290404
1670	chr1	47690700	47699399	TAL1	NM_001290406
1670	chr1	47690700	47699399	TAL1	NM_003189
1670	chr1	47690700	47699399	TAL1	NM_001290403
5717	chr2	30471430	30480929	LBH	NM_030915
17122	chr5	178740200	178742699	ADAMTS2	NM_014244
17122	chr5	178740200	178742699	ADAMTS2	NM_021599
6799	chr2	86562330	86565179	REEP1	NM_001164732
6799	chr2	86562330	86565179	REEP1	NM_001164731
6799	chr2	86562330	86565179	REEP1	NM_022912
6799	chr2	86562330	86565179	REEP1	NM_001164730
46199	chr19	18757750	18764499	CRLF1	NM_004750
46199	chr19	18757750	18764499	TMEM59L	NM_012109
46199	chr19	18757750	18764499	KLHL26	NM_018316
46199	chr19	18757750	18764499	CRTC1	NM_001098482
46199	chr19	18757750	18764499	CRTC1	NM_015321
49283	chr21	46888900	46893279	COL18A1-AS1	NR_028082
49283	chr21	46888900	46893279	COL18A1-AS1	NR_027498
49283	chr21	46888900	46893279	COL18A1	NM_030582
49283	chr21	46888900	46893279	COL18A1	NM_130444
49283	chr21	46888900	46893279	MIR6815	NR_106873
40583	chr16	31434280	31445329	ITGAD	NM_005353
40583	chr16	31434280	31445329	COX6A2	NM_005205
40583	chr16	31434280	31445329	ZNF843	NM_001136509
40583	chr16	31434280	31445329	ARMC5	NM_001288767
40583	chr16	31434280	31445329	ARMC5	NM_001301820
40583	chr16	31434280	31445329	ARMC5	NM_024742
40583	chr16	31434280	31445329	ARMC5	NM_001105247
40583	chr16	31434280	31445329	TGFB1I1	NM_001042454
40583	chr16	31434280	31445329	TGFB1I1	NM_001164719
40583	chr16	31434280	31445329	TGFB1I1	NM_015927
15076	chr5	55145950	55148379	IL31RA	NM_001297570
15076	chr5	55145950	55148379	IL31RA	NM_001297572
15076	chr5	55145950	55148379	IL31RA	NM_139017
15076	chr5	55145950	55148379	IL31RA	NM_001242637
15076	chr5	55145950	55148379	IL31RA	NM_001242638
15076	chr5	55145950	55148379	IL31RA	NM_001242636
15076	chr5	55145950	55148379	IL31RA	NM_001242639
40387	chr16	24988950	25018679	ARHGAP17	NM_001006634
40387	chr16	24988950	25018679	ARHGAP17	NM_018054
40387	chr16	24988950	25018679	LOC554206	NR_038379
16048	chr5	137192250	137194679	MYOT	NM_006790
16048	chr5	137192250	137194679	MYOT	NM_001300911
16048	chr5	137192250	137194679	MYOT	NM_001135940
16048	chr5	137192250	137194679	PKD2L2	NM_001258448
16048	chr5	137192250	137194679	PKD2L2	NM_001258449
16048	chr5	137192250	137194679	PKD2L2	NM_014386
16048	chr5	137192250	137194679	PKD2L2	NM_001300921
23679	chr8	66715900	66718149	PDE7A	NM_002603
23679	chr8	66715900	66718149	PDE7A	NM_001242318
13250	chr4	77506200	77508549	MIR4450	NR_039654
13250	chr4	77506200	77508549	MIR548AH	NR_039655
6411	chr2	64073850	64075879	UGP2	NM_001001521
6411	chr2	64073850	64075879	UGP2	NM_006759
13148	chr4	57929380	57933379	IGFBP7	NM_001553
13148	chr4	57929380	57933379	IGFBP7	NM_001253835
13148	chr4	57929380	57933379	IGFBP7-AS1	NR_034081
17692	chr6	17286880	17289049	RBM24	NM_001143942
17692	chr6	17286880	17289049	RBM24	NM_001143941
17692	chr6	17286880	17289049	RBM24	NM_153020
38152	chr15	45569780	45573029	LOC101928414	NR_120335
38152	chr15	45569780	45573029	SLC28A2	NM_004212
47153	chr19	54368050	54374899	NLRP12	NM_001277129
47153	chr19	54368050	54374899	NLRP12	NM_001277126
47153	chr19	54368050	54374899	NLRP12	NM_144687
47153	chr19	54368050	54374899	MYADM	NM_001290193
47153	chr19	54368050	54374899	MYADM	NM_001020820
47153	chr19	54368050	54374899	MYADM	NM_001290188
47153	chr19	54368050	54374899	MYADM	NM_001290191
47153	chr19	54368050	54374899	MYADM	NM_001020819
47153	chr19	54368050	54374899	MYADM	NM_001290194
47153	chr19	54368050	54374899	MYADM	NM_001290192
47153	chr19	54368050	54374899	MYADM	NM_138373
47153	chr19	54368050	54374899	MYADM	NM_001290190
47153	chr19	54368050	54374899	MYADM	NM_001020818
47153	chr19	54368050	54374899	MYADM	NM_001020821
47153	chr19	54368050	54374899	MYADM	NM_001290189
47153	chr19	54368050	54374899	PRKCG	NM_002739
47153	chr19	54368050	54374899	CACNG7	NM_031896
22252	chr7	137662200	137666049	CREB3L2	NM_194071
22252	chr7	137662200	137666049	CREB3L2	NM_001253775
22252	chr7	137662200	137666049	LOC100130880	NM_001243523
34133	chr12	98895700	98898879	SLC9A7P1	NR_033801
34133	chr12	98895700	98898879	LOC643770	NR_038383
34133	chr12	98895700	98898879	TMPO-AS1	NR_027157
34133	chr12	98895700	98898879	TMPO	NM_003276
34133	chr12	98895700	98898879	TMPO	NM_001032283
34133	chr12	98895700	98898879	TMPO	NM_001032284
34133	chr12	98895700	98898879	TMPO	NM_001307975
30808	chr11	47380280	47384079	MYBPC3	NM_000256
30808	chr11	47380280	47384079	SPI1	NM_003120
30808	chr11	47380280	47384079	SPI1	NM_001080547
30808	chr11	47380280	47384079	MIR4487	NR_039707
30808	chr11	47380280	47384079	SLC39A13	NM_152264
30808	chr11	47380280	47384079	SLC39A13	NM_001128225
12929	chr4	38806350	38808949	TLR10	NM_001195108
12929	chr4	38806350	38808949	TLR10	NM_001017388
12929	chr4	38806350	38808949	TLR10	NM_001195107
12929	chr4	38806350	38808949	TLR10	NM_001195106
12929	chr4	38806350	38808949	TLR10	NM_030956
12929	chr4	38806350	38808949	TLR1	NM_003263
3862	chr1	198903850	198907449	MIR181A1HG	NR_040073
40116	chr16	14090980	14100129	LOC101927311	NR_110909
40116	chr16	14090980	14100129	LOC101927348	NR_110915
12079	chr3	186076800	186085049	DGKG	NM_001080745
12079	chr3	186076800	186085049	DGKG	NM_001080744
12079	chr3	186076800	186085049	DGKG	NM_001346
32066	chr11	114162950	114169479	NNMT	NM_006169
33499	chr12	52473800	52478149	NR4A1	NM_001202234
33499	chr12	52473800	52478149	NR4A1	NM_002135
33499	chr12	52473800	52478149	NR4A1	NM_173157
33499	chr12	52473800	52478149	ATG101	NM_001098673
33499	chr12	52473800	52478149	ATG101	NM_021934
33499	chr12	52473800	52478149	OR7E47P	NR_120437
33499	chr12	52473800	52478149	OR7E47P	NR_120438
33499	chr12	52473800	52478149	OR7E47P	NR_120439
33499	chr12	52473800	52478149	OR7E47P	NR_120440
625	chr1	17090050	17093849	ESPNP	NR_026567
625	chr1	17090050	17093849	FAM231C	NM_001310138
625	chr1	17090050	17093849	FAM231A	NM_001282321
625	chr1	17090050	17093849	MST1L	NM_001271733
29611	chr10	124262650	124265849	HTRA1	NM_002775
1865	chr1	57261750	57264379	C1orf168	NM_001004303
33218	chr12	32685100	32689429	FGD4	NM_001304481
33218	chr12	32685100	32689429	FGD4	NM_001304483
33218	chr12	32685100	32689429	FGD4	NM_139241
33218	chr12	32685100	32689429	FGD4	NM_001304484
33218	chr12	32685100	32689429	FGD4	NM_001304480
13661	chr4	120859880	120861999	LOC100996694	NR_121639
50166	chr22	38651450	38659679	TMEM184B	NM_001195071
50166	chr22	38651450	38659679	TMEM184B	NM_001195072
50166	chr22	38651450	38659679	TMEM184B	NM_012264
26070	chr9	111733330	111735449	IKBKAP	NM_003640
26070	chr9	111733330	111735449	FAM206A	NM_017832
26070	chr9	111733330	111735449	CTNNAL1	NM_003798
26070	chr9	111733330	111735449	CTNNAL1	NM_001286974
44957	chr18	47791630	47795879	CFAP53	NM_145020
44957	chr18	47791630	47795879	MBD1	NM_001204141
44957	chr18	47791630	47795879	MBD1	NM_001204139
44957	chr18	47791630	47795879	MBD1	NM_001204143
44957	chr18	47791630	47795879	MBD1	NM_001204136
44957	chr18	47791630	47795879	MBD1	NM_015845
44957	chr18	47791630	47795879	MBD1	NM_001204142
44957	chr18	47791630	47795879	MBD1	NM_002384
44957	chr18	47791630	47795879	MBD1	NM_015847
44957	chr18	47791630	47795879	MBD1	NM_015846
44957	chr18	47791630	47795879	MBD1	NM_015844
44957	chr18	47791630	47795879	MBD1	NM_001204138
44957	chr18	47791630	47795879	MBD1	NM_001204137
44957	chr18	47791630	47795879	MBD1	NM_001204140
44957	chr18	47791630	47795879	MBD1	NM_001204151
44957	chr18	47791630	47795879	CXXC1	NM_001101654
44957	chr18	47791630	47795879	CXXC1	NM_014593
27172	chr10	3866530	3873699	KLF6	NM_001300
27172	chr10	3866530	3873699	KLF6	NM_001160124
27172	chr10	3866530	3873699	KLF6	NM_001160125
27172	chr10	3866530	3873699	KLF6	NR_027653
38612	chr15	68174900	68178449	LOC101929076	NR_120345
38612	chr15	68174900	68178449	RNU6-2	NR_125730
46832	chr19	46798900	46809599	RNU6-66P	NR_046936
46832	chr19	46798900	46809599	HIF3A	NM_152795
46832	chr19	46798900	46809599	HIF3A	NM_152796
46832	chr19	46798900	46809599	HIF3A	NM_022462
46832	chr19	46798900	46809599	HIF3A	NM_152794
46832	chr19	46798900	46809599	PPP5C	NM_006247
46832	chr19	46798900	46809599	PPP5C	NM_001204284
9921	chr3	42768800	42779199	KLHL40	NM_152393
9921	chr3	42768800	42779199	HHATL	NR_027753
9921	chr3	42768800	42779199	HHATL	NM_020707
9921	chr3	42768800	42779199	CCDC13	NM_144719
9921	chr3	42768800	42779199	CCDC13-AS1	NR_046732
9921	chr3	42768800	42779199	LOC729083	NR_122070
21697	chr7	100727350	100731399	TRIM56	NM_030961
21697	chr7	100727350	100731399	SERPINE1	NM_000602
35110	chr13	27976950	27979129	GTF3A	NM_002097
35110	chr13	27976950	27979129	MTIF3	NM_001166262
35110	chr13	27976950	27979129	MTIF3	NM_001166261
35110	chr13	27976950	27979129	MTIF3	NM_152912
35110	chr13	27976950	27979129	MTIF3	NM_001166263
16982	chr5	173285150	173292599	CPEB4	NM_001308191
16982	chr5	173285150	173292599	CPEB4	NM_001308189
16982	chr5	173285150	173292599	CPEB4	NM_030627
16982	chr5	173285150	173292599	CPEB4	NM_001308192
16982	chr5	173285150	173292599	CPEB4	NM_001308193
22557	chr7	158867350	158869649	VIPR2	NM_001308259
26009	chr9	108463130	108466249	TAL2	NM_005421
26009	chr9	108463130	108466249	TMEM38B	NM_018112
28838	chr10	91060030	91063579	IFIT2	NM_001547
28838	chr10	91060030	91063579	IFIT3	NM_001549
28838	chr10	91060030	91063579	IFIT3	NM_001289758
28838	chr10	91060030	91063579	IFIT3	NM_001031683
28838	chr10	91060030	91063579	IFIT3	NM_001289759
20795	chr7	37071050	37073249	ELMO1	NM_001039459
20795	chr7	37071050	37073249	ELMO1	NM_130442
20795	chr7	37071050	37073249	ELMO1	NR_038120
20795	chr7	37071050	37073249	ELMO1-AS1	NR_104120
35188	chr13	31436080	31440679	LINC00545	NR_103813
35188	chr13	31436080	31440679	MEDAG	NM_032849
19058	chr6	112162400	112164449	FYN	NM_002037
22982	chr8	22237050	22260779	SLC39A14	NM_001128431
22982	chr8	22237050	22260779	SLC39A14	NM_015359
22982	chr8	22237050	22260779	SLC39A14	NM_001135154
22982	chr8	22237050	22260779	SLC39A14	NM_001135153
22982	chr8	22237050	22260779	PPP3CC	NM_005605
22982	chr8	22237050	22260779	PPP3CC	NM_001243974
22982	chr8	22237050	22260779	PPP3CC	NM_001243975
45778	chr19	9693550	9696379	ZNF426	NM_024106
45778	chr19	9693550	9696379	ZNF426	NM_001300883
45778	chr19	9693550	9696379	ZNF121	NM_001308269
45778	chr19	9693550	9696379	ZNF121	NM_001008727
45778	chr19	9693550	9696379	ZNF561	NM_152289
45778	chr19	9693550	9696379	ZNF561-AS1	NR_122038
22711	chr8	10849100	10852049	MIR598	NR_030328
19800	chr6	158445600	158456399	SYNJ2	NM_003898
19800	chr6	158445600	158456399	SYNJ2-IT1	NR_046796
19800	chr6	158445600	158456399	SYNJ2	NM_001178088
4834	chr1	235103450	235111279	LOC101927851	NR_125945
25726	chr9	95274450	95276579	ASPN	NM_017680
25726	chr9	95274450	95276579	ASPN	NM_001193335
25726	chr9	95274450	95276579	ECM2	NM_001197296
25726	chr9	95274450	95276579	ECM2	NM_001393
25726	chr9	95274450	95276579	ECM2	NM_001197295
25726	chr9	95274450	95276579	MIR4670	NR_039817
49274	chr21	46766850	46788899	LINC00316	NR_103811
49274	chr21	46766850	46788899	COL18A1	NM_130445
3711	chr1	182258580	182261549	LINC01344	NR_104175
35628	chr13	51487700	51492449	RNASEH2B-AS1	NR_046552
35628	chr13	51487700	51492449	RNASEH2B	NM_024570
35628	chr13	51487700	51492449	RNASEH2B	NM_001142279
7150	chr2	106036350	106039629	FHL2	NM_001039492
7150	chr2	106036350	106039629	FHL2	NM_201555
7150	chr2	106036350	106039629	FHL2	NM_001450
7150	chr2	106036350	106039629	FHL2	NM_201557
49799	chr22	29404030	29407199	ZNRF3-AS1	NR_046851
38741	chr15	71125880	71130349	LARP6	NM_001286679
38741	chr15	71125880	71130349	LARP6	NM_018357
38741	chr15	71125880	71130349	LARP6	NM_197958
38741	chr15	71125880	71130349	LRRC49	NM_001284357
44977	chr18	48365000	48373079	MRO	NM_031939
44977	chr18	48365000	48373079	MRO	NM_001127176
44977	chr18	48365000	48373079	MRO	NM_001127175
44977	chr18	48365000	48373079	MRO	NM_001127174
44977	chr18	48365000	48373079	ME2	NM_001168335
44977	chr18	48365000	48373079	ME2	NM_002396
5797	chr2	33366300	33368799	LTBP1	NM_001166265
5797	chr2	33366300	33368799	LTBP1	NM_000627
5797	chr2	33366300	33368799	LTBP1	NM_001166266
5797	chr2	33366300	33368799	LTBP1	NM_001166264
1797	chr1	54834900	54838849	SSBP3	NM_001009955
1797	chr1	54834900	54838849	SSBP3	NM_145716
1797	chr1	54834900	54838849	SSBP3	NM_018070
12982	chr4	41624630	41626699	LIMCH1	NM_001112719
12982	chr4	41624630	41626699	LIMCH1	NM_001112720
18004	chr6	31695480	31698829	LY6G5C	NM_025262
18004	chr6	31695480	31698829	ABHD16A	NM_001177515
18004	chr6	31695480	31698829	ABHD16A	NR_033488
18004	chr6	31695480	31698829	ABHD16A	NM_021160
18004	chr6	31695480	31698829	ABHD16A	NR_033489
18004	chr6	31695480	31698829	MIR4646	NR_039789
18004	chr6	31695480	31698829	LY6G6F	NM_001003693
18004	chr6	31695480	31698829	LY6G6E	NR_024541
18004	chr6	31695480	31698829	LY6G6E	NR_003673
18004	chr6	31695480	31698829	LY6G6D	NM_021246
18004	chr6	31695480	31698829	LY6G6C	NM_025261
18004	chr6	31695480	31698829	C6orf25	NM_138277
18004	chr6	31695480	31698829	C6orf25	NM_138274
18004	chr6	31695480	31698829	C6orf25	NM_025260
18004	chr6	31695480	31698829	C6orf25	NM_138273
18004	chr6	31695480	31698829	C6orf25	NM_138272
18004	chr6	31695480	31698829	C6orf25	NM_138275
18004	chr6	31695480	31698829	DDAH2	NM_001303008
18004	chr6	31695480	31698829	DDAH2	NM_013974
18004	chr6	31695480	31698829	DDAH2	NM_001303007
18004	chr6	31695480	31698829	CLIC1	NM_001287594
18004	chr6	31695480	31698829	CLIC1	NM_001288
18004	chr6	31695480	31698829	CLIC1	NM_001287593
18004	chr6	31695480	31698829	MSH5	NM_172166
18004	chr6	31695480	31698829	MSH5	NM_002441
18004	chr6	31695480	31698829	MSH5	NM_025259
18004	chr6	31695480	31698829	MSH5	NM_172165
18004	chr6	31695480	31698829	MSH5-SAPCD1	NR_037846
18004	chr6	31695480	31698829	SAPCD1	NM_001039651
18004	chr6	31695480	31698829	SAPCD1-AS1	NR_126423
18004	chr6	31695480	31698829	VWA7	NM_025258
21099	chr7	51361880	51363899	COBL	NM_001287436
21099	chr7	51361880	51363899	COBL	NM_015198
21099	chr7	51361880	51363899	COBL	NM_001287438
1728	chr1	52112730	52115049	OSBPL9	NM_148906
1728	chr1	52112730	52115049	OSBPL9	NM_024586
1728	chr1	52112730	52115049	OSBPL9	NM_148908
1728	chr1	52112730	52115049	OSBPL9	NM_148909
1728	chr1	52112730	52115049	OSBPL9	NR_036662
45008	chr18	53004300	53006629	TCF4	NM_001243236
45008	chr18	53004300	53006629	TCF4	NM_001243235
45008	chr18	53004300	53006629	TCF4	NM_001243234
30234	chr11	12179630	12195399	MICAL2	NM_001282665
30234	chr11	12179630	12195399	MICAL2	NM_001282664
30234	chr11	12179630	12195399	MICAL2	NM_001282667
30234	chr11	12179630	12195399	MICAL2	NM_001282666
30234	chr11	12179630	12195399	MIR6124	NR_106739
22912	chr8	19804980	19810349	LPL	NM_000237
7893	chr2	169400300	169402329	MIR4774	NR_039933
20953	chr7	45959080	45963599	IGFBP1	NM_000596
20953	chr7	45959080	45963599	IGFBP3	NM_001013398
20953	chr7	45959080	45963599	IGFBP3	NM_000598
3050	chr1	151027300	151037329	BNIPL	NM_138278
3050	chr1	151027300	151037329	BNIPL	NM_001159642
3050	chr1	151027300	151037329	C1orf56	NM_017860
3050	chr1	151027300	151037329	CDC42SE1	NM_020239
3050	chr1	151027300	151037329	CDC42SE1	NM_001038707
3050	chr1	151027300	151037329	MLLT11	NM_006818
3050	chr1	151027300	151037329	GABPB2	NM_144618
45272	chr18	74330600	74333229	LINC00683	NR_120419
45272	chr18	74330600	74333229	LOC101927651	NR_110784
27215	chr10	4712950	4715079	LINC00704	NR_024475
27215	chr10	4712950	4715079	LINC00705	NR_015425
16672	chr5	157111980	157114749	SOX30	NM_178424
16672	chr5	157111980	157114749	SOX30	NM_007017
16672	chr5	157111980	157114749	SOX30	NM_001308165
16672	chr5	157111980	157114749	C5orf52	NM_001145132
16672	chr5	157111980	157114749	THG1L	NM_017872
44156	chr17	80340650	80344749	TEX19	NM_207459
44156	chr17	80340650	80344749	UTS2R	NM_018949
44156	chr17	80340650	80344749	OGFOD3	NM_024648
44156	chr17	80340650	80344749	OGFOD3	NM_175902
44156	chr17	80340650	80344749	OGFOD3	NR_033265
44156	chr17	80340650	80344749	HEXDC	NM_173620
6859	chr2	88468380	88471899	FABP1	NM_001443
6859	chr2	88468380	88471899	THNSL2	NM_001244676
6859	chr2	88468380	88471899	THNSL2	NM_001244678
6859	chr2	88468380	88471899	THNSL2	NM_018271
29925	chr11	2394550	2414549	CD81-AS1	NR_108080
29925	chr11	2394550	2414549	CD81	NM_001297649
29925	chr11	2394550	2414549	CD81	NM_004356
29925	chr11	2394550	2414549	TSSC4	NM_005706
29925	chr11	2394550	2414549	TSSC4	NM_001297661
29925	chr11	2394550	2414549	TSSC4	NM_001297658
29925	chr11	2394550	2414549	TSSC4	NM_001297660
29925	chr11	2394550	2414549	TSSC4	NM_001297659
29925	chr11	2394550	2414549	TRPM5	NM_014555
26307	chr9	124128100	124137379	STOM	NM_001270527
26307	chr9	124128100	124137379	STOM	NM_198194
26307	chr9	124128100	124137379	STOM	NM_004099
26307	chr9	124128100	124137379	STOM	NM_001270526
26307	chr9	124128100	124137379	STOM	NR_073037
46798	chr19	45995030	45997779	FOSB	NM_006732
46798	chr19	45995030	45997779	FOSB	NM_001114171
46798	chr19	45995030	45997779	RTN2	NM_206901
46798	chr19	45995030	45997779	RTN2	NM_206900
46798	chr19	45995030	45997779	RTN2	NM_005619
46798	chr19	45995030	45997779	PPM1N	NM_001080401
46798	chr19	45995030	45997779	VASP	NM_003370
8085	chr2	179913100	179917499	CCDC141	NM_173648
22836	chr8	17605080	17612629	MTUS1	NM_001001931
22836	chr8	17605080	17612629	MTUS1	NM_001166393
22836	chr8	17605080	17612629	MTUS1	NM_001001924
22836	chr8	17605080	17612629	MTUS1	NM_001001925
33122	chr12	27341900	27353099	STK38L	NM_015000
7802	chr2	160793750	160795949	LY75-CD302	NM_001198760
7802	chr2	160793750	160795949	LY75-CD302	NM_001198759
7802	chr2	160793750	160795949	LY75	NM_002349
35345	chr13	40148850	40154429	LHFP	NM_005780
4197	chr1	208089730	208099879	CD34	NM_001025109
4197	chr1	208089730	208099879	CD34	NM_001773
25935	chr9	101720250	101726279	COL15A1	NM_001855
22005	chr7	127647630	127652349	SND1-IT1	NR_027330
22005	chr7	127647630	127652349	LRRC4	NM_022143
10498	chr3	64198730	64203649	PRICKLE2	NM_198859
10498	chr3	64198730	64203649	PRICKLE2-AS3	NR_046702
3221	chr1	155879630	155882179	RIT1	NM_001256821
3221	chr1	155879630	155882179	RIT1	NM_001256820
3221	chr1	155879630	155882179	RIT1	NM_006912
3221	chr1	155879630	155882179	KIAA0907	NM_014949
3221	chr1	155879630	155882179	SNORA80E	NR_002974
3221	chr1	155879630	155882179	SCARNA4	NR_003005
3221	chr1	155879630	155882179	RXFP4	NM_181885
3221	chr1	155879630	155882179	MIR6738	NR_106796
28333	chr10	71089700	71101679	HK1	NM_033496
28333	chr10	71089700	71101679	HK1	NM_000188
23075	chr8	25074850	25076929	DOCK5	NM_024940
16150	chr5	139384200	139386279	NRG2	NM_013983
16150	chr5	139384200	139386279	NRG2	NM_013982
16150	chr5	139384200	139386279	NRG2	NM_013981
16150	chr5	139384200	139386279	NRG2	NM_004883
16150	chr5	139384200	139386279	NRG2	NM_001184935
11217	chr3	127412950	127422899	ABTB1	NM_172027
11217	chr3	127412950	127422899	ABTB1	NM_032548
11217	chr3	127412950	127422899	ABTB1	NR_033429
22189	chr7	134525500	134528999	CALD1	NM_033139
22189	chr7	134525500	134528999	CALD1	NM_033140
649	chr1	17884330	17904799	ARHGEF10L	NM_018125
649	chr1	17884330	17904799	ARHGEF10L	NM_001011722
47974	chr20	35088200	35097999	DLGAP4	NM_001042486
47974	chr20	35088200	35097999	DLGAP4	NM_183006
22445	chr7	150941200	150954449	IQCA1L	NM_001304419
22445	chr7	150941200	150954449	ABCF2	NM_005692
22445	chr7	150941200	150954449	ABCF2	NM_007189
22445	chr7	150941200	150954449	CHPF2	NM_001284295
22445	chr7	150941200	150954449	CHPF2	NM_019015
22445	chr7	150941200	150954449	MIR671	NR_030407
22445	chr7	150941200	150954449	SMARCD3	NM_001003801
22445	chr7	150941200	150954449	SMARCD3	NM_001003802
22445	chr7	150941200	150954449	SMARCD3	NM_003078
37417	chr14	94409950	94415599	FAM181A-AS1	NR_027004
37417	chr14	94409950	94415599	FAM181A	NM_138344
37417	chr14	94409950	94415599	FAM181A	NM_001207071
37417	chr14	94409950	94415599	FAM181A	NM_001207074
37417	chr14	94409950	94415599	FAM181A	NM_001207073
37417	chr14	94409950	94415599	FAM181A	NM_001207072
37417	chr14	94409950	94415599	ASB2	NM_016150
37417	chr14	94409950	94415599	ASB2	NM_001202429
37417	chr14	94409950	94415599	MIR4506	NR_039728
48587	chr20	57481600	57485799	LOC101927932	NR_126334
48587	chr20	57481600	57485799	GNAS	NR_132273
48587	chr20	57481600	57485799	GNAS	NM_001309840
48587	chr20	57481600	57485799	GNAS	NM_001309842
48587	chr20	57481600	57485799	GNAS	NM_001077488
48587	chr20	57481600	57485799	GNAS	NM_000516
48587	chr20	57481600	57485799	GNAS	NM_001077489
48587	chr20	57481600	57485799	GNAS	NM_080426
48587	chr20	57481600	57485799	GNAS	NR_132272
32214	chr11	119185080	119195129	MCAM	NM_006500
32214	chr11	119185080	119195129	MIR6756	NR_106814
32214	chr11	119185080	119195129	RNF26	NM_032015
32214	chr11	119185080	119195129	C1QTNF5	NM_001278431
32214	chr11	119185080	119195129	C1QTNF5	NM_015645
32214	chr11	119185080	119195129	MFRP	NM_031433
32214	chr11	119185080	119195129	USP2	NM_171997
13471	chr4	99578100	99581579	TSPAN5	NM_005723
41351	chr16	82800300	82802429	LOC101928446	NR_110938
21890	chr7	112119350	112123029	IFRD1	NM_001550
21890	chr7	112119350	112123029	IFRD1	NR_120333
21890	chr7	112119350	112123029	IFRD1	NM_001197079
21890	chr7	112119350	112123029	LSMEM1	NM_001134468
21890	chr7	112119350	112123029	LSMEM1	NM_182597
17282	chr6	3800630	3805029	FAM50B	NM_012135
26209	chr9	116244700	116257749	RGS3	NM_144488
26209	chr9	116244700	116257749	RGS3	NM_017790
26209	chr9	116244700	116257749	RGS3	NM_001282923
26209	chr9	116244700	116257749	RGS3	NM_001276261
26209	chr9	116244700	116257749	RGS3	NM_130795
26209	chr9	116244700	116257749	RGS3	NM_001276260
30931	chr11	60634080	60649299	CCDC86	NM_024098
30931	chr11	60634080	60649299	PTGDR2	NM_004778
30931	chr11	60634080	60649299	ZP1	NM_207341
30931	chr11	60634080	60649299	PRPF19	NM_014502
30931	chr11	60634080	60649299	TMEM109	NM_024092
2352	chr1	92309680	92314379	TGFBR3	NM_003243
2352	chr1	92309680	92314379	TGFBR3	NM_001195683
2352	chr1	92309680	92314379	TGFBR3	NR_036634
14110	chr4	157996000	157999029	GLRB	NM_001166061
14110	chr4	157996000	157999029	GLRB	NM_000824
14110	chr4	157996000	157999029	GLRB	NM_001166060
2189	chr1	78472050	78474099	FUBP1	NR_130152
2189	chr1	78472050	78474099	FUBP1	NM_003902
2189	chr1	78472050	78474099	FUBP1	NM_001303433
2189	chr1	78472050	78474099	DNAJB4	NM_007034
2189	chr1	78472050	78474099	GIPC2	NM_001304725
2189	chr1	78472050	78474099	GIPC2	NM_017655
48144	chr20	42793300	42798879	JPH2	NM_020433
48144	chr20	42793300	42798879	JPH2	NM_175913
48144	chr20	42793300	42798879	OSER1	NM_016470
48144	chr20	42793300	42798879	OSER1-AS1	NR_038339
48144	chr20	42793300	42798879	OSER1-AS1	NR_038338
48144	chr20	42793300	42798879	OSER1-AS1	NR_038337
39282	chr15	89088250	89090799	DET1	NM_001144074
39282	chr15	89088250	89090799	DET1	NM_017996
39282	chr15	89088250	89090799	DET1	NR_026645
17536	chr6	13301730	13305649	LOC100130357	NM_001242698
17536	chr6	13301730	13305649	TBC1D7	NM_001143964
17536	chr6	13301730	13305649	TBC1D7	NM_001143966
17536	chr6	13301730	13305649	TBC1D7	NM_016495
17536	chr6	13301730	13305649	TBC1D7	NM_001143965
17536	chr6	13301730	13305649	TBC1D7	NM_001258457
4134	chr1	205767880	205771649	RAB29	NM_001135664
4134	chr1	205767880	205771649	RAB29	NM_001135663
4134	chr1	205767880	205771649	RAB29	NM_001135662
4134	chr1	205767880	205771649	RAB29	NM_003929
4134	chr1	205767880	205771649	SLC41A1	NM_173854
4134	chr1	205767880	205771649	PM20D1	NM_152491
42203	chr17	16388880	16391879	LRRC75A-AS1	NR_027179
42203	chr17	16388880	16391879	LRRC75A-AS1	NR_045026
42203	chr17	16388880	16391879	LRRC75A-AS1	NR_045024
42203	chr17	16388880	16391879	LRRC75A-AS1	NR_027165
42203	chr17	16388880	16391879	LRRC75A-AS1	NR_027164
42203	chr17	16388880	16391879	LRRC75A-AS1	NR_027163
42203	chr17	16388880	16391879	LRRC75A-AS1	NR_027162
42203	chr17	16388880	16391879	LRRC75A-AS1	NR_027161
42203	chr17	16388880	16391879	LRRC75A-AS1	NR_027160
42203	chr17	16388880	16391879	LRRC75A-AS1	NR_027159
42203	chr17	16388880	16391879	LRRC75A-AS1	NR_027158
42203	chr17	16388880	16391879	LRRC75A-AS1	NR_027170
42203	chr17	16388880	16391879	LRRC75A-AS1	NR_027169
42203	chr17	16388880	16391879	LRRC75A-AS1	NR_027168
42203	chr17	16388880	16391879	LRRC75A-AS1	NR_027167
42203	chr17	16388880	16391879	LRRC75A-AS1	NR_027166
42203	chr17	16388880	16391879	LRRC75A-AS1	NR_027667
42203	chr17	16388880	16391879	LRRC75A-AS1	NR_045029
42203	chr17	16388880	16391879	LRRC75A-AS1	NR_045028
42203	chr17	16388880	16391879	LRRC75A-AS1	NR_045027
42203	chr17	16388880	16391879	LRRC75A-AS1	NR_045022
42203	chr17	16388880	16391879	LRRC75A-AS1	NR_045021
42203	chr17	16388880	16391879	LRRC75A-AS1	NR_027176
42203	chr17	16388880	16391879	LRRC75A-AS1	NR_027175
42203	chr17	16388880	16391879	LRRC75A-AS1	NR_027174
42203	chr17	16388880	16391879	LRRC75A-AS1	NR_027173
42203	chr17	16388880	16391879	LRRC75A-AS1	NR_027172
42203	chr17	16388880	16391879	LRRC75A-AS1	NR_027171
42203	chr17	16388880	16391879	LRRC75A-AS1	NR_027177
42203	chr17	16388880	16391879	LRRC75A-AS1	NR_027178
42203	chr17	16388880	16391879	LRRC75A-AS1	NR_045025
42203	chr17	16388880	16391879	LRRC75A-AS1	NR_045023
42203	chr17	16388880	16391879	SNORD49B	NR_003043
42203	chr17	16388880	16391879	SNORD49A	NR_002744
42203	chr17	16388880	16391879	SNORD65	NR_003054
42203	chr17	16388880	16391879	LRRC75A	NM_001113567
42203	chr17	16388880	16391879	LRRC75A	NM_207387
11404	chr3	134048950	134054349	AMOTL2	NM_016201
11404	chr3	134048950	134054349	AMOTL2	NM_001278685
11404	chr3	134048950	134054349	AMOTL2	NM_001278683
11404	chr3	134048950	134054349	MIR6827	NR_106885
22840	chr8	17663680	17667049	MTUS1	NM_001001924
22840	chr8	17663680	17667049	MTUS1	NM_001001925
1909	chr1	59507130	59511149	LINC01358	NR_110626
29847	chr11	782430	784499	TALDO1	NM_006755
29847	chr11	782430	784499	PDDC1	NM_182612
29847	chr11	782430	784499	LOC171391	NR_126343
29847	chr11	782430	784499	LOC171391	NR_126342
29847	chr11	782430	784499	CEND1	NM_016564
29847	chr11	782430	784499	SLC25A22	NM_024698
29847	chr11	782430	784499	SLC25A22	NM_001191060
29847	chr11	782430	784499	SLC25A22	NM_001191061
29847	chr11	782430	784499	PANO1	NM_001293167
29847	chr11	782430	784499	PIDD1	NM_145887
29847	chr11	782430	784499	PIDD1	NM_145886
29847	chr11	782430	784499	RPLP2	NM_001004
29847	chr11	782430	784499	SNORA52	NR_002585
29847	chr11	782430	784499	PNPLA2	NM_020376
29847	chr11	782430	784499	CRACR2B	NM_173584
29847	chr11	782430	784499	CRACR2B	NM_001286606
29847	chr11	782430	784499	CD151	NM_001039490
29847	chr11	782430	784499	CD151	NM_004357
29847	chr11	782430	784499	CD151	NM_139030
29847	chr11	782430	784499	CD151	NM_139029
10078	chr3	47931050	47934799	MIR1226	NR_031595
5876	chr2	38052250	38059429	LINC00211	NR_110011
5876	chr2	38052250	38059429	LINC00211	NR_110012
47178	chr19	55621980	55631279	RDH13	NM_138412
47178	chr19	55621980	55631279	EPS8L1	NM_133180
47178	chr19	55621980	55631279	EPS8L1	NM_017729
47178	chr19	55621980	55631279	PPP1R12C	NM_001271618
47178	chr19	55621980	55631279	PPP1R12C	NM_017607
47178	chr19	55621980	55631279	MIR7975	NR_107015
47178	chr19	55621980	55631279	TNNT1	NM_001126133
47178	chr19	55621980	55631279	TNNT1	NM_003283
47178	chr19	55621980	55631279	TNNT1	NM_001126132
47178	chr19	55621980	55631279	TNNT1	NM_001291774
47178	chr19	55621980	55631279	TNNI3	NM_000363
43339	chr17	55949480	55960729	MRPS23	NM_016070
43339	chr17	55949480	55960729	CUEDC1	NM_001292025
29058	chr10	99262200	99264749	MMS19	NM_001289404
29058	chr10	99262200	99264749	MMS19	NM_022362
29058	chr10	99262200	99264749	MMS19	NM_001289403
29058	chr10	99262200	99264749	MMS19	NM_001289405
29058	chr10	99262200	99264749	UBTD1	NM_024954
7632	chr2	134929930	134936179	MIR3679	NR_037450
37355	chr14	92361950	92368279	TC2N	NM_001128596
37355	chr14	92361950	92368279	FBLN5	NM_006329
8590	chr2	220297600	220302749	DNPEP	NM_012100
8590	chr2	220297600	220302749	DES	NM_001927
8590	chr2	220297600	220302749	SPEG	NM_005876
8590	chr2	220297600	220302749	SPEG	NM_001173476
33976	chr12	93576750	93579779	LOC102724933	NR_120492
17831	chr6	26271530	26274849	HIST1H3E	NM_003532
17831	chr6	26271530	26274849	HIST1H1D	NM_005320
17831	chr6	26271530	26274849	HIST1H4F	NM_003540
17831	chr6	26271530	26274849	HIST1H4G	NM_003547
17831	chr6	26271530	26274849	HIST1H3F	NM_021018
17831	chr6	26271530	26274849	HIST1H2BH	NM_003524
17831	chr6	26271530	26274849	HIST1H3G	NM_003534
17831	chr6	26271530	26274849	HIST1H2BI	NM_003525
17831	chr6	26271530	26274849	HIST1H4H	NM_003543
31414	chr11	69979930	69982349	ANO1	NR_030691
16050	chr5	137213350	137218299	MYOT	NM_006790
16050	chr5	137213350	137218299	MYOT	NM_001300911
16050	chr5	137213350	137218299	MYOT	NM_001135940
16050	chr5	137213350	137218299	PKD2L2	NM_001258448
16050	chr5	137213350	137218299	PKD2L2	NM_001258449
16050	chr5	137213350	137218299	PKD2L2	NM_014386
16050	chr5	137213350	137218299	PKD2L2	NM_001300921
47886	chr20	32669500	32671779	MIR4755	NR_039911
47886	chr20	32669500	32671779	EIF2S2	NM_003908
3341	chr1	161499630	161501829	FCGR2A	NM_001136219
3341	chr1	161499630	161501829	FCGR2A	NM_021642
3341	chr1	161499630	161501829	HSPA6	NM_002155
3341	chr1	161499630	161501829	FCGR3A	NM_000569
3341	chr1	161499630	161501829	FCGR3A	NM_001127592
3341	chr1	161499630	161501829	FCGR3A	NM_001127593
3341	chr1	161499630	161501829	FCGR3A	NM_001127596
3341	chr1	161499630	161501829	FCGR3A	NM_001127595
1965	chr1	61582500	61584999	NFIA	NM_001145511
1965	chr1	61582500	61584999	NFIA	NM_001145512
1965	chr1	61582500	61584999	NFIA	NM_001134673
1965	chr1	61582500	61584999	NFIA	NM_005595
18963	chr6	109102480	109104699	LINC00222	NR_033376
32742	chr12	3851630	3854549	CRACR2A	NM_001144958
32742	chr12	3851630	3854549	CRACR2A	NM_032680
12479	chr4	2353730	2356879	ZFYVE28	NM_001172659
12479	chr4	2353730	2356879	ZFYVE28	NM_001172660
11353	chr3	130567350	130570129	ATP2C1	NM_001199181
11353	chr3	130567350	130570129	ATP2C1	NM_001199182
11353	chr3	130567350	130570129	ATP2C1	NM_001199180
11353	chr3	130567350	130570129	ATP2C1	NM_001199179
11353	chr3	130567350	130570129	ATP2C1	NM_001001485
11353	chr3	130567350	130570129	ATP2C1	NM_001199184
11353	chr3	130567350	130570129	ATP2C1	NM_001199183
11353	chr3	130567350	130570129	ATP2C1	NM_014382
11353	chr3	130567350	130570129	ATP2C1	NM_001199185
11353	chr3	130567350	130570129	ATP2C1	NM_001001486
11353	chr3	130567350	130570129	ATP2C1	NM_001001487
916	chr1	25891130	25896899	LDLRAP1	NM_015627
916	chr1	25891130	25896899	MAN1C1	NM_020379
916	chr1	25891130	25896899	MAN1C1	NM_001289010
43086	chr17	45351100	45359779	ITGB3	NM_000212
43086	chr17	45351100	45359779	THCAT158	NR_110881
43086	chr17	45351100	45359779	THCAT158	NR_110880
43086	chr17	45351100	45359779	EFCAB13	NM_001195192
43086	chr17	45351100	45359779	EFCAB13	NM_152347
29356	chr10	112586050	112590699	PDCD4-AS1	NR_026932
29356	chr10	112586050	112590699	PDCD4	NM_014456
29356	chr10	112586050	112590699	PDCD4	NM_001199492
29356	chr10	112586050	112590699	PDCD4	NM_145341
34963	chr13	21091650	21093729	CRYL1	NM_015974
34963	chr13	21091650	21093729	IFT88	NM_175605
34963	chr13	21091650	21093729	IFT88	NM_006531
10717	chr3	73666000	73676179	PDZRN3	NM_015009
10717	chr3	73666000	73676179	PDZRN3-AS1	NR_046681
29755	chr10	134000430	134003229	DPYSL4	NM_006426
5883	chr2	38264400	38266679	RMDN2-AS1	NR_102712
5883	chr2	38264400	38266679	CYP1B1	NM_000104
19244	chr6	128811800	128813979	PTPRK	NM_001135648
19244	chr6	128811800	128813979	PTPRK	NM_002844
19244	chr6	128811800	128813979	PTPRK	NM_001291984
19244	chr6	128811800	128813979	PTPRK	NM_001291981
19244	chr6	128811800	128813979	PTPRK	NM_001291983
19244	chr6	128811800	128813979	PTPRK	NM_001291982
16259	chr5	141673750	141678579	SPRY4	NM_001293290
16259	chr5	141673750	141678579	SPRY4	NM_001293289
16259	chr5	141673750	141678579	SPRY4	NM_001127496
16259	chr5	141673750	141678579	SPRY4	NM_030964
16259	chr5	141673750	141678579	SPRY4-IT1	NR_131221
16259	chr5	141673750	141678579	LOC101926941	NR_120664
12234	chr3	193714080	193716499	LOC647323	NR_033944
12234	chr3	193714080	193716499	DPPA2P3	NR_027764
37059	chr14	75082250	75089949	LTBP2	NM_000428
21568	chr7	94020250	94025729	COL1A2	NM_000089
43562	chr17	64973980	64976229	CACNG4	NM_014405
16183	chr5	139974850	139977349	EIF4EBP3	NM_003732
16183	chr5	139974850	139977349	SRA1	NM_001253764
16183	chr5	139974850	139977349	SRA1	NR_045587
16183	chr5	139974850	139977349	SRA1	NM_001035235
16183	chr5	139974850	139977349	SRA1	NR_045586
16183	chr5	139974850	139977349	APBB3	NM_006051
16183	chr5	139974850	139977349	APBB3	NM_133174
16183	chr5	139974850	139977349	APBB3	NM_133173
16183	chr5	139974850	139977349	APBB3	NM_133172
16183	chr5	139974850	139977349	MIR6831	NR_106889
16183	chr5	139974850	139977349	SLC35A4	NM_080670
16183	chr5	139974850	139977349	CD14	NM_000591
16183	chr5	139974850	139977349	CD14	NM_001174104
16183	chr5	139974850	139977349	CD14	NM_001040021
16183	chr5	139974850	139977349	CD14	NM_001174105
16183	chr5	139974850	139977349	TMCO6	NM_018502
16183	chr5	139974850	139977349	TMCO6	NM_001300980
16183	chr5	139974850	139977349	TMCO6	NM_001300982
18413	chr6	43087850	43090549	PTK7	NM_002821
18413	chr6	43087850	43090549	PTK7	NM_152881
18413	chr6	43087850	43090549	PTK7	NM_152880
18413	chr6	43087850	43090549	PTK7	NM_152882
18413	chr6	43087850	43090549	PTK7	NR_072997
18413	chr6	43087850	43090549	PTK7	NR_072998
18413	chr6	43087850	43090549	PTK7	NM_001270398
18413	chr6	43087850	43090549	SRF	NM_003131
1018	chr1	27624450	27628279	TMEM222	NM_032125
1018	chr1	27624450	27628279	TMEM222	NR_037580
1018	chr1	27624450	27628279	TMEM222	NR_037577
1018	chr1	27624450	27628279	TMEM222	NR_037576
1018	chr1	27624450	27628279	ACTG1P20	NR_033926
1018	chr1	27624450	27628279	SYTL1	NM_032872
1018	chr1	27624450	27628279	SYTL1	NM_001193308
37977	chr15	40372800	40375579	SRP14	NM_001309434
37977	chr15	40372800	40375579	SRP14	NM_003134
37977	chr15	40372800	40375579	SRP14-AS1	NR_040062
37977	chr15	40372800	40375579	SRP14-AS1	NR_040061
37977	chr15	40372800	40375579	SRP14-AS1	NR_040059
37977	chr15	40372800	40375579	SRP14-AS1	NR_040060
37977	chr15	40372800	40375579	BMF	NM_001003943
37977	chr15	40372800	40375579	BMF	NM_001003942
37977	chr15	40372800	40375579	BMF	NM_033503
37977	chr15	40372800	40375579	BMF	NM_001003940
32996	chr12	15044330	15046529	ART4	NM_021071
32996	chr12	15044330	15046529	MGP	NM_001190839
32996	chr12	15044330	15046529	MGP	NM_000900
32996	chr12	15044330	15046529	ERP27	NM_001300784
32996	chr12	15044330	15046529	ERP27	NM_152321
26416	chr9	127611650	127617249	WDR38	NM_001276375
26416	chr9	127611650	127617249	WDR38	NM_001276374
26416	chr9	127611650	127617249	WDR38	NM_001045476
26416	chr9	127611650	127617249	WDR38	NM_001276376
26416	chr9	127611650	127617249	RPL35	NM_007209
26416	chr9	127611650	127617249	ARPC5L	NM_030978
38657	chr15	68899150	68903949	CORO2B	NM_006091
38657	chr15	68899150	68903949	CORO2B	NM_001190456
38657	chr15	68899150	68903949	CORO2B	NM_001190457
48943	chr21	36061930	36064049	CLIC6	NM_053277
48943	chr21	36061930	36064049	LINC00160	NR_024351
13354	chr4	86746280	86750049	ARHGAP24	NM_001042669
13354	chr4	86746280	86750049	ARHGAP24	NM_001287805
27442	chr10	14790300	14795779	FAM107B	NM_001282695
27442	chr10	14790300	14795779	FAM107B	NM_031453
19813	chr6	159047580	159054849	MIR7161	NR_106981
19813	chr6	159047580	159054849	DYNLT1	NM_001291602
19813	chr6	159047580	159054849	DYNLT1	NM_006519
19813	chr6	159047580	159054849	DYNLT1	NM_001291603
19813	chr6	159047580	159054849	SYTL3	NM_001009991
19813	chr6	159047580	159054849	SYTL3	NM_001242395
19813	chr6	159047580	159054849	SYTL3	NM_001242394
19813	chr6	159047580	159054849	SYTL3	NM_001242384
15748	chr5	114659680	114661829	CCDC112	NM_152549
15748	chr5	114659680	114661829	CCDC112	NM_001040440
11	chr1	769750	774399	FAM87B	NR_103536
11	chr1	769750	774399	LINC00115	NR_024321
11	chr1	769750	774399	LINC01128	NR_047526
11	chr1	769750	774399	LINC01128	NR_047524
11	chr1	769750	774399	LINC01128	NR_047523
11	chr1	769750	774399	LINC01128	NR_047521
11	chr1	769750	774399	LINC01128	NR_047519
11	chr1	769750	774399	LINC01128	NR_047525
11	chr1	769750	774399	FAM41C	NR_027055
205	chr1	6553480	6563879	TNFRSF25	NM_148965
205	chr1	6553480	6563879	TNFRSF25	NM_148966
205	chr1	6553480	6563879	TNFRSF25	NM_003790
205	chr1	6553480	6563879	TNFRSF25	NM_148970
205	chr1	6553480	6563879	TNFRSF25	NM_148967
205	chr1	6553480	6563879	TNFRSF25	NM_001039664
205	chr1	6553480	6563879	PLEKHG5	NM_001265593
205	chr1	6553480	6563879	PLEKHG5	NM_001042665
205	chr1	6553480	6563879	PLEKHG5	NM_001042664
205	chr1	6553480	6563879	PLEKHG5	NM_001265594
205	chr1	6553480	6563879	PLEKHG5	NM_020631
205	chr1	6553480	6563879	PLEKHG5	NM_001265592
205	chr1	6553480	6563879	PLEKHG5	NM_001042663
205	chr1	6553480	6563879	PLEKHG5	NM_198681
2930	chr1	145609050	145613449	PIAS3	NM_006099
2930	chr1	145609050	145613449	MIR6736	NR_106794
2930	chr1	145609050	145613449	NUDT17	NM_001012758
2930	chr1	145609050	145613449	POLR3C	NM_001303456
2930	chr1	145609050	145613449	POLR3C	NM_006468
2930	chr1	145609050	145613449	RNF115	NM_014455
5649	chr2	27997350	28002749	MRPL33	NM_004891
5649	chr2	27997350	28002749	MRPL33	NM_145330
9468	chr3	16188950	16193199	GALNT15	NM_054110
29035	chr10	98754850	98757799	C10orf12	NM_015652
45985	chr19	14220980	14233249	LOC113230	NM_001291291
45985	chr19	14220980	14233249	LOC113230	NR_111941
45985	chr19	14220980	14233249	MIR1199	NR_106715
45985	chr19	14220980	14233249	C19orf67	NM_001277378
45985	chr19	14220980	14233249	SAMD1	NM_138352
45985	chr19	14220980	14233249	PRKACA	NM_001304349
45985	chr19	14220980	14233249	PRKACA	NM_207518
45985	chr19	14220980	14233249	PRKACA	NM_002730
45985	chr19	14220980	14233249	ASF1B	NM_018154
45985	chr19	14220980	14233249	LOC100507373	NR_045214
46655	chr19	42035950	42039599	PCAT19	NR_040109
46655	chr19	42035950	42039599	LINC01480	NR_110724
46655	chr19	42035950	42039599	CEACAM21	NM_001288773
46655	chr19	42035950	42039599	CEACAM21	NM_001098506
46655	chr19	42035950	42039599	CEACAM21	NM_033543
46655	chr19	42035950	42039599	CEACAM21	NM_001290113
8561	chr2	219522600	219525799	ZNF142	NM_001105537
8561	chr2	219522600	219525799	ZNF142	NR_073600
8561	chr2	219522600	219525799	ZNF142	NR_073599
8561	chr2	219522600	219525799	BCS1L	NM_001257342
8561	chr2	219522600	219525799	BCS1L	NM_004328
8561	chr2	219522600	219525799	BCS1L	NM_001257344
8561	chr2	219522600	219525799	BCS1L	NM_001257343
8561	chr2	219522600	219525799	BCS1L	NM_001079866
8561	chr2	219522600	219525799	RNF25	NM_022453
8561	chr2	219522600	219525799	STK36	NM_015690
8561	chr2	219522600	219525799	STK36	NM_001243313
42029	chr17	8052000	8069229	ALOXE3	NM_021628
42029	chr17	8052000	8069229	ALOXE3	NM_001165960
42029	chr17	8052000	8069229	HES7	NM_032580
42029	chr17	8052000	8069229	HES7	NM_001165967
42029	chr17	8052000	8069229	PER1	NM_002616
42029	chr17	8052000	8069229	MIR6883	NR_106943
42029	chr17	8052000	8069229	VAMP2	NM_014232
42029	chr17	8052000	8069229	TMEM107	NM_032354
42029	chr17	8052000	8069229	TMEM107	NM_183065
42029	chr17	8052000	8069229	MIR4521	NR_039746
42029	chr17	8052000	8069229	C17orf59	NM_017622
21931	chr7	116161900	116163949	CAV2	NM_001233
21931	chr7	116161900	116163949	CAV2	NM_198212
21931	chr7	116161900	116163949	CAV2	NM_001206747
21931	chr7	116161900	116163949	CAV2	NM_001206748
21931	chr7	116161900	116163949	CAV1	NM_001753
21931	chr7	116161900	116163949	CAV1	NM_001172895
21931	chr7	116161900	116163949	CAV1	NM_001172896
21931	chr7	116161900	116163949	CAV1	NM_001172897
26477	chr9	129750900	129754549	RALGPS1	NM_001190728
43032	chr17	43364250	43396179	SPATA32	NM_152343
43032	chr17	43364250	43396179	MAP3K14-AS1	NR_024435
43032	chr17	43364250	43396179	MAP3K14-AS1	NR_110324
43032	chr17	43364250	43396179	MAP3K14	NM_003954
9172	chr3	8590830	8594449	LMCD1-AS1	NR_033378
9172	chr3	8590830	8594449	LMCD1	NM_001278235
9172	chr3	8590830	8594449	LMCD1	NM_014583
9172	chr3	8590830	8594449	LMCD1	NM_001278234
9172	chr3	8590830	8594449	LMCD1	NM_001278233
9172	chr3	8590830	8594449	LINC00312	NR_024065
9501	chr3	16947500	16951179	PLCL2	NM_001144382
9501	chr3	16947500	16951179	PLCL2	NM_015184
9501	chr3	16947500	16951179	MIR3714	NR_037465
30892	chr11	57527630	57531129	MED19	NM_153450
30892	chr11	57527630	57531129	TMX2	NM_001144012
30892	chr11	57527630	57531129	TMX2	NM_015959
30892	chr11	57527630	57531129	TMX2	NR_026593
30892	chr11	57527630	57531129	TMX2	NR_037645
30892	chr11	57527630	57531129	TMX2-CTNND1	NR_037646
30892	chr11	57527630	57531129	C11orf31	NM_170746
30892	chr11	57527630	57531129	BTBD18	NM_001145101
30892	chr11	57527630	57531129	CTNND1	NM_001206885
30892	chr11	57527630	57531129	CTNND1	NM_001331
30892	chr11	57527630	57531129	CTNND1	NM_001085459
30892	chr11	57527630	57531129	CTNND1	NM_001085460
30892	chr11	57527630	57531129	CTNND1	NM_001085458
30892	chr11	57527630	57531129	CTNND1	NM_001085462
30892	chr11	57527630	57531129	CTNND1	NM_001085461
30892	chr11	57527630	57531129	CTNND1	NM_001206888
30892	chr11	57527630	57531129	CTNND1	NM_001206883
30892	chr11	57527630	57531129	CTNND1	NM_001206891
30892	chr11	57527630	57531129	CTNND1	NM_001206884
30892	chr11	57527630	57531129	CTNND1	NM_001206889
30892	chr11	57527630	57531129	CTNND1	NM_001206886
30892	chr11	57527630	57531129	CTNND1	NM_001206887
30892	chr11	57527630	57531129	CTNND1	NM_001085464
30892	chr11	57527630	57531129	CTNND1	NM_001085468
30892	chr11	57527630	57531129	CTNND1	NM_001206890
30892	chr11	57527630	57531129	CTNND1	NM_001085463
30892	chr11	57527630	57531129	CTNND1	NM_001085467
30892	chr11	57527630	57531129	CTNND1	NM_001085466
30892	chr11	57527630	57531129	CTNND1	NM_001085469
30892	chr11	57527630	57531129	CTNND1	NM_001085465
29336	chr10	112423550	112434129	RBM20	NM_001134363
26754	chr9	134161600	134191679	FAM78A	NM_033387
26754	chr9	134161600	134191679	PPAPDC3	NM_032728
48556	chr20	56320930	56325379	PMEPA1	NM_020182
48556	chr20	56320930	56325379	PMEPA1	NM_199170
48556	chr20	56320930	56325379	PMEPA1	NM_199169
48556	chr20	56320930	56325379	PMEPA1	NM_199171
48556	chr20	56320930	56325379	NKILA	NR_131157
45741	chr19	8302150	8307679	CERS4	NM_024552
42030	chr17	8075550	8081479	PER1	NM_002616
42030	chr17	8075550	8081479	MIR6883	NR_106943
42030	chr17	8075550	8081479	VAMP2	NM_014232
42030	chr17	8075550	8081479	TMEM107	NM_032354
42030	chr17	8075550	8081479	TMEM107	NM_183065
42030	chr17	8075550	8081479	MIR4521	NR_039746
42030	chr17	8075550	8081479	C17orf59	NM_017622
42030	chr17	8075550	8081479	AURKB	NM_001256834
42030	chr17	8075550	8081479	AURKB	NM_004217
42030	chr17	8075550	8081479	AURKB	NM_001284526
42030	chr17	8075550	8081479	LINC00324	NR_026951
18405	chr6	42976180	42978549	GNMT	NM_018960
18405	chr6	42976180	42978549	PEX6	NM_000287
18405	chr6	42976180	42978549	PPP2R5D	NM_006245
18405	chr6	42976180	42978549	PPP2R5D	NM_180977
18405	chr6	42976180	42978549	PPP2R5D	NM_180976
18405	chr6	42976180	42978549	PPP2R5D	NM_001270476
18405	chr6	42976180	42978549	MEA1	NM_014623
18405	chr6	42976180	42978549	KLHDC3	NM_057161
18405	chr6	42976180	42978549	KLHDC3	NR_040101
18405	chr6	42976180	42978549	RRP36	NM_033112
18405	chr6	42976180	42978549	CUL7	NM_014780
18405	chr6	42976180	42978549	CUL7	NM_001168370
18405	chr6	42976180	42978549	MRPL2	NM_015950
18405	chr6	42976180	42978549	MRPL2	NM_001300848
18405	chr6	42976180	42978549	KLC4	NM_138343
18405	chr6	42976180	42978549	KLC4	NM_201521
18405	chr6	42976180	42978549	KLC4	NM_001289035
1353	chr1	39455380	39458679	RHBDL2	NM_017821
1353	chr1	39455380	39458679	AKIRIN1	NM_024595
1353	chr1	39455380	39458679	AKIRIN1	NM_001136275
1353	chr1	39455380	39458679	NDUFS5	NM_001184979
1353	chr1	39455380	39458679	NDUFS5	NM_004552
38039	chr15	41859530	41862149	RPAP1	NM_015540
38039	chr15	41859530	41862149	TYRO3	NM_006293
20020	chr6	168333650	168336529	HGC6.3	NM_001129895
29431	chr10	116233200	116241979	ABLIM1	NM_006720
49374	chr22	18370600	18375949	MICAL3	NM_001122731
49374	chr22	18370600	18375949	MICAL3	NM_001136004
28850	chr10	91252150	91255979	SLC16A12	NM_213606
28850	chr10	91252150	91255979	SLC16A12-AS1	NR_120614
2677	chr1	113239650	113251499	MOV10	NM_020963
2677	chr1	113239650	113251499	MOV10	NM_001286072
2677	chr1	113239650	113251499	MOV10	NM_001130079
2677	chr1	113239650	113251499	RHOC	NM_001042679
2677	chr1	113239650	113251499	RHOC	NM_175744
2677	chr1	113239650	113251499	RHOC	NM_001042678
2677	chr1	113239650	113251499	PPM1J	NM_005167
2677	chr1	113239650	113251499	FAM19A3	NM_182759
2677	chr1	113239650	113251499	FAM19A3	NM_001004440
43106	chr17	45976030	45987249	SP6	NM_199262
43106	chr17	45976030	45987249	SP2	NM_003110
43106	chr17	45976030	45987249	SP2-AS1	NR_103857
43106	chr17	45976030	45987249	SP2-AS1	NR_103856
43106	chr17	45976030	45987249	PNPO	NM_018129
38858	chr15	74235580	74239749	LOXL1-AS1	NR_040067
38858	chr15	74235580	74239749	LOXL1-AS1	NR_040066
38858	chr15	74235580	74239749	LOXL1-AS1	NR_040070
38858	chr15	74235580	74239749	LOXL1-AS1	NR_040068
38858	chr15	74235580	74239749	LOXL1-AS1	NR_040069
38858	chr15	74235580	74239749	LOXL1	NM_005576
38858	chr15	74235580	74239749	STOML1	NM_001256677
38858	chr15	74235580	74239749	STOML1	NM_004809
38858	chr15	74235580	74239749	STOML1	NM_001256675
38858	chr15	74235580	74239749	STOML1	NM_001256674
38858	chr15	74235580	74239749	STOML1	NM_001256673
38858	chr15	74235580	74239749	STOML1	NM_001256672
38858	chr15	74235580	74239749	STOML1	NM_001256676
38858	chr15	74235580	74239749	PML	NM_033244
38858	chr15	74235580	74239749	PML	NM_033240
38858	chr15	74235580	74239749	PML	NM_033250
38858	chr15	74235580	74239749	PML	NM_033239
38858	chr15	74235580	74239749	PML	NM_033247
38858	chr15	74235580	74239749	PML	NM_033246
38858	chr15	74235580	74239749	PML	NM_002675
38858	chr15	74235580	74239749	PML	NM_033249
38858	chr15	74235580	74239749	PML	NM_033238
12312	chr3	194898080	194905329	MIR3137	NR_036089
12312	chr3	194898080	194905329	XXYLT1-AS2	NR_102711
12312	chr3	194898080	194905329	XXYLT1-AS2	NR_102710
11018	chr3	120154800	120158929	FSTL1	NM_007085
11018	chr3	120154800	120158929	MIR198	NR_029584
16722	chr5	159303900	159307749	LOC101927766	NR_109891
16722	chr5	159303900	159307749	ADRA1B	NM_000679
22221	chr7	135438700	135444699	SLC13A4	NM_012450
22221	chr7	135438700	135444699	FAM180A	NM_205855
33709	chr12	58328780	58330999	LOC100506844	NR_038269
33709	chr12	58328780	58330999	XRCC6BP1	NM_033276
26783	chr9	134571680	134577279	RAPGEF1	NM_198679
26783	chr9	134571680	134577279	RAPGEF1	NM_005312
26783	chr9	134571680	134577279	RAPGEF1	NM_001304275
10818	chr3	99854300	99856449	FILIP1L	NM_182909
10818	chr3	99854300	99856449	FILIP1L	NM_001042459
10818	chr3	99854300	99856449	CMSS1	NM_001167924
10818	chr3	99854300	99856449	TMEM30C	NR_028358
10818	chr3	99854300	99856449	TMEM30C	NR_028357
20292	chr7	2838550	2846979	GNA12	NM_001282440
20292	chr7	2838550	2846979	GNA12	NM_001282441
20292	chr7	2838550	2846979	GNA12	NM_001293092
20292	chr7	2838550	2846979	GNA12	NM_007353
46507	chr19	37802450	37805179	LOC284412	NR_029390
46507	chr19	37802450	37805179	HKR1	NM_181786
29067	chr10	99392000	99394549	HOGA1	NM_001134670
29067	chr10	99392000	99394549	HOGA1	NM_138413
29067	chr10	99392000	99394549	C10orf62	NM_001009997
29067	chr10	99392000	99394549	MIR5692C2	NR_049868
29067	chr10	99392000	99394549	MORN4	NM_178832
29067	chr10	99392000	99394549	MORN4	NM_001098831
29067	chr10	99392000	99394549	PI4K2A	NM_018425
6261	chr2	54774480	54780849	RPL23AP32	NR_002229
6261	chr2	54774480	54780849	SPTBN1	NM_178313
43202	chr17	48285530	48290749	SGCA	NM_000023
43202	chr17	48285530	48290749	SGCA	NM_001135697
43202	chr17	48285530	48290749	HILS1	NR_024193
43202	chr17	48285530	48290749	HILS1	NR_024192
43202	chr17	48285530	48290749	COL1A1	NM_000088
43202	chr17	48285530	48290749	LOC101927230	NR_110806
17244	chr6	2945650	2954299	SERPINB9	NM_004155
17244	chr6	2945650	2954299	SERPINB6	NM_001271825
17244	chr6	2945650	2954299	SERPINB6	NM_001271823
17244	chr6	2945650	2954299	SERPINB6	NM_001271822
17244	chr6	2945650	2954299	SERPINB6	NM_001271824
17244	chr6	2945650	2954299	SERPINB6	NM_004568
17244	chr6	2945650	2954299	SERPINB6	NM_001297699
17244	chr6	2945650	2954299	SERPINB6	NM_001297700
17244	chr6	2945650	2954299	SERPINB6	NM_001195291
17244	chr6	2945650	2954299	LINC01011	NR_026856
17244	chr6	2945650	2954299	LINC01011	NR_026855
2490	chr1	100147300	100152299	PALMD	NM_017734
2490	chr1	100147300	100152299	MIR548AA1	NR_037516
2490	chr1	100147300	100152299	MIR548D1	NR_030382
10960	chr3	114341550	114344829	ZBTB20	NM_001164347
10960	chr3	114341550	114344829	ZBTB20	NM_001164346
26406	chr9	127315700	127317749	NR5A1	NM_004959
6811	chr2	86900980	86903899	RNF103-CHMP3	NM_001198954
6811	chr2	86900980	86903899	RMND5A	NM_022780
25455	chr9	71910050	71913829	BANCR	NR_047671
25455	chr9	71910050	71913829	FAM189A2	NM_001127608
25455	chr9	71910050	71913829	FAM189A2	NM_004816
9176	chr3	8633450	8640629	LINC00312	NR_024065
9176	chr3	8633450	8640629	SSUH2	NM_001256748
9176	chr3	8633450	8640629	SSUH2	NR_046358
13352	chr4	86727630	86729999	ARHGAP24	NM_001042669
13352	chr4	86727630	86729999	ARHGAP24	NM_001287805
35204	chr13	32419380	32423749	EEF1DP3	NR_027062
25829	chr9	97783800	97788849	MIR6081	NR_106729
26695	chr9	132889200	132893049	NCS1	NM_014286
37396	chr14	93525450	93533079	ITPK1-AS1	NR_002808
9051	chr2	241385900	241392429	GPC1	NM_002081
9051	chr2	241385900	241392429	PP14571	NR_024014
9051	chr2	241385900	241392429	MIR149	NR_029702
2038	chr1	64535850	64540729	ROR1-AS1	NR_110666
2038	chr1	64535850	64540729	ROR1-AS1	NR_110665
17876	chr6	27859650	27864379	HIST1H2AL	NM_003511
17876	chr6	27859650	27864379	HIST1H1B	NM_005322
17876	chr6	27859650	27864379	HIST1H3I	NM_003533
17876	chr6	27859650	27864379	HIST1H4L	NM_003546
17876	chr6	27859650	27864379	HIST1H3J	NM_003535
17876	chr6	27859650	27864379	HIST1H2AM	NM_003514
17876	chr6	27859650	27864379	HIST1H2BO	NM_003527
17876	chr6	27859650	27864379	OR2B2	NM_033057
13521	chr4	105414900	105417599	CXXC4	NM_025212
13521	chr4	105414900	105417599	LOC101929468	NR_125926
22924	chr8	20078450	20082699	SLC18A1	NM_001135691
22924	chr8	20078450	20082699	SLC18A1	NM_003053
22924	chr8	20078450	20082699	SLC18A1	NM_001142324
22924	chr8	20078450	20082699	SLC18A1	NM_001142325
22924	chr8	20078450	20082699	ATP6V1B2	NM_001693
22924	chr8	20078450	20082699	LZTS1	NM_021020
30557	chr11	33799000	33802679	CD59	NM_000611
30557	chr11	33799000	33802679	CD59	NM_203331
30557	chr11	33799000	33802679	CD59	NM_203330
30557	chr11	33799000	33802679	CD59	NM_203329
30557	chr11	33799000	33802679	FBXO3	NM_012175
30557	chr11	33799000	33802679	FBXO3	NM_033406
30557	chr11	33799000	33802679	FBXO3-AS1	NR_120550
34524	chr12	117035800	117039099	MAP1LC3B2	NM_001085481
36605	chr14	55196050	55198229	SAMD4A	NM_001161577
38974	chr15	77252350	77256999	RCN2	NM_001271837
38974	chr15	77252350	77256999	RCN2	NM_002902
38974	chr15	77252350	77256999	PSTPIP1	NM_003978
42928	chr17	41718130	41720229	MEOX1	NM_004527
42928	chr17	41718130	41720229	MEOX1	NM_013999
42928	chr17	41718130	41720229	MEOX1	NM_001040002
5319	chr2	11598300	11600399	E2F6	NM_212540
5319	chr2	11598300	11600399	E2F6	NM_001278278
5319	chr2	11598300	11600399	E2F6	NM_001278277
5319	chr2	11598300	11600399	E2F6	NM_001278276
5319	chr2	11598300	11600399	E2F6	NM_001278275
5319	chr2	11598300	11600399	E2F6	NM_198256
5319	chr2	11598300	11600399	E2F6	NR_103490
20291	chr7	2834650	2838029	GNA12	NM_001282440
20291	chr7	2834650	2838029	GNA12	NM_001282441
20291	chr7	2834650	2838029	GNA12	NM_001293092
20291	chr7	2834650	2838029	GNA12	NM_007353
16426	chr5	148526930	148537999	ABLIM3	NM_001301015
16426	chr5	148526930	148537999	ABLIM3	NM_014945
16426	chr5	148526930	148537999	ABLIM3	NM_001301028
16426	chr5	148526930	148537999	ABLIM3	NM_001301027
16426	chr5	148526930	148537999	ABLIM3	NM_001301018
49502	chr22	21777300	21779449	RIMBP3C	NM_001128633
49502	chr22	21777300	21779449	RIMBP3B	NM_001128635
49502	chr22	21777300	21779449	HIC2	NM_015094
49502	chr22	21777300	21779449	TMEM191C	NM_001207052
3355	chr1	161978600	161983279	OLFML2B	NM_015441
3355	chr1	161978600	161983279	OLFML2B	NM_001297713
5171	chr2	8133150	8135329	LINC00298	NR_015405
32323	chr11	123414550	123417699	GRAMD1B	NM_001286563
32323	chr11	123414550	123417699	GRAMD1B	NM_020716
32323	chr11	123414550	123417699	GRAMD1B	NM_001286564
46148	chr19	18110230	18114179	ARRDC2	NM_001025604
46148	chr19	18110230	18114179	ARRDC2	NM_001286826
46148	chr19	18110230	18114179	ARRDC2	NM_015683
15239	chr5	67090100	67092279	LOC101928858	NR_130779
19079	chr6	112553330	112557379	LAMA4	NM_001105207
19079	chr6	112553330	112557379	LAMA4	NM_002290
19079	chr6	112553330	112557379	LAMA4	NM_001105206
19079	chr6	112553330	112557379	LOC101927640	NR_121193
19079	chr6	112553330	112557379	LAMA4	NM_001105209
19079	chr6	112553330	112557379	LAMA4	NM_001105208
5966	chr2	42147200	42151299	LOC388942	NR_033996
5966	chr2	42147200	42151299	LOC101929723	NR_110263
5966	chr2	42147200	42151299	LOC101929723	NR_110262
5966	chr2	42147200	42151299	C2orf91	NM_001242815
31469	chr11	72502780	72507199	ARAP1	NM_001040118
31469	chr11	72502780	72507199	STARD10	NM_006645
31469	chr11	72502780	72507199	MIR4692	NR_039841
31469	chr11	72502780	72507199	ATG16L2	NM_033388
40902	chr16	58157030	58164799	CFAP20	NM_013242
43827	chr17	74400580	74404829	SPHK1	NM_182965
43827	chr17	74400580	74404829	SPHK1	NM_021972
43827	chr17	74400580	74404829	SPHK1	NM_001142601
43827	chr17	74400580	74404829	SPHK1	NM_001142602
43827	chr17	74400580	74404829	UBE2O	NM_022066
43827	chr17	74400580	74404829	AANAT	NM_001166579
2888	chr1	144684600	144695799	LOC653513	NR_037182
4642	chr1	228643900	228647299	TRIM17	NM_016102
4642	chr1	228643900	228647299	TRIM17	NM_001024940
4642	chr1	228643900	228647299	TRIM17	NM_001134855
4642	chr1	228643900	228647299	HIST3H3	NM_003493
4642	chr1	228643900	228647299	HIST3H2A	NM_033445
4642	chr1	228643900	228647299	HIST3H2BB	NM_175055
4642	chr1	228643900	228647299	MIR4666A	NR_039812
4642	chr1	228643900	228647299	RNF187	NM_001010858
14854	chr5	32692030	32694199	NPR3	NM_001204376
14854	chr5	32692030	32694199	NPR3	NM_001204375
14854	chr5	32692030	32694199	NPR3	NM_000908
14197	chr4	169566030	169569749	PALLD	NM_001166109
39079	chr15	80817650	80820479	LOC101929586	NR_120363
41810	chr17	2090630	2097249	SMG6	NM_001256828
41810	chr17	2090630	2097249	LOC101927839	NR_110888
28008	chr10	45426950	45433149	TMEM72-AS1	NR_033842
28008	chr10	45426950	45433149	TMEM72	NM_001123376
28008	chr10	45426950	45433149	RASSF4	NM_032023
28008	chr10	45426950	45433149	C10orf10	NM_007021
36949	chr14	70181700	70188549	LOC100289511	NR_029378
36949	chr14	70181700	70188549	SRSF5	NM_001039465
36949	chr14	70181700	70188549	SRSF5	NM_006925
49796	chr22	29306080	29308529	ZNRF3	NM_001206998
49796	chr22	29306080	29308529	ZNRF3	NM_032173
25272	chr9	36565530	36568249	MELK	NM_001256687
25272	chr9	36565530	36568249	MELK	NM_014791
25272	chr9	36565530	36568249	MELK	NM_001256685
25272	chr9	36565530	36568249	MELK	NM_001256688
25272	chr9	36565530	36568249	MELK	NM_001256689
25272	chr9	36565530	36568249	MELK	NM_001256690
25272	chr9	36565530	36568249	MELK	NM_001256691
25272	chr9	36565530	36568249	MELK	NM_001256692
25272	chr9	36565530	36568249	MELK	NM_001256693
25272	chr9	36565530	36568249	MELK	NR_046337
1815	chr1	55110630	55113079	FAM151A	NM_176782
1815	chr1	55110630	55113079	MROH7	NM_001039464
1815	chr1	55110630	55113079	MROH7	NM_001291332
1815	chr1	55110630	55113079	MROH7	NR_111931
1815	chr1	55110630	55113079	MROH7	NR_026782
1815	chr1	55110630	55113079	MROH7-TTC4	NR_037641
1815	chr1	55110630	55113079	MROH7-TTC4	NR_037639
1815	chr1	55110630	55113079	MROH7-TTC4	NR_037640
23047	chr8	23208750	23213849	LOC100507156	NR_038323
37335	chr14	91721700	91724979	GPR68	NM_001177676
37335	chr14	91721700	91724979	GPR68	NM_003485
703	chr1	19820030	19823199	CAPZB	NM_001282162
703	chr1	19820030	19823199	CAPZB	NM_004930
703	chr1	19820030	19823199	CAPZB	NM_001206541
703	chr1	19820030	19823199	CAPZB	NM_001206540
22865	chr8	18701930	18706979	PSD3	NM_206909
22250	chr7	137651280	137653379	CREB3L2	NM_194071
22250	chr7	137651280	137653379	CREB3L2	NM_001253775
22250	chr7	137651280	137653379	LOC100130880	NM_001243523
25276	chr9	37412000	37415999	GRHPR	NM_012203
10145	chr3	49273600	49278979	C3orf84	NM_001080528
10145	chr3	49273600	49278979	CCDC36	NM_178173
10145	chr3	49273600	49278979	CCDC36	NM_001135197
10145	chr3	49273600	49278979	C3orf62	NM_198562
10145	chr3	49273600	49278979	MIR4271	NR_036233
6794	chr2	86523300	86528279	REEP1	NM_001164732
6794	chr2	86523300	86528279	REEP1	NM_001164731
6794	chr2	86523300	86528279	REEP1	NM_022912
6794	chr2	86523300	86528279	REEP1	NM_001164730
6855	chr2	88373600	88379979	KRCC1	NM_016618
6855	chr2	88373600	88379979	KRCC1	NM_001304526
6855	chr2	88373600	88379979	SMYD1	NM_198274
6855	chr2	88373600	88379979	MIR4780	NR_039940
38447	chr15	63886550	63895279	USP3-AS1	NR_034080
38447	chr15	63886550	63895279	FBXL22	NM_203373
34763	chr12	124013150	124020229	RILPL1	NM_178314
34763	chr12	124013150	124020229	MIR3908	NR_037470
2241	chr1	85689980	85692199	SYDE2	NM_032184
2241	chr1	85689980	85692199	C1orf52	NM_198077
2241	chr1	85689980	85692199	C1orf52	NR_024113
28681	chr10	80825450	80881529	ZMIZ1-AS1	NR_024431
28681	chr10	80825450	80881529	ZMIZ1-AS1	NR_015429
28681	chr10	80825450	80881529	ZMIZ1-AS1	NR_024429
28681	chr10	80825450	80881529	ZMIZ1	NM_020338
28833	chr10	90983700	90985899	CH25H	NM_003956
28833	chr10	90983700	90985899	LIPA	NM_001127605
28833	chr10	90983700	90985899	LIPA	NM_001288979
28833	chr10	90983700	90985899	LIPA	NM_000235
49386	chr22	18492980	18495149	MICAL3	NM_015241
49386	chr22	18492980	18495149	MIR648	NR_030378
49386	chr22	18492980	18495149	FLJ41941	NR_024417
4788	chr1	233798780	233805699	MIR4427	NR_039625
1893	chr1	59237930	59240799	JUN	NM_002228
1893	chr1	59237930	59240799	LINC01135	NR_034015
1893	chr1	59237930	59240799	LINC01135	NR_034014
1893	chr1	59237930	59240799	LINC01135	NR_108106
33793	chr12	68051180	68053929	DYRK2	NM_006482
33793	chr12	68051180	68053929	DYRK2	NM_003583
18303	chr6	39775750	39781699	DAAM2	NM_001201427
18303	chr6	39775750	39781699	DAAM2	NM_015345
2054	chr1	65399050	65402379	JAK1	NM_002227
43843	chr17	74552330	74557899	CYGB	NM_134268
43843	chr17	74552330	74557899	PRCD	NR_033357
43843	chr17	74552330	74557899	PRCD	NM_001077620
43843	chr17	74552330	74557899	SNHG16	NR_038111
43843	chr17	74552330	74557899	SNHG16	NR_038110
43843	chr17	74552330	74557899	SNHG16	NR_038109
43843	chr17	74552330	74557899	SNHG16	NR_038108
43843	chr17	74552330	74557899	SNORD1C	NR_004397
43843	chr17	74552330	74557899	SNORD1B	NR_004396
43843	chr17	74552330	74557899	SNORD1A	NR_004395
43843	chr17	74552330	74557899	ST6GALNAC2	NM_006456
23691	chr8	67067530	67070079	TRIM55	NM_033058
23691	chr8	67067530	67070079	TRIM55	NM_184087
23691	chr8	67067530	67070079	TRIM55	NM_184086
23691	chr8	67067530	67070079	TRIM55	NM_184085
23691	chr8	67067530	67070079	CRH	NM_000756
23691	chr8	67067530	67070079	LINC00967	NR_039979
20664	chr7	30801950	30806449	INMT	NM_001199219
20664	chr7	30801950	30806449	INMT	NM_006774
20664	chr7	30801950	30806449	INMT-FAM188B	NR_037598
20664	chr7	30801950	30806449	FAM188B	NM_032222
17463	chr6	10584830	10590299	GCNT2	NM_001491
17463	chr6	10584830	10590299	GCNT2	NM_145655
47772	chr20	25251300	25262449	PYGB	NM_002862
47098	chr19	52700750	52707999	ZNF836	NM_001102657
47098	chr19	52700750	52707999	PPP2R1A	NM_014225
47098	chr19	52700750	52707999	PPP2R1A	NR_033500
47098	chr19	52700750	52707999	MIR6801	NR_106859
6164	chr2	47111200	47114099	MCFD2	NM_001171509
6164	chr2	47111200	47114099	MCFD2	NM_139279
6164	chr2	47111200	47114099	MCFD2	NM_001171506
6164	chr2	47111200	47114099	MCFD2	NM_001171510
6164	chr2	47111200	47114099	MCFD2	NM_001171507
6164	chr2	47111200	47114099	TTC7A	NM_001288953
7401	chr2	120237350	120250499	SCTR	NM_002980
8521	chr2	218656980	218664129	DIRC3	NR_026597
8535	chr2	218880030	218895149	RUFY4	NR_034176
8535	chr2	218880030	218895149	CXCR2P1	NR_002712
8535	chr2	218880030	218895149	RUFY4	NM_198483
16905	chr5	172081000	172096829	NEURL1B	NM_001308177
16905	chr5	172081000	172096829	NEURL1B	NM_001308178
16905	chr5	172081000	172096829	NEURL1B	NM_001142651
12782	chr4	17232800	17236249	LOC101929123	NR_125919
39775	chr16	1706000	1709899	IFT140	NM_014714
39775	chr16	1706000	1709899	CRAMP1L	NM_020825
39775	chr16	1706000	1709899	HN1L	NM_144570
39775	chr16	1706000	1709899	MAPK8IP3	NM_015133
39775	chr16	1706000	1709899	MAPK8IP3	NM_001040439
28883	chr10	93140180	93142449	HECTD2	NM_173497
28883	chr10	93140180	93142449	HECTD2	NM_182765
28883	chr10	93140180	93142449	HECTD2	NM_001284274
28883	chr10	93140180	93142449	HECTD2	NR_104291
18656	chr6	56696680	56700449	DST	NM_183380
18656	chr6	56696680	56700449	DST	NM_001144770
18656	chr6	56696680	56700449	LOC101930010	NR_125866
32062	chr11	114126550	114132849	NNMT	NM_006169
20382	chr7	6299180	6303549	CYTH3	NM_004227
18132	chr6	34568730	34571849	SPDEF	NM_012391
18132	chr6	34568730	34571849	SPDEF	NM_001252294
26729	chr9	133698130	133700849	ABL1	NM_005157
49393	chr22	18548150	18553149	MICAL3	NM_015241
49393	chr22	18548150	18553149	FLJ41941	NR_024417
49393	chr22	18548150	18553149	PEX26	NM_001199319
49393	chr22	18548150	18553149	PEX26	NM_017929
49393	chr22	18548150	18553149	PEX26	NM_001127649
49393	chr22	18548150	18553149	TUBA8	NM_018943
49393	chr22	18548150	18553149	TUBA8	NM_001193414
50515	chr22	46627750	46648099	CDPF1	NM_207327
50515	chr22	46627750	46648099	PKDREJ	NM_006071
50515	chr22	46627750	46648099	TTC38	NM_017931
3255	chr1	156584050	156587949	IQGAP3	NM_178229
3255	chr1	156584050	156587949	TTC24	NM_001105669
3255	chr1	156584050	156587949	APOA1BP	NM_144772
3255	chr1	156584050	156587949	GPATCH4	NM_182679
3255	chr1	156584050	156587949	GPATCH4	NM_015590
3255	chr1	156584050	156587949	HAPLN2	NM_021817
3255	chr1	156584050	156587949	BCAN	NM_198427
3255	chr1	156584050	156587949	BCAN	NM_021948
4042	chr1	203763050	203766449	LAX1	NM_001136190
4042	chr1	203763050	203766449	LAX1	NM_017773
4042	chr1	203763050	203766449	LAX1	NM_001282878
4042	chr1	203763050	203766449	ZC3H11A	NM_014827
4042	chr1	203763050	203766449	ZBED6	NM_001174108
1385	chr1	39939050	39942129	BMP8A	NM_181809
12045	chr3	184503550	184505729	LOC101928992	NR_110043
12045	chr3	184503550	184505729	VPS8	NM_001009921
12045	chr3	184503550	184505729	VPS8	NM_015303
25586	chr9	86956730	86960479	SLC28A3	NM_001199633
25586	chr9	86956730	86960479	SLC28A3	NR_037638
25586	chr9	86956730	86960479	SLC28A3	NM_022127
33589	chr12	54817700	54827529	ZNF385A	NM_001290001
33589	chr12	54817700	54827529	ZNF385A	NM_015481
33589	chr12	54817700	54827529	ZNF385A	NM_001290004
33589	chr12	54817700	54827529	ZNF385A	NM_001290002
33589	chr12	54817700	54827529	ZNF385A	NM_001130967
33589	chr12	54817700	54827529	ZNF385A	NM_001130968
33589	chr12	54817700	54827529	ITGA5	NM_002205
33589	chr12	54817700	54827529	LOC102724050	NR_120488
33589	chr12	54817700	54827529	GTSF1	NM_144594
1753	chr1	53208680	53212499	COA7	NM_023077
1753	chr1	53208680	53212499	ZYG11B	NM_024646
38887	chr15	74733030	74735199	SEMA7A	NM_001146030
38887	chr15	74733030	74735199	SEMA7A	NM_003612
38887	chr15	74733030	74735199	SEMA7A	NM_001146029
38887	chr15	74733030	74735199	MIR6881	NR_106941
38887	chr15	74733030	74735199	UBL7	NM_001286740
38887	chr15	74733030	74735199	UBL7	NM_001286739
38887	chr15	74733030	74735199	UBL7	NM_032907
38887	chr15	74733030	74735199	UBL7	NM_201265
38887	chr15	74733030	74735199	UBL7	NM_001286742
38887	chr15	74733030	74735199	UBL7	NM_001286741
38887	chr15	74733030	74735199	UBL7-AS1	NR_120377
38887	chr15	74733030	74735199	UBL7-AS1	NR_038449
38887	chr15	74733030	74735199	UBL7-AS1	NR_038448
49376	chr22	18383850	18415099	MICAL3	NM_001122731
49376	chr22	18383850	18415099	MICAL3	NM_001136004
16651	chr5	156691700	156697599	CYFIP2	NM_001037333
16651	chr5	156691700	156697599	CYFIP2	NM_001291722
16651	chr5	156691700	156697599	CYFIP2	NM_001291721
16651	chr5	156691700	156697599	CYFIP2	NM_014376
39207	chr15	85871200	85899129	MIR7706	NR_106993
39207	chr15	85871200	85899129	AKAP13	NM_007200
39207	chr15	85871200	85899129	AKAP13	NM_006738
42387	chr17	19655030	19658029	SLC47A2	NM_152908
42387	chr17	19655030	19658029	SLC47A2	NM_001099646
42387	chr17	19655030	19658029	SLC47A2	NM_001256663
42387	chr17	19655030	19658029	ALDH3A1	NM_001135168
42387	chr17	19655030	19658029	ALDH3A1	NM_001135167
42387	chr17	19655030	19658029	ALDH3A1	NM_000691
44280	chr18	3445350	3454799	TGIF1	NM_174886
44280	chr18	3445350	3454799	TGIF1	NM_001278686
44280	chr18	3445350	3454799	TGIF1	NM_173207
44280	chr18	3445350	3454799	TGIF1	NM_001278682
44280	chr18	3445350	3454799	TGIF1	NM_001278684
44280	chr18	3445350	3454799	TGIF1	NM_173208
44280	chr18	3445350	3454799	TGIF1	NM_173209
44280	chr18	3445350	3454799	TGIF1	NM_003244
44280	chr18	3445350	3454799	TGIF1	NM_170695
44280	chr18	3445350	3454799	TGIF1	NM_173210
44280	chr18	3445350	3454799	TGIF1	NM_173211
44280	chr18	3445350	3454799	GAPLINC	NR_110429
44280	chr18	3445350	3454799	GAPLINC	NR_110428
9137	chr3	4777100	4786999	EGOT	NR_004428
22195	chr7	134571000	134573229	CALD1	NM_033139
22195	chr7	134571000	134573229	CALD1	NM_033140
14225	chr4	169936480	169938599	CBR4	NM_032783
44663	chr18	25729100	25731299	CDH2	NM_001792
23511	chr8	49531000	49535349	LOC101929217	NR_105004
50070	chr22	36638800	36642749	APOL4	NM_030643
50070	chr22	36638800	36642749	APOL4	NM_145660
50070	chr22	36638800	36642749	APOL2	NM_030882
50070	chr22	36638800	36642749	APOL2	NM_145637
50070	chr22	36638800	36642749	APOL1	NM_145343
50070	chr22	36638800	36642749	APOL1	NM_001136541
50070	chr22	36638800	36642749	APOL1	NM_001136540
50070	chr22	36638800	36642749	APOL1	NM_003661
50070	chr22	36638800	36642749	MIR6819	NR_106877
1976	chr1	61742230	61745499	NFIA-AS1	NR_104180
372	chr1	10090380	10094599	RBP7	NM_052960
372	chr1	10090380	10094599	UBE4B	NM_006048
372	chr1	10090380	10094599	UBE4B	NM_001105562
28888	chr10	93322250	93326449	HECTD2-AS1	NR_024467
24474	chr8	131072130	131078399	FAM49B	NR_046360
24474	chr8	131072130	131078399	FAM49B	NR_046361
24474	chr8	131072130	131078399	ASAP1-IT2	NR_045385
39182	chr15	85358400	85390949	ALPK3	NM_020778
16357	chr5	143090280	143093829	MIR5197	NR_049829
36684	chr14	60557130	60560279	PCNXL4	NM_022495
15585	chr5	95004500	95006849	GPR150	NM_199243
15585	chr5	95004500	95006849	RFESD	NM_001131066
15585	chr5	95004500	95006849	RFESD	NM_001131065
15585	chr5	95004500	95006849	RFESD	NM_173362
15585	chr5	95004500	95006849	SPATA9	NR_125327
15585	chr5	95004500	95006849	SPATA9	NR_125328
15585	chr5	95004500	95006849	SPATA9	NR_125330
15585	chr5	95004500	95006849	SPATA9	NM_031952
15585	chr5	95004500	95006849	SPATA9	NR_125329
32825	chr12	6719800	6724749	NOP2	NM_006170
32825	chr12	6719800	6724749	NOP2	NM_001033714
32825	chr12	6719800	6724749	NOP2	NM_001258309
32825	chr12	6719800	6724749	NOP2	NM_001258308
32825	chr12	6719800	6724749	NOP2	NM_001258310
32825	chr12	6719800	6724749	CHD4	NM_001297553
32825	chr12	6719800	6724749	CHD4	NM_001273
32825	chr12	6719800	6724749	SCARNA11	NR_003012
32825	chr12	6719800	6724749	LPAR5	NM_001142961
32825	chr12	6719800	6724749	LPAR5	NM_020400
32825	chr12	6719800	6724749	ACRBP	NM_032489
1907	chr1	59480480	59482579	LINC01358	NR_110626
1867	chr1	57268550	57273629	C1orf168	NM_001004303
1867	chr1	57268550	57273629	C8A	NM_000562
11249	chr3	127891750	127895199	EEFSEC	NM_021937
34007	chr12	94107650	94109749	CRADD	NM_003805
34007	chr12	94107650	94109749	LOC101928731	NR_110092
34007	chr12	94107650	94109749	LOC101928731	NR_110093
6252	chr2	54693600	54699299	SPTBN1	NM_003128
27592	chr10	23629600	23638699	C10orf67	NM_153714
27592	chr10	23629600	23638699	MIR1254-2	NR_039606
49363	chr22	18289380	18295349	BID	NM_001244572
49363	chr22	18289380	18295349	BID	NM_197966
49363	chr22	18289380	18295349	BID	NM_001244569
49363	chr22	18289380	18295349	BID	NM_197967
49363	chr22	18289380	18295349	BID	NM_001244570
49363	chr22	18289380	18295349	BID	NM_001196
49363	chr22	18289380	18295349	BID	NM_001244567
49363	chr22	18289380	18295349	MIR3198-1	NR_036168
49363	chr22	18289380	18295349	LINC00528	NR_103718
21504	chr7	82038800	82043799	CACNA2D1	NM_000722
21504	chr7	82038800	82043799	CACNA2D1	NM_001302890
42086	chr17	9477800	9481349	STX8	NM_004853
42086	chr17	9477800	9481349	STX8	NR_033656
42086	chr17	9477800	9481349	CFAP52	NM_001080556
42086	chr17	9477800	9481349	CFAP52	NM_145054
10277	chr3	52501300	52503499	SEMA3G	NM_020163
10277	chr3	52501300	52503499	TNNC1	NM_003280
10277	chr3	52501300	52503499	NISCH	NM_001276293
10277	chr3	52501300	52503499	NISCH	NM_001276294
10277	chr3	52501300	52503499	NISCH	NM_007184
10277	chr3	52501300	52503499	STAB1	NM_015136
32153	chr11	117872800	117874949	IL10RA	NM_001558
32153	chr11	117872800	117874949	IL10RA	NR_026691
45783	chr19	9901030	9905149	ZNF846	NM_001077624
45783	chr19	9901030	9905149	FBXL12	NM_017703
45783	chr19	9901030	9905149	UBL5	NM_001048241
45783	chr19	9901030	9905149	UBL5	NM_024292
45783	chr19	9901030	9905149	PIN1	NM_006221
45783	chr19	9901030	9905149	PIN1	NR_038422
45783	chr19	9901030	9905149	PIN1	NR_038830
18512	chr6	45918050	45920149	CLIC5	NR_045673
18512	chr6	45918050	45920149	CLIC5	NR_045672
18512	chr6	45918050	45920149	CLIC5	NR_045674
1523	chr1	43417300	43420749	SLC2A1	NM_006516
1523	chr1	43417300	43420749	SLC2A1-AS1	NR_033967
27458	chr10	15386530	15388649	FAM171A1	NM_001010924
22223	chr7	135450980	135460979	SLC13A4	NM_012450
22223	chr7	135450980	135460979	FAM180A	NM_205855
24561	chr8	134556530	134577149	ST3GAL1	NM_003033
24561	chr8	134556530	134577149	ST3GAL1	NM_173344
3750	chr1	183534800	183539179	NCF2	NM_001190794
3750	chr1	183534800	183539179	NCF2	NM_001190789
3750	chr1	183534800	183539179	NCF2	NM_000433
3750	chr1	183534800	183539179	NCF2	NM_001127651
50007	chr22	34296000	34301299	LARGE	NM_133642
50007	chr22	34296000	34301299	LARGE	NM_004737
26281	chr9	123629700	123632879	PSMD5	NM_001270427
26281	chr9	123629700	123632879	PSMD5	NM_005047
26281	chr9	123629700	123632879	PSMD5-AS1	NR_024408
26281	chr9	123629700	123632879	PHF19	NM_001286842
26281	chr9	123629700	123632879	PHF19	NR_104601
26281	chr9	123629700	123632879	PHF19	NM_015651
26281	chr9	123629700	123632879	PHF19	NM_001286840
26281	chr9	123629700	123632879	PHF19	NM_001009936
26281	chr9	123629700	123632879	PHF19	NM_001286843
26281	chr9	123629700	123632879	TRAF1	NM_001190947
29606	chr10	124232900	124236279	ARMS2	NM_001099667
29606	chr10	124232900	124236279	HTRA1	NM_002775
29585	chr10	123945130	123953249	TACC2	NM_006997
29585	chr10	123945130	123953249	TACC2	NM_206860
29585	chr10	123945130	123953249	TACC2	NM_001291878
15258	chr5	67559600	67562979	PIK3R1	NM_181523
15258	chr5	67559600	67562979	PIK3R1	NM_181524
15258	chr5	67559600	67562979	PIK3R1	NM_181504
15258	chr5	67559600	67562979	PIK3R1	NM_001242466
16521	chr5	150014250	150041949	SYNPO	NM_001166208
16521	chr5	150014250	150041949	SYNPO	NM_001166209
16521	chr5	150014250	150041949	SYNPO	NM_001109974
16521	chr5	150014250	150041949	SYNPO	NM_007286
16521	chr5	150014250	150041949	MYOZ3	NM_001122853
16521	chr5	150014250	150041949	MYOZ3	NM_133371
7970	chr2	173900780	173903599	ZAK	NM_133646
7970	chr2	173900780	173903599	ZAK	NM_016653
15053	chr5	54081050	54083279	LOC102467080	NR_104658
18923	chr6	107808980	107818549	PDSS2	NM_020381
18923	chr6	107808980	107818549	SOBP	NM_018013
50158	chr22	38596350	38602729	PLA2G6	NM_003560
50158	chr22	38596350	38602729	PLA2G6	NM_001004426
50158	chr22	38596350	38602729	PLA2G6	NM_001199562
50158	chr22	38596350	38602729	MAFF	NM_012323
50158	chr22	38596350	38602729	MAFF	NM_001161572
50158	chr22	38596350	38602729	MAFF	NM_001161574
50158	chr22	38596350	38602729	MAFF	NM_001161573
38583	chr15	67340130	67343379	SMAD3	NM_005902
16172	chr5	139681480	139683699	PFDN1	NM_002622
16172	chr5	139681480	139683699	HBEGF	NM_001945
49088	chr21	43060630	43063529	LINC00111	NR_024367
1455	chr1	41822100	41829479	FOXO6	NM_001291281
31857	chr11	96070350	96077299	MAML2	NM_032427
31857	chr11	96070350	96077299	MIR1260B	NR_036125
31857	chr11	96070350	96077299	CCDC82	NM_024725
31857	chr11	96070350	96077299	JRKL	NM_003772
31857	chr11	96070350	96077299	JRKL	NM_001261833
25238	chr9	35683900	35693029	SIT1	NM_014450
25238	chr9	35683900	35693029	RMRP	NR_003051
25238	chr9	35683900	35693029	CCDC107	NM_001195217
25238	chr9	35683900	35693029	CCDC107	NM_001195201
25238	chr9	35683900	35693029	CCDC107	NM_001195200
25238	chr9	35683900	35693029	CCDC107	NM_174923
25238	chr9	35683900	35693029	ARHGEF39	NM_032818
25238	chr9	35683900	35693029	CA9	NM_001216
25238	chr9	35683900	35693029	TPM2	NM_001301226
25238	chr9	35683900	35693029	TPM2	NM_213674
25238	chr9	35683900	35693029	TPM2	NM_001301227
25238	chr9	35683900	35693029	TPM2	NM_003289
25238	chr9	35683900	35693029	TLN1	NM_006289
25238	chr9	35683900	35693029	MIR6852	NR_106911
25238	chr9	35683900	35693029	CREB3	NM_006368
25238	chr9	35683900	35693029	MIR6853	NR_106912
50021	chr22	35764250	35769499	MIR3909	NR_037471
50021	chr22	35764250	35769499	MIR6069	NR_106717
50021	chr22	35764250	35769499	HMOX1	NM_002133
50021	chr22	35764250	35769499	MCM5	NM_006739
43346	chr17	56061700	56067249	CUEDC1	NM_001271875
43346	chr17	56061700	56067249	VEZF1	NM_007146
43346	chr17	56061700	56067249	SRSF1	NM_006924
43346	chr17	56061700	56067249	SRSF1	NM_001078166
43346	chr17	56061700	56067249	SRSF1	NR_034041
38868	chr15	74339450	74345829	GOLGA6A	NM_001038640
25203	chr9	34650330	34656399	RPP25L	NM_148179
25203	chr9	34650330	34656399	RPP25L	NM_148178
25203	chr9	34650330	34656399	DCTN3	NM_007234
25203	chr9	34650330	34656399	DCTN3	NM_001281427
25203	chr9	34650330	34656399	DCTN3	NM_001281425
25203	chr9	34650330	34656399	DCTN3	NM_024348
25203	chr9	34650330	34656399	DCTN3	NM_001281426
25203	chr9	34650330	34656399	ARID3C	NM_001017363
25203	chr9	34650330	34656399	SIGMAR1	NM_001282205
25203	chr9	34650330	34656399	SIGMAR1	NM_001282206
25203	chr9	34650330	34656399	SIGMAR1	NM_147157
25203	chr9	34650330	34656399	SIGMAR1	NM_001282207
25203	chr9	34650330	34656399	SIGMAR1	NM_005866
25203	chr9	34650330	34656399	SIGMAR1	NM_001282209
25203	chr9	34650330	34656399	SIGMAR1	NM_001282208
25203	chr9	34650330	34656399	SIGMAR1	NR_104108
25203	chr9	34650330	34656399	GALT	NM_000155
25203	chr9	34650330	34656399	GALT	NM_001258332
25203	chr9	34650330	34656399	IL11RA	NM_001142784
25203	chr9	34650330	34656399	IL11RA	NR_052010
25203	chr9	34650330	34656399	CCL27	NM_006664
25203	chr9	34650330	34656399	CCL19	NM_006274
46821	chr19	46292250	46296499	SIX5	NM_175875
46821	chr19	46292250	46296499	DMPK	NM_001288765
46821	chr19	46292250	46296499	DMPK	NM_001081563
46821	chr19	46292250	46296499	DMPK	NM_001081562
46821	chr19	46292250	46296499	DMPK	NM_001081560
46821	chr19	46292250	46296499	DMPK	NM_004409
46821	chr19	46292250	46296499	DMPK	NM_001288764
46821	chr19	46292250	46296499	DMPK	NM_001288766
46821	chr19	46292250	46296499	DMWD	NM_004943
46821	chr19	46292250	46296499	RSPH6A	NM_030785
22319	chr7	140770630	140773699	TMEM178B	NM_001195278
41411	chr16	84874500	84877649	CRISPLD2	NM_031476
28873	chr10	92847180	92852399	LINC00502	NR_047467
14642	chr5	10600730	10604199	ANKRD33B	NM_001164440
26008	chr9	108455930	108458529	TAL2	NM_005421
26008	chr9	108455930	108458529	TMEM38B	NM_018112
27991	chr10	44787050	44791599	C10orf142	NM_001258000
48040	chr20	36816700	36821129	TGM2	NM_004613
48040	chr20	36816700	36821129	TGM2	NM_198951
16904	chr5	172066550	172075849	NEURL1B	NM_001308177
16904	chr5	172066550	172075849	NEURL1B	NM_001308178
16904	chr5	172066550	172075849	NEURL1B	NM_001142651
24486	chr8	131406950	131411079	ASAP1	NM_001247996
24486	chr8	131406950	131411079	ASAP1	NM_018482
28843	chr10	91150430	91154379	IFIT1B	NM_001010987
28843	chr10	91150430	91154379	IFIT1	NM_001548
28843	chr10	91150430	91154379	IFIT1	NM_001270927
28843	chr10	91150430	91154379	IFIT1	NM_001270930
28843	chr10	91150430	91154379	IFIT1	NM_001270929
28843	chr10	91150430	91154379	IFIT1	NM_001270928
28843	chr10	91150430	91154379	IFIT5	NM_012420
10863	chr3	105585280	105589429	CBLB	NM_170662
41884	chr17	4122280	4126099	ANKFY1	NM_001257999
41884	chr17	4122280	4126099	ANKFY1	NM_016376
41884	chr17	4122280	4126099	ANKFY1	NR_047571
42546	chr17	28048050	28050349	SSH2	NM_001282131
4354	chr1	214714750	214718899	PTPN14	NM_005401
45857	chr19	11361800	11368499	DOCK6	NM_020812
45857	chr19	11361800	11368499	C19orf80	NM_018687
45857	chr19	11361800	11368499	TSPAN16	NM_001282510
45857	chr19	11361800	11368499	TSPAN16	NM_001282509
45857	chr19	11361800	11368499	TSPAN16	NR_104199
45857	chr19	11361800	11368499	TSPAN16	NM_012466
42018	chr17	7833850	7837499	CHD3	NM_001005271
42018	chr17	7833850	7837499	CHD3	NM_001005273
42018	chr17	7833850	7837499	CHD3	NM_005852
42018	chr17	7833850	7837499	SCARNA21	NR_003000
42018	chr17	7833850	7837499	LOC284023	NR_024349
42018	chr17	7833850	7837499	KCNAB3	NM_004732
42018	chr17	7833850	7837499	TRAPPC1	NM_021210
42018	chr17	7833850	7837499	TRAPPC1	NR_030684
42018	chr17	7833850	7837499	TRAPPC1	NM_001166621
42018	chr17	7833850	7837499	TRAPPC1	NR_030697
42018	chr17	7833850	7837499	CNTROB	NM_053051
42018	chr17	7833850	7837499	CNTROB	NM_001037144
48668	chr20	61553300	61561849	DIDO1	NM_001193369
48668	chr20	61553300	61561849	DIDO1	NM_033081
48668	chr20	61553300	61561849	DIDO1	NM_001193370
48668	chr20	61553300	61561849	DIDO1	NM_080797
48668	chr20	61553300	61561849	DIDO1	NM_080796
48668	chr20	61553300	61561849	DIDO1	NM_022105
48668	chr20	61553300	61561849	GID8	NM_017896
48668	chr20	61553300	61561849	SLC17A9	NM_022082
48668	chr20	61553300	61561849	SLC17A9	NM_001302643
4795	chr1	234622350	234624499	TARBP1	NM_005646
4795	chr1	234622350	234624499	LINC01354	NR_038426
32756	chr12	4464150	4466379	TIGAR	NM_020375
32756	chr12	4464150	4466379	FGF23	NM_020638
21835	chr7	106646900	106649849	PRKAR2B	NM_002736
36614	chr14	55346900	55349949	GCH1	NM_001024071
36614	chr14	55346900	55349949	GCH1	NM_001024070
36614	chr14	55346900	55349949	GCH1	NM_001024024
36614	chr14	55346900	55349949	GCH1	NM_000161
36614	chr14	55346900	55349949	MIR4308	NR_036194
49765	chr22	28285230	28290629	PITPNB	NM_001284278
49765	chr22	28285230	28290629	PITPNB	NM_001284277
49765	chr22	28285230	28290629	PITPNB	NM_012399
49765	chr22	28285230	28290629	TTC28-AS1	NR_026962
49765	chr22	28285230	28290629	TTC28-AS1	NR_026963
49765	chr22	28285230	28290629	MIR3199-1	NR_036169
49765	chr22	28285230	28290629	MIR3199-2	NR_036170
5367	chr2	13146000	13148129	LOC100506474	NR_038434
5145	chr2	6080080	6082849	LINC01105	NR_026832
5145	chr2	6080080	6082849	MIR7158	NR_106980
5145	chr2	6080080	6082849	LOC400940	NR_026833
26504	chr9	130041530	130044879	GARNL3	NM_001286779
26504	chr9	130041530	130044879	GARNL3	NM_032293
26504	chr9	130041530	130044879	GARNL3	NR_104591
46691	chr19	43507730	43509799	PSG11	NM_001113410
46691	chr19	43507730	43509799	PSG11	NM_203287
46691	chr19	43507730	43509799	PSG11	NM_002785
13151	chr4	57944050	57948799	IGFBP7	NM_001553
13151	chr4	57944050	57948799	IGFBP7	NM_001253835
13151	chr4	57944050	57948799	IGFBP7-AS1	NR_034081
16981	chr5	173278800	173284699	CPEB4	NM_001308191
16981	chr5	173278800	173284699	CPEB4	NM_001308189
16981	chr5	173278800	173284699	CPEB4	NM_030627
16981	chr5	173278800	173284699	CPEB4	NM_001308192
16981	chr5	173278800	173284699	CPEB4	NM_001308193
24697	chr8	142400480	142438599	GPR20	NM_005293
24697	chr8	142400480	142438599	PTP4A3	NM_032611
24697	chr8	142400480	142438599	PTP4A3	NM_007079
33284	chr12	45628000	45630729	PLEKHA8P1	NR_037144
33284	chr12	45628000	45630729	RNY5	NR_001571
33284	chr12	45628000	45630729	ANO6	NM_001204803
33284	chr12	45628000	45630729	ANO6	NM_001025356
33284	chr12	45628000	45630729	ANO6	NM_001142679
37527	chr14	101825050	101828399	LINC00524	NR_126006
41132	chr16	70694900	70697399	IL34	NM_001172772
41132	chr16	70694900	70697399	MTSS1L	NM_138383
20663	chr7	30786900	30798199	INMT	NM_001199219
20663	chr7	30786900	30798199	INMT	NM_006774
20663	chr7	30786900	30798199	INMT-FAM188B	NR_037598
20663	chr7	30786900	30798199	FAM188B	NM_032222
16544	chr5	150529030	150532229	ANXA6	NM_001193544
16544	chr5	150529030	150532229	ANXA6	NM_001155
34223	chr12	106135100	106137479	CASC18	NR_110108
34223	chr12	106135100	106137479	CASC18	NR_110109
34223	chr12	106135100	106137479	CASC18	NR_110111
34223	chr12	106135100	106137479	CASC18	NR_110110
650	chr1	17912180	17917349	ARHGEF10L	NM_018125
650	chr1	17912180	17917349	ARHGEF10L	NM_001011722
23605	chr8	58945450	58949599	FAM110B	NM_147189
24866	chr9	2022330	2028699	SMARCA2	NM_003070
24866	chr9	2022330	2028699	SMARCA2	NM_001289397
24866	chr9	2022330	2028699	SMARCA2	NM_139045
24866	chr9	2022330	2028699	SMARCA2	NM_001289396
23453	chr8	42573430	42578199	CHRNB3	NM_000749
23453	chr8	42573430	42578199	CHRNA6	NM_001199279
23453	chr8	42573430	42578199	CHRNA6	NM_004198
46891	chr19	47684300	47688929	BBC3	NM_014417
46891	chr19	47684300	47688929	BBC3	NM_001127242
46891	chr19	47684300	47688929	BBC3	NM_001127240
46891	chr19	47684300	47688929	BBC3	NM_001127241
46891	chr19	47684300	47688929	MIR3190	NR_036158
46891	chr19	47684300	47688929	MIR3191	NR_036159
43931	chr17	76104130	76112949	TNRC6C-AS1	NR_040071
43931	chr17	76104130	76112949	TMC6	NM_001127198
43931	chr17	76104130	76112949	TMC6	NM_007267
43931	chr17	76104130	76112949	TMC8	NM_152468
43931	chr17	76104130	76112949	C17orf99	NM_001163075
14705	chr5	14734780	14741749	LOC100130744	NR_046285
49404	chr22	18911450	18919949	DGCR6	NM_005675
49404	chr22	18911450	18919949	PRODH	NM_001195226
49404	chr22	18911450	18919949	PRODH	NM_016335
49404	chr22	18911450	18919949	DGCR5	NR_002733
49404	chr22	18911450	18919949	DGCR5	NR_045121
49404	chr22	18911450	18919949	DGCR5	NR_110533
8719	chr2	230784230	230788799	TRIP12	NM_001284215
8719	chr2	230784230	230788799	TRIP12	NM_001284216
8719	chr2	230784230	230788799	TRIP12	NM_004238
8719	chr2	230784230	230788799	TRIP12	NM_001284214
8719	chr2	230784230	230788799	FBXO36	NM_174899
22988	chr8	22341930	22346029	PPP3CC	NM_005605
22988	chr8	22341930	22346029	PPP3CC	NM_001243974
22988	chr8	22341930	22346029	PPP3CC	NM_001243975
1388	chr1	39963450	39966499	BMP8A	NM_181809
8982	chr2	239328630	239331379	ASB1	NM_001040445
30552	chr11	33741100	33747199	C11orf91	NM_001166692
30552	chr11	33741100	33747199	CD59	NM_001127225
30552	chr11	33741100	33747199	CD59	NM_001127223
30552	chr11	33741100	33747199	CD59	NM_001127226
30552	chr11	33741100	33747199	CD59	NM_001127227
30552	chr11	33741100	33747199	CD59	NM_000611
30552	chr11	33741100	33747199	CD59	NM_203331
30552	chr11	33741100	33747199	CD59	NM_203330
30552	chr11	33741100	33747199	CD59	NM_203329
846	chr1	24174600	24177229	GALE	NM_001127621
846	chr1	24174600	24177229	GALE	NM_000403
846	chr1	24174600	24177229	GALE	NM_001008216
846	chr1	24174600	24177229	HMGCL	NM_001166059
846	chr1	24174600	24177229	HMGCL	NM_000191
846	chr1	24174600	24177229	FUCA1	NM_000147
17545	chr6	13371350	13373999	TBC1D7	NM_001143964
17545	chr6	13371350	13373999	TBC1D7	NM_001143966
17545	chr6	13371350	13373999	TBC1D7	NM_016495
17545	chr6	13371350	13373999	TBC1D7	NM_001143965
17545	chr6	13371350	13373999	TBC1D7	NM_001258457
17545	chr6	13371350	13373999	GFOD1	NM_001242630
30929	chr11	60622100	60624179	CCDC86	NM_024098
30929	chr11	60622100	60624179	PTGDR2	NM_004778
30929	chr11	60622100	60624179	ZP1	NM_207341
29761	chr10	134148050	134151829	STK32C	NM_173575
29761	chr10	134148050	134151829	LRRC27	NM_001143759
29761	chr10	134148050	134151829	LRRC27	NM_001143758
29761	chr10	134148050	134151829	LRRC27	NM_030626
29761	chr10	134148050	134151829	LRRC27	NM_001143757
29761	chr10	134148050	134151829	LRRC27	NM_001309474
13621	chr4	119809080	119813249	SYNPO2	NM_001286754
13621	chr4	119809080	119813249	SYNPO2	NM_001128933
13621	chr4	119809080	119813249	SYNPO2	NM_001128934
[truncated: 35,264 more rows]

## Sheet: Supplementary Table 2D
Category	ID	Name	Source	p-value	q-value Bonferroni	q-value FDR B&H	q-value FDR B&Y	Hit Count in Query List	Hit Count in Genome	Hit in Query List
GO: Molecular Function	GO:0003779	actin binding		1.02e-15	2.469e-12	2.028e-12	1.697e-11	133	451	ABL1,ACTN4,ACTN1,ACTN2,ACTN3,ADD1,ADD3,AIF1,MICAL3,SHROOM3,ANXA6,GAS7,PDLIM4,SPTBN4,GAS2L2,CTNNAL1,DST,CALD1,CAMK2B,CAPZB,PSTPIP1,FMNL3,PDLIM1,MYOM2,PDLIM7,MYOZ1,LMOD1,PICK1,MYOT,MICAL2,CROCC,DAG1,DBN1,KLHL3,VILL,DYRK1A,MYOZ3,USH1C,SPATA32,ACTR2,ARPC2,MTSS2,XIRP1,RCSD1,CORO2B,EVL,FLNB,FLNC,LIMA1,SORBS1,PDLIM5,ABLIM2,MYOZ2,PDLIM3,GMFB,MYO18B,DSTN,GSN,KPTN,AFAP1,CORO6,HDGF,SYNPO,SHROOM1,DIXDC1,SSH2…
GO: Molecular Function	GO:0044877	protein-containing complex binding		1.676e-15	4.056e-12	2.028e-12	1.697e-11	308	1357	ABCA1,ABL1,ACTB,ACTN4,ACTN1,ACTN2,ACTN3,ACVR1,ACVR2B,H3-4,ADD1,ADD3,H3C4,H3C3,H3C6,H3C11,H3C8,H3C12,AP1G1,AEBP1,AGER,AIF1,SPARCL1,ULK1,LTBP4,SHROOM3,SEMA7A,ANXA2P2,ANXA6,ITGA10,GAS7,APOA1,YBX3,GAS2L2,PLPP3,ATP5F1B,CTNNAL1,ADAM15,NAPA,BCL2L1,IQGAP1,CCN6,CCN5,CCN4,DST,C8A,RAB29,H3C7,USP13,CAPZB,CAV1,PSTPIP1,CCNE1,CD1D,CD3G,CD9,SMC3,CD44,CD63,CD81,CD151,MYOM2,CDH2,NOLC1,DLGAP1,CENPA,CHD4,CLTA,CRIPT,…
GO: Molecular Function	GO:0008092	cytoskeletal protein binding		6.67e-15	1.614e-11	5.38e-12	4.503e-11	251	1061	ABL1,ACTA1,ACTB,ACTN4,ACTN1,ACTN2,ACTN3,DYSF,PICALM,ADD1,ADD3,AP1G1,MTUS1,AIF1,MICAL3,ALDOB,RANBP10,SHROOM3,SORBS2,ANK3,ANXA2P2,ANXA6,GAS7,PDLIM4,SPTBN4,ARL3,GAS2L2,TRAK2,CTNNAL1,AXL,DST,RAB29,CACNA1C,CALD1,CALM1,HAP1,CAMK2B,CAPN3,CAPZB,PSTPIP1,FMNL3,PDLIM1,SMC3,MYOM2,CDH2,AURKB,CDK5,MAGI1,DLG5,PDLIM7,MYOZ1,SUN2,LMOD1,CRIPT,PICK1,MYOT,CRK,CRYAB,MICAL2,TTLL4,CSRP1,CROCC,DAG1,DAXX,DBN1,DCTN1,KLHL3,…
GO: Molecular Function	GO:0051015	actin filament binding		1.084e-09	2.624e-06	6.559e-07	5.489e-06	67	215	ABL1,ACTN4,ACTN1,ACTN2,ACTN3,ADD1,ADD3,AIF1,SHROOM3,ANXA6,GAS7,GAS2L2,CTNNAL1,CAPZB,PSTPIP1,MYOM2,PICK1,DBN1,VILL,USH1C,ACTR2,ARPC2,XIRP1,RCSD1,CORO2B,LIMA1,ABLIM2,DSTN,GSN,KPTN,CORO6,SHROOM1,KLHL17,LASP1,ABLIM1,MYOM3,MYO1B,MYBPC3,MYH9,MYH10,MYH11,EPS8L1,ABITRAM,MICALL2,CLMN,MACO1,MYO18A,ABLIM3,FSCN1,SPTB,FGD4,SYNE2,SVIL,TAGLN,OBSL1,TLN1,TMOD1,MACF1,TNNC1,TNNI3,TPM1,TPM2,CORO1C,TULP1,VCL,EZR,ARPC…
GO: Molecular Function	GO:0008134	transcription factor binding		5.705e-09	1.381e-05	2.761e-06	2.311e-05	170	750	ACTB,ACTN4,ADD1,FOXO6,ANXA4,APBB2,ASAH1,RERE,BCL2,BCL2L1,LDB1,KLF5,BCL10,UBA3,RUNX1,CCNE1,CD34,CDK9,NOLC1,CEBPB,CHD4,TRIP12,RPL23,RNF14,NCOR2,CSNK2B,CTBP1,CTBP2,VGLL4,HDAC9,NOC2L,DAXX,METTL23,ANKRD2,ZMIZ2,MED6,SOST,SRA1,UBA2,NR1H3,E2F6,HEYL,EGR2,CHCHD2,LEF1,EPAS1,ERCC4,AKAP8,FBL,ESR1,APBB3,PIAS3,MED12L,MAD2L2,FHL2,ZNF541,CREB3,TBPL2,FOXO3,FOSB,TACC2,SORBS1,HDAC7,PPARGC1B,NOP58,ANKRD1,LCOR,UIMC1,S…
GO: Molecular Function	GO:0030674	protein-macromolecule adaptor activity		1.635e-08	3.956e-05	6.594e-06	5.519e-05	68	233	ACTN2,ACTN3,SORBS2,SH3RF1,ANK3,ARHGAP1,GAS2L2,CRADD,NAPG,NAPA,SOCS2,DOK2,CAV1,CAV2,CD3G,CD28,DLG5,SUN2,TJP2,HOMER1,COL1A2,COL8A2,AKAP12,CRK,HERPUD1,LDLRAP1,GAB2,SH2D3C,SH2D3A,DVL3,TRIM17,TRIM22,RBM14,SORBS1,GAB1,GAS6,SPSB2,GRB10,RAPGEF1,AKAP13,TRIM5,MPP7,LASP1,LPL,MAP1A,MYH9,PIK3R1,PTPN11,PXN,DET1,SH3BP2,SHB,SHC1,SLA,SLC9A1,FSCN1,PAG1,MAPK8IP3,MMS19,OBSL1,CBX5,GRIP2,TNNT2,SYNPO2,SUMO1,DEDD2,COL14…
GO: Molecular Function	GO:0050839	cell adhesion molecule binding		6.282e-08	0.000152	2.172e-05	0.0001818	124	525	SCYL1,ACTN4,ACTN1,ACTN2,ACTN3,ACVR1,PICALM,ADD1,H3C4,H3C3,H3C6,H3C11,H3C8,H3C12,LTBP4,STK24,ANK3,SEMA7A,PPFIBP1,ARHGAP1,PLPP3,CTNNAL1,ADAM15,IQGAP1,CCN6,CCN5,CCN4,DST,H3C7,CALD1,CAST,CAPZB,CD1D,CD9,PDLIM1,CD81,CD151,CDH2,LRRFIP1,EPS15L1,CLIC1,TJP2,COL4A3,COL5A1,COL16A1,TENM4,CSNK1D,CCN2,CTNND1,IST1,DBN1,ASAP1,CCS,ECM2,GLOD4,TBC1D10A,EMP2,FGF1,FGFR1,FLNB,LIMA1,FBLN5,FN1,PDLIM5,NPTN,MMP24,GOLGA2,NI…
GO: Molecular Function	GO:0046873	metal ion transmembrane transporter activity		8.625e-08	0.0002087	2.609e-05	0.0002184	143	630	TTYH1,ACTN4,ACTN2,PKD1L2,DYSF,AMIGO1,AGER,PLA2G6,ANK3,ANXA2P2,ANXA6,KCNAB2,ATP1A2,SLC41A1,ATP1A4,FXYD2,ATP2A2,SLC4A5,STAC3,SLC5A6,CACNA1B,CACNA1C,CACNA2D1,CACNB1,CACNG1,CALM1,HAP1,CASQ2,CAV1,SLC28A2,KCNAB3,CDK5,ASIC3,SLC39A13,STOML1,SLC10A6,KCNK6,SLC13A4,DNM2,KCNE2,KCNK16,CACNG7,STOM,SLC17A2,PKDREJ,PIAS3,TRPV2,FKBP1B,SLC5A10,ATP2C1,PKD2L2,CACNG4,GAS6,CRACR2A,WWP2,COMMD1,KCNK15,HSPA2,SLC34A3,KCNA4…
GO: Molecular Function	GO:0005178	integrin binding		2.962e-07	0.0007168	7.964e-05	0.0006665	46	146	ACTN4,ACTN1,ACTN2,ACTN3,LTBP4,SEMA7A,PLPP3,ADAM15,CCN6,CCN5,CCN4,DST,CD9,CD81,CD151,COL4A3,COL5A1,COL16A1,CCN2,ECM2,EMP2,FGF1,FBLN5,FN1,NISCH,CCN1,ITGA5,ITGA7,ITGB1,ITGB3,ITGB5,LAMA3,LGALS8,ADAM11,MFGE8,MMP14,MYH9,PXN,CX3CL1,TNN,SPP1,ADAM17,TIMP2,TLN1,TNXB,VWF
GO: Molecular Function	GO:0046982	protein heterodimerization activity		5e-07	0.00121	0.000121	0.001013	141	637	H3-4,ADCY5,ADD1,H2AC16,H2AC6,H2AC17,ADRA1B,H2BC8,ADRA1A,H2BC7,H2BC9,ADRB1,H2BC10,H2BC4,H2BC17,H3C4,H3C3,H3C6,H3C11,H3C8,H3C12,H4C6,H4C3,H4C8,H4C5,H4C13,H4C7,DGKD,DLK2,AXL,BCL2,BCL2L1,BID,BMP2,BCL10,H3C7,CAPNS1,UBA3,CAV1,CAV2,RUNX1,CD3D,CD3G,INA,SMC3,NOLC1,CEBPB,CRLF1,CENPA,HOMER1,ABTB2,SYCP3,FOXP4,TENM4,DAXX,TAS1R3,DVL3,UBA2,SAE1,NR1H3,HEYL,FLOT1,EPAS1,MICU1,H2AW,H2AC8,H2AC7,H2BC5,H2BC3,IRAK3,NR4…
GO: Molecular Function	GO:0019900	kinase binding		6.297e-07	0.001524	0.0001385	0.001159	192	926	ABL1,ACTB,ACVR1,STK11IP,ADD3,TBC1D14,PLA2G6,ULK1,SH3RF1,ELP1,MADD,RHOC,RND3,DACT3,BCL2L1,IQGAP1,NRP1,SOCS2,ARHGEF7,BTG1,BCL10,CALM1,CAMK2B,CASQ2,DOK2,CAV1,CAV2,CBLB,CCND2,CCNE1,CCNG2,CD28,CD44,MYOM2,CDH2,AURKB,CDK5,CDK9,CEBPB,SOCS6,CKS1B,RASGRP3,PICK1,SH3BP5,PRKD2,BAG5,CRK,CSNK2B,SOCS5,CSPG4,CTBP2,CTNND1,HDAC9,ATG13,DAXX,DCTN1,NEK9,GAB2,RHOBTB1,ANKRD2,DNM1,DNM2,DUSP1,DUSP3,SH2D3C,DVL1,RNF41,EMP2,…
GO: Molecular Function	GO:0140297	DNA-binding transcription factor binding		1.039e-06	0.002515	0.0002096	0.001754	95	396	ACTB,ACTN4,ANXA4,ASAH1,LDB1,KLF5,BCL10,UBA3,RUNX1,CCNE1,CEBPB,CHD4,TRIP12,RNF14,NCOR2,CTBP1,CTBP2,HDAC9,NOC2L,DAXX,ANKRD2,SRA1,NR1H3,EGR2,LEF1,AKAP8,ESR1,MAD2L2,FHL2,CREB3,TACC2,HDAC7,PPARGC1B,ANKRD1,UIMC1,GATA4,GATA6,PPARGC1A,BAZ2A,ATOH8,NR4A1,HNF4A,HSPA4,IFI27,IFRD1,MYOCD,JUN,JUP,SMAD3,MEF2A,MEF2C,MEF2D,HIPK2,MYC,NFKBIA,NFYB,PCNA,PIK3R1,NRBF2,PPID,PROX1,BHLHE41,PSMD9,RAD23B,RAN,WIPI1,RARB,RXRB,…
GO: Molecular Function	GO:0042805	actinin binding		1.157e-06	0.002801	0.0002108	0.001764	22	51	PDLIM4,CACNA1C,PDLIM1,MYOM2,MAGI1,PDLIM7,MYOT,CSRP1,DAG1,PDLIM5,PDLIM3,ITGB1,KCNA5,LMO7,MYOM3,MYBPC3,PKD2,MICALL2,PALLD,OBSL1,SYNPO2,CSRP3
GO: Molecular Function	GO:0019901	protein kinase binding		1.22e-06	0.002951	0.0002108	0.001764	174	832	ABL1,ACTB,ACVR1,STK11IP,ADD3,TBC1D14,PLA2G6,ULK1,ELP1,MADD,RHOC,RND3,DACT3,BCL2L1,IQGAP1,NRP1,ARHGEF7,BCL10,CALM1,CAMK2B,CASQ2,DOK2,CAV1,CAV2,CBLB,CCND2,CCNE1,CCNG2,CD28,CD44,CDH2,CDK5,CDK9,CKS1B,PICK1,SH3BP5,PRKD2,BAG5,CRK,CSNK2B,SOCS5,CSPG4,CTBP2,CTNND1,HDAC9,ATG13,DAXX,DCTN1,NEK9,GAB2,RHOBTB1,ANKRD2,DNM1,DNM2,DUSP1,DUSP3,SH2D3C,DVL1,RNF41,EMP2,ESR1,TNIP1,TRIM22,PTK2B,MAD2L2,FGR,PRKAG2,FOXO3,IL…
GO: Molecular Function	GO:0005201	extracellular matrix structural constituent		1.772e-06	0.004288	0.0002859	0.002393	51	178	EMILIN3,AEBP1,LTBP4,COL1A1,COL1A2,COL4A1,COL4A2,COL4A3,COL4A4,COL5A1,COL6A1,COL6A3,COL7A1,COL8A1,COL8A2,COL12A1,COL15A1,COL16A1,OPTC,DPT,PCOLCE2,HMCN2,FBLN5,FMOD,FN1,HSPG2,IGFBP6,IGFBP7,CCN1,LAMA3,LAMA4,LTBP1,LTBP2,MFAP2,MFAP4,MFGE8,MGP,PODN,NID1,PRELP,ASPN,THSD4,NID2,LAMB4,COL18A1,THBS2,THBS3,TNXB,COL14A1,VWF,MFAP5
GO: Molecular Function	GO:0005520	insulin-like growth factor binding		2.082e-06	0.005039	0.000315	0.002636	15	28	CCN6,CCN5,CCN4,CCN2,IGFBP1,IGFBP2,IGFBP3,IGFBP6,IGFBP7,CCN1,INSR,ITGB3,HTRA3,HTRA1,HTRA4
GO: Molecular Function	GO:0051393	alpha-actinin binding		5.216e-06	0.01262	0.0007287	0.006099	18	40	PDLIM4,CACNA1C,PDLIM1,MYOM2,MAGI1,PDLIM7,MYOT,DAG1,PDLIM5,PDLIM3,ITGB1,KCNA5,MYOM3,MYBPC3,PKD2,PALLD,OBSL1,SYNPO2
GO: Molecular Function	GO:0019838	growth factor binding		5.42e-06	0.01312	0.0007287	0.006099	54	199	ACVR1,ACVR2B,LTBP4,ZFYVE28,NRP1,CCN6,CCN5,CCN4,HAP1,CBLB,COL1A1,COL1A2,COL4A1,COL5A1,COL6A1,NRG2,SOCS5,CCN2,DUSP1,FGFR1,VPS25,GPC1,IGFBP1,IGFBP2,IGFBP3,IGFBP6,IGFBP7,CCN1,IL1R1,IL10RA,IL11RA,INSR,ITGB3,HTRA3,FGFBP3,LTBP1,LTBP2,NTF3,PCSK6,PDGFA,PDGFRL,PDGFRB,HTRA1,CHMP6,SORT1,S100A13,SCN5A,SHC1,HTRA4,ADAM17,TGFB3,TGFBR2,TGFBR3,IL1R2
GO: Molecular Function	GO:0022890	inorganic cation transmembrane transporter activity		5.861e-06	0.01418	0.0007466	0.006248	173	847	TTYH1,ACTN4,ACTN2,PKD1L2,DYSF,AMIGO1,ADRB1,AGER,PLA2G6,ANK3,ANXA2P2,ANXA6,KCNAB2,ATP1A2,SLC41A1,ATP1A4,FXYD2,ATP2A2,SLC4A5,ATP5F1B,ATP5MC2,ATP6V1B2,STAC3,SLC5A6,CACNA1B,CACNA1C,CACNA2D1,CHRNA6,CACNB1,CACNG1,CALM1,HAP1,CASQ2,CAV1,SLC28A2,KCNAB3,CDK5,ASIC3,SLC39A13,CHRNB3,STOML1,SLC10A6,KCNK6,HOMER1,COX6A2,COX7A1,COX7A2,CRH,SLC13A4,DNM2,KCNE2,COX17,KCNK16,CACNG7,STOM,SLC17A2,PKDREJ,PTK2B,ATP8A1,PIA…
GO: Molecular Function	GO:0044548	S100 protein binding		7.79e-06	0.01885	0.0009426	0.007888	10	15	AGER,ANXA2P2,ATP2A2,IQGAP1,FGF1,KCNK3,AHNAK,S100A1,S100B,EZR
GO: Molecular Function	GO:0099106	ion channel regulator activity		9.729e-06	0.02355	0.001121	0.009383	38	126	AMIGO1,KCNAB2,FXYD2,CACNG1,CALM1,CAV1,KCNAB3,STOML1,STX8,KCNE2,INAFM1,CACNG7,PIAS3,FKBP1B,HPCAL4,CACNG4,COMMD1,KCNA5,KCNE1,KCNMB1,REM1,FXYD7,FXYD6,FXYD5,FXYD1,FXYD3,PLN,PRKG1,RRAD,KCNIP1,LRRC55,NEDD4L,TNNI3,KCNE4,SUMO1,YWHAE,WNK4,WNK2
GO: Molecular Function	GO:0008324	cation transmembrane transporter activity		1.231e-05	0.02979	0.001354	0.01133	180	898	TTYH1,ACTN4,ACTN2,PKD1L2,DYSF,AMIGO1,ADRB1,AGER,PLA2G6,SLC25A29,ANK3,ANXA2P2,ANXA6,KCNAB2,ATP1A2,SLC41A1,ATP1A4,FXYD2,ATP2A2,SLC4A5,ATP5F1B,ATP5MC2,ATP6V1B2,STAC3,SLC5A6,CACNA1B,CACNA1C,CACNA2D1,CHRNA6,CACNB1,CACNG1,CALM1,HAP1,CASQ2,CAV1,SLC28A2,KCNAB3,CDK5,ASIC3,SLC39A13,CHRNB3,STOML1,SLC10A6,KCNK6,HOMER1,COX6A2,COX7A1,COX7A2,CRH,SLC13A4,DNM2,KCNE2,COX17,KCNK16,CACNG7,STOM,SLC17A2,PKDREJ,PTK2B,A…
GO: Molecular Function	GO:0008307	structural constituent of muscle		1.324e-05	0.03204	0.001393	0.01166	19	46	ACTN2,ACTN3,SORBS2,CAPN3,MYOM2,MYOT,CSRP1,DAG1,ANKRD2,MYL9,PDLIM3,MYOM3,MYBPC3,MYH11,OBSL1,TPM1,TPM2,JPH1,CSRP3
GO: Molecular Function	GO:0035591	signaling adaptor activity		1.42e-05	0.03435	0.001431	0.01198	33	105	SH3RF1,ARHGAP1,SOCS2,DOK2,CD3G,CD28,DLG5,HOMER1,AKAP12,CRK,LDLRAP1,GAB2,SH2D3C,SH2D3A,SORBS1,GAB1,GRB10,RAPGEF1,AKAP13,MPP7,LASP1,PIK3R1,PTPN11,PXN,SH3BP2,SHB,SHC1,SLA,PAG1,MAPK8IP3,MMS19,GRIP2,DEDD2
GO: Molecular Function	GO:0015318	inorganic molecular entity transmembrane transporter activity		1.552e-05	0.03756	0.001502	0.01257	212	1089	TTYH1,ACTN4,ACTN2,PKD1L2,DYSF,AMIGO1,ADRB1,AGER,PLA2G6,SLC25A29,ANK3,ANXA2P2,ANXA6,KCNAB2,APOL1,SLC25A12,GET3,ATP1A2,SLC41A1,ATP1A4,FXYD2,ATP2A2,SLC4A5,ATP5F1B,ATP5MC2,ATP6V1B2,STAC3,SLC5A6,CACNA1B,CACNA1C,CACNA2D1,CHRNA6,CACNB1,CACNG1,CALM1,HAP1,CASQ2,CAV1,SLC7A7,SLC28A2,KCNAB3,CDK5,ASIC3,SLC39A13,CHRNB3,CLCN6,CLIC1,STOML1,SLC10A6,KCNK6,HOMER1,STX8,COX6A2,COX7A1,COX7A2,CRH,SLC13A4,DNM2,KCNE2,GJC…
GO: Molecular Function	GO:0005244	voltage-gated ion channel activity		1.708e-05	0.04134	0.001554	0.013	73	304	ACTN2,DYSF,AMIGO1,ANK3,ANXA2P2,KCNAB2,STAC3,CACNA1B,CACNA1C,CACNA2D1,CACNB1,CACNG1,CAV1,KCNAB3,CDK5,CLCN6,CLIC1,KCNK6,CRH,KCNE2,KCNK16,CACNG7,PTK2B,CACNG4,GAS6,PPARGC1A,KCNK15,KCNA4,KCNA5,KCNC3,KCND3,KCNE1,KCNF1,KCNJ4,KCNJ9,KCNJ10,KCNJ11,KCNK3,MEF2C,TPCN1,CLIC5,REM1,NPPA,CLIC6,TRPM5,AHNAK,PKD2,TMEM109,MIR1-1,MIR133A2,MIR153-1,MIR26A1,RASGRF1,ANO1,RRAD,KCNIP1,RYR1,S100A1,SCN5A,SCN7A,LRRC55,ERC1,AB…
GO: Molecular Function	GO:0015075	ion transmembrane transporter activity		1.733e-05	0.04194	0.001554	0.013	222	1150	TTYH1,ABCA1,ACTN4,ACTN2,PKD1L2,DYSF,AMIGO1,ADRB1,AGER,PLA2G6,SLC25A29,ANK3,ANXA2P2,ANXA6,KCNAB2,APOL1,SLC25A12,GET3,ATP1A2,SLC41A1,ATP1A4,FXYD2,ATP2A2,SLC4A5,ATP5F1B,ATP5MC2,ATP6V1B2,STAC3,SLC5A6,CACNA1B,CACNA1C,CACNA2D1,CHRNA6,CACNB1,CACNG1,CALM1,HAP1,CASQ2,CAV1,SLC7A7,SLC28A2,KCNAB3,CDK5,ASIC3,SLC39A13,CHRNB3,CLCN6,CLIC1,STOML1,SLC10A6,KCNK6,HOMER1,STX8,COX6A2,COX7A1,COX7A2,CRH,SLC13A4,DNM2,KCN…
GO: Molecular Function	GO:0022832	voltage-gated channel activity		1.924e-05	0.04655	0.001663	0.01391	73	305	ACTN2,DYSF,AMIGO1,ANK3,ANXA2P2,KCNAB2,STAC3,CACNA1B,CACNA1C,CACNA2D1,CACNB1,CACNG1,CAV1,KCNAB3,CDK5,CLCN6,CLIC1,KCNK6,CRH,KCNE2,KCNK16,CACNG7,PTK2B,CACNG4,GAS6,PPARGC1A,KCNK15,KCNA4,KCNA5,KCNC3,KCND3,KCNE1,KCNF1,KCNJ4,KCNJ9,KCNJ10,KCNJ11,KCNK3,MEF2C,TPCN1,CLIC5,REM1,NPPA,CLIC6,TRPM5,AHNAK,PKD2,TMEM109,MIR1-1,MIR133A2,MIR153-1,MIR26A1,RASGRF1,ANO1,RRAD,KCNIP1,RYR1,S100A1,SCN5A,SCN7A,LRRC55,ERC1,AB…
GO: Molecular Function	GO:0015077	monovalent inorganic cation transmembrane transporter activity		2.027e-05	0.04906	0.001691	0.01415	110	506	ACTN4,ACTN2,AMIGO1,AGER,ANK3,KCNAB2,ATP1A2,SLC41A1,ATP1A4,FXYD2,ATP2A2,SLC4A5,ATP5F1B,ATP5MC2,ATP6V1B2,SLC5A6,CASQ2,CAV1,SLC28A2,KCNAB3,ASIC3,STOML1,SLC10A6,KCNK6,COX6A2,COX7A1,COX7A2,SLC13A4,DNM2,KCNE2,COX17,KCNK16,STOM,SLC17A2,PIAS3,SLC5A10,ATP5MG,ATP2C1,COX4I2,WWP2,COMMD1,KCNK15,SLC34A3,KCNA4,KCNA5,KCNC3,KCND3,KCNE1,KCNF1,KCNJ4,KCNJ9,KCNJ10,KCNJ11,KCNK3,KCNMB1,TPCN1,FXYD7,FXYD6,FXYD5,ATP5MGL,N…
GO: Molecular Function	GO:0061629	RNA polymerase II-specific DNA-binding transcription factor binding		2.096e-05	0.05072	0.001691	0.01415	74	311	ACTB,ACTN4,ANXA4,ASAH1,LDB1,BCL10,UBA3,CCNE1,CEBPB,CHD4,TRIP12,RNF14,NCOR2,CTBP2,DAXX,ANKRD2,SRA1,NR1H3,EGR2,LEF1,AKAP8,ESR1,MAD2L2,FHL2,TACC2,PPARGC1B,ANKRD1,UIMC1,GATA4,GATA6,PPARGC1A,BAZ2A,NR4A1,HNF4A,IFI27,IFRD1,MYOCD,JUN,JUP,SMAD3,HIPK2,NFKBIA,PCNA,PIK3R1,NRBF2,PPID,PROX1,BHLHE41,RAD23B,RAN,WIPI1,RARB,RXRB,CDK5RAP3,TRIM32,SMARCB1,SMARCD3,SPI1,SRF,MMS19,TACC1,TAF6,TBX5,TCF7L2,RNF25,TGFB1I1,TP…
GO: Molecular Function	GO:0051371	muscle alpha-actinin binding		3.181e-05	0.07697	0.002371	0.01984	12	23	PDLIM4,PDLIM1,MYOM2,PDLIM7,PDLIM5,PDLIM3,MYOM3,MYBPC3,PKD2,PALLD,OBSL1,SYNPO2
GO: Molecular Function	GO:0005085	guanyl-nucleotide exchange factor activity		3.189e-05	0.07718	0.002371	0.01984	57	226	ABR,PLEKHG5,ADRB1,DOCK6,RANBP10,MADD,GBF1,ARHGEF7,EIF2B2,EIF2B5,ARHGEF25,RASGRP4,CYTH3,CYTH1,RCBTB2,TRAPPC1,RASGRP3,SH3BP5,PLEKHG3,RALGPS1,ARHGEF3,RIPOR2,RGP1,ELMO1,SH2D3C,SH2D3A,ECT2L,TBC1D10A,FARP1,PLCE1,TRAPPC3,CYTH4,RAPGEF1,ARHGEF39,AKAP13,ARHGEF37,LAMTOR4,RIN2,ARHGEF19,EPS8L1,PTGIR,RGL2,RAB3IL1,RASGRF1,ARHGEF10L,RIN3,DOCK5,SOS2,DENND2B,RGL1,FGD4,PSD3,TRIO,VAV1,PLEKHG2,HPS4,RGL3
GO: Molecular Function	GO:0005216	ion channel activity		3.233e-05	0.07823	0.002371	0.01984	133	641	TTYH1,ACTN2,PKD1L2,DYSF,AMIGO1,ADRB1,PLA2G6,ANK3,ANXA2P2,ANXA6,KCNAB2,APOL1,FXYD2,STAC3,CACNA1B,CACNA1C,CACNA2D1,CHRNA6,CACNB1,CACNG1,CALM1,HAP1,CASQ2,CAV1,KCNAB3,CDK5,ASIC3,CHRNB3,CLCN6,CLIC1,STOML1,KCNK6,HOMER1,STX8,CRH,KCNE2,GJC1,KCNK16,CACNG7,STOM,PKDREJ,PTK2B,PIAS3,TRPV2,FKBP1B,PKD2L2,CACNG4,GABRP,GAS6,PPARGC1A,GLRB,CRACR2A,GRID1,HK1,TMC6,COMMD1,KCNK15,KCNA4,KCNA5,KCNC3,KCND3,KCNE1,KCNF1,KCN…
GO: Molecular Function	GO:0016772	transferase activity, transferring phosphorus-containing groups		4.606e-05	0.1115	0.00317	0.02653	336	1859	ABL1,ACTB,SCYL1,ACTN3,ACVR1,ACVR2B,ADCY3,ADCY5,ADRA1A,HEG1,AGER,AGT,ALPK3,PIP5K1B,AK4,ULK1,ALDOB,LTBP4,STK24,DYRK2,ELP1,ZNF622,DGKD,MADD,MKNK1,STK16,ZFYVE28,PLPP1,AXL,CDS2,BDNF,IQGAP1,NRP1,SOCS2,BMP2,BPGM,LDB1,IER3,SPHK1,BCL10,C5AR1,CAD,CALM1,CAMK2B,MAP3K14,CAV1,CBLB,TENT5B,CCND2,CCNE1,CCNG2,CCT6A,DYRK1B,CD44,CD81,DCLK1,AURKB,CDK5,CDK9,CDKN3,TBRG4,SOCS6,CKB,CKMT2,CKS1B,TJP2,EIF2AK3,PICK1,PARM1,SH…
GO: Molecular Function	GO:0016773	phosphotransferase activity, alcohol group as acceptor		4.634e-05	0.1121	0.00317	0.02653	268	1444	ABL1,ACTB,SCYL1,ACVR1,ACVR2B,ADCY3,ADCY5,ADRA1A,HEG1,AGER,AGT,ALPK3,PIP5K1B,ULK1,ALDOB,LTBP4,STK24,DYRK2,ELP1,DGKD,MADD,MKNK1,STK16,ZFYVE28,PLPP1,AXL,BDNF,IQGAP1,NRP1,SOCS2,BMP2,BPGM,SPHK1,BCL10,C5AR1,CAD,CALM1,CAMK2B,MAP3K14,CAV1,CBLB,CCND2,CCNE1,CCNG2,DYRK1B,CD81,DCLK1,AURKB,CDK5,CDK9,CDKN3,TBRG4,SOCS6,CKS1B,EIF2AK3,PICK1,SH3BP5,PRKD2,ATP23,PKDCC,NRG2,CRK,HIGD1A,CSF1R,CSNK1A1,CSNK1D,CSNK2B,SOCS…
GO: Molecular Function	GO:0005215	transporter activity		4.715e-05	0.1141	0.00317	0.02653	278	1505	TTYH1,ABCA1,ACTB,CYGB,ACTN4,ACTN2,PKD1L2,DYSF,AMIGO1,GRAMD1B,ADRB1,AGER,OSBPL9,OSBPL10,PLA2G6,SLC25A29,ANK3,ANXA2P2,ANXA6,KCNAB2,APOA1,APOL1,SLC25A12,GET3,ATP1A2,SLC41A1,ATP1A4,FXYD2,ATP2A2,SLC4A5,SLC2A11,ATP5F1B,ATP5MC2,ATP6V1B2,STAC3,BCL2,SLC5A6,CACNA1B,CACNA1C,CACNA2D1,CHRNA6,CACNB1,CACNG1,CALM1,HAP1,CASQ2,CAV1,SLC7A7,SLC28A2,KCNAB3,CDK5,ASIC3,SLC39A13,CHRNB3,PCTP,CLCN6,CLIC1,STOML1,SLC10A6,KC…
GO: Molecular Function	GO:0005198	structural molecule activity		4.886e-05	0.1182	0.003195	0.02674	156	779	CLTCL1,ACTA1,ACTB,EMILIN3,ACTN1,ACTN2,ACTN3,ADD1,ADD3,AEBP1,JAG1,LTBP4,SORBS2,ANK3,SPTBN4,BFSP1,DST,CLDN20,MRPL49,CAMK2B,CAPN3,CAV1,CAV2,INA,MYOM2,DLGAP1,RPL23,CLTA,CLTB,HOMER1,COL1A1,COL1A2,COL4A1,COL4A2,COL4A3,COL4A4,COL5A1,COL6A1,COL6A3,COL7A1,COL8A1,COL8A2,COL12A1,COL15A1,MYOT,COL16A1,COPB1,MRPL33,CRYAB,CSRP1,CTBP2,CROCC,DAG1,KLHL3,DES,OPTC,VILL,ANKRD2,DPT,ACTR2,MRPL2,ARPC2,PLLP,PCOLCE2,NUTF2…
GO: Molecular Function	GO:0030020	extracellular matrix structural constituent conferring tensile strength		5.116e-05	0.1238	0.003254	0.02723	17	42	COL1A1,COL1A2,COL4A1,COL4A2,COL4A3,COL4A4,COL5A1,COL6A1,COL6A3,COL7A1,COL8A1,COL8A2,COL12A1,COL15A1,COL16A1,COL18A1,COL14A1
GO: Molecular Function	GO:0005160	transforming growth factor beta receptor binding		5.244e-05	0.1269	0.003254	0.02723	20	54	ACVR2B,RASL11B,BMP2,CD44,BAMBI,BMP8A,GDF11,GDF1,GDF9,BMP10,INHA,INHBA,INHBC,SMAD3,SMAD7,TGFB1,TGFB2,TGFB3,TGFBR2,TGFBR3
GO: Molecular Function	GO:0005518	collagen binding		5.925e-05	0.1434	0.003584	0.03	26	80	AP1G1,AEBP1,SPARCL1,ITGA10,CD44,CSPG4,ECM2,PCOLCE2,FN1,GPC1,ITGA9,ITGB1,SMAD3,SMAD7,MAP1A,PODN,NID1,DDR2,PAK1,PDGFA,SRGN,ASPN,NID2,TNXB,COL14A1,VWF
GO: Molecular Function	GO:0031433	telethonin binding		6.708e-05	0.1623	0.00396	0.03314	6	7	MYOZ1,MYOZ3,MYOZ2,BMP10,KCNE1,CSRP3
GO: Molecular Function	GO:0005261	cation channel activity		8.15e-05	0.1972	0.004696	0.0393	111	528	ACTN2,PKD1L2,DYSF,AMIGO1,ADRB1,PLA2G6,ANK3,ANXA2P2,ANXA6,KCNAB2,FXYD2,STAC3,CACNA1B,CACNA1C,CACNA2D1,CHRNA6,CACNB1,CACNG1,CALM1,HAP1,CASQ2,CAV1,KCNAB3,CDK5,ASIC3,CHRNB3,STOML1,KCNK6,HOMER1,CRH,KCNE2,KCNK16,CACNG7,STOM,PKDREJ,PTK2B,PIAS3,TRPV2,FKBP1B,PKD2L2,CACNG4,GAS6,PPARGC1A,CRACR2A,COMMD1,KCNK15,KCNA4,KCNA5,KCNC3,KCND3,KCNE1,KCNF1,KCNJ4,KCNJ9,KCNJ10,KCNJ11,KCNK3,KCNMB1,MEF2C,TPCN1,REM1,FXYD7,F…
GO: Molecular Function	GO:0016301	kinase activity		8.428e-05	0.2039	0.004743	0.03969	295	1621	ABL1,ACTB,SCYL1,ACTN3,ACVR1,ACVR2B,ADCY3,ADCY5,ADRA1A,HEG1,AGER,AGT,ALPK3,PIP5K1B,AK4,ULK1,ALDOB,LTBP4,STK24,DYRK2,ELP1,ZNF622,DGKD,MADD,MKNK1,STK16,ZFYVE28,PLPP1,AXL,BDNF,IQGAP1,NRP1,SOCS2,BMP2,BPGM,LDB1,IER3,SPHK1,BCL10,C5AR1,CAD,CALM1,CAMK2B,MAP3K14,CAV1,CBLB,CCND2,CCNE1,CCNG2,DYRK1B,CD44,CD81,DCLK1,AURKB,CDK5,CDK9,CDKN3,TBRG4,SOCS6,CKB,CKMT2,CKS1B,TJP2,EIF2AK3,PICK1,SH3BP5,PRKD2,ATP23,PKDCC,N…
GO: Molecular Function	GO:0005088	Ras guanyl-nucleotide exchange factor activity		9.32e-05	0.2255	0.005126	0.0429	40	148	ABR,PLEKHG5,ADRB1,RANBP10,MADD,ARHGEF7,ARHGEF25,RASGRP4,RCBTB2,TRAPPC1,RASGRP3,SH3BP5,PLEKHG3,RALGPS1,ARHGEF3,RIPOR2,RGP1,ECT2L,FARP1,TRAPPC3,RAPGEF1,ARHGEF39,AKAP13,ARHGEF37,RIN2,ARHGEF19,EPS8L1,RGL2,RAB3IL1,RASGRF1,ARHGEF10L,RIN3,SOS2,DENND2B,RGL1,FGD4,TRIO,VAV1,PLEKHG2,RGL3
GO: Molecular Function	GO:0015085	calcium ion transmembrane transporter activity		0.000112	0.271	0.006023	0.0504	58	241	PKD1L2,DYSF,PLA2G6,ANXA2P2,ANXA6,ATP1A2,ATP2A2,STAC3,CACNA1B,CACNA1C,CACNA2D1,CACNB1,CACNG1,CALM1,HAP1,CASQ2,CDK5,KCNE2,CACNG7,PKDREJ,TRPV2,FKBP1B,ATP2C1,PKD2L2,CACNG4,GAS6,CRACR2A,HSPA2,KCNE1,TPCN1,REM1,NPPA,AHNAK,PKD2,PLCG1,PLN,MIR1-1,PPP2CA,MIR133A2,PRKACA,RRAD,MRLN,RYR1,RYR2,S100A1,SLC8B1,SLC8A2,SLC8A1,SLC9A1,ERC1,NCS1,TNNI3,SUMO1,YWHAE,JPH1,JPH2,SELENON,MCOLN1
GO: Molecular Function	GO:0015079	potassium ion transmembrane transporter activity		0.0001185	0.2868	0.006235	0.05218	56	231	ACTN2,AMIGO1,AGER,ANK3,KCNAB2,ATP1A2,ATP1A4,FXYD2,CASQ2,CAV1,KCNAB3,KCNK6,DNM2,KCNE2,KCNK16,PIAS3,WWP2,KCNK15,KCNA4,KCNA5,KCNC3,KCND3,KCNE1,KCNF1,KCNJ4,KCNJ9,KCNJ10,KCNJ11,KCNK3,KCNMB1,NPPA,TRPM5,PKD2,TMEM38A,MIR1-1,MIR133A2,MIR153-1,PRKG1,MIR26A1,TMEM38B,KCNIP1,LRRC55,SLC9A1,SLC12A3,ABCC8,VAMP2,SLC9A8,NEDD4L,KCNH3,KCNE4,SUMO1,YWHAE,KCNT2,KCNK17,WNK4,WNK2
GO: Molecular Function	GO:0003712	transcription coregulator activity		0.0001327	0.3212	0.006833	0.05719	122	597	ABL1,ACTN4,ACTN1,ACTN2,ARID1B,AEBP1,YBX3,MLIP,KLF7,ASAH1,RERE,LDB1,BTG1,BCL10,LIMD1,RUNX1T1,CCNE1,CD3D,PDLIM1,DYRK1B,MED26,RNF14,NCOR2,CTBP1,CTBP2,HDAC9,NOC2L,DAXX,ZMIZ2,MED6,SRA1,ASCC1,NR1H3,E2F6,NUPR1,HEYL,ERF,EZH1,TRIM22,PIAS3,ARID5B,RBM14,MED12L,FHL2,IL31RA,HDAC7,MED15,PPARGC1B,TADA1,ANKRD1,NR5A1,MAML2,GATA4,PPARGC1A,RBPMS,ARHGAP35,HDGF,SMYD1,WTIP,MYOCD,JUN,JUNB,JUP,SMAD3,MAX,MEF2A,MEIS2,CYS1…
GO: Molecular Function	GO:0004672	protein kinase activity		0.0001401	0.339	0.007063	0.05911	243	1315	ABL1,ACTB,SCYL1,ACVR1,ACVR2B,ADCY3,ADCY5,ADRA1A,HEG1,AGER,AGT,ALPK3,ULK1,LTBP4,STK24,DYRK2,ELP1,DGKD,MADD,MKNK1,STK16,ZFYVE28,PLPP1,AXL,BDNF,IQGAP1,NRP1,BMP2,BCL10,C5AR1,CAD,CALM1,CAMK2B,MAP3K14,CAV1,CBLB,CCND2,CCNE1,CCNG2,DYRK1B,CD81,DCLK1,AURKB,CDK5,CDK9,CDKN3,TBRG4,CKS1B,EIF2AK3,PICK1,SH3BP5,PRKD2,ATP23,PKDCC,NRG2,CRK,HIGD1A,CSF1R,CSNK1A1,CSNK1D,CSNK2B,SOCS5,CSPG4,CTNND1,NLRP12,ATG13,DAG1,DGKG…
GO: Molecular Function	GO:0022857	transmembrane transporter activity		0.0001451	0.3512	0.007167	0.05998	247	1340	TTYH1,ABCA1,ACTB,ACTN4,ACTN2,PKD1L2,DYSF,AMIGO1,ADRB1,AGER,PLA2G6,SLC25A29,ANK3,ANXA2P2,ANXA6,KCNAB2,APOL1,SLC25A12,GET3,ATP1A2,SLC41A1,ATP1A4,FXYD2,ATP2A2,SLC4A5,SLC2A11,ATP5F1B,ATP5MC2,ATP6V1B2,STAC3,BCL2,SLC5A6,CACNA1B,CACNA1C,CACNA2D1,CHRNA6,CACNB1,CACNG1,CALM1,HAP1,CASQ2,CAV1,SLC7A7,SLC28A2,KCNAB3,CDK5,ASIC3,SLC39A13,CHRNB3,CLCN6,CLIC1,STOML1,SLC10A6,KCNK6,HOMER1,STX8,COX6A2,COX7A1,COX7A2,PM…
GO: Molecular Function	GO:0048407	platelet-derived growth factor binding		0.0001537	0.3719	0.007438	0.06225	8	13	COL1A1,COL1A2,COL4A1,COL5A1,COL6A1,PDGFA,PDGFRL,PDGFRB
GO: Molecular Function	GO:0015267	channel activity		0.0001739	0.4209	0.008253	0.06907	140	705	TTYH1,ACTN2,PKD1L2,DYSF,AMIGO1,ADRB1,PLA2G6,ANK3,ANXA2P2,ANXA6,KCNAB2,APOL1,FXYD2,ATP5MC2,STAC3,BCL2,CACNA1B,CACNA1C,CACNA2D1,CHRNA6,CACNB1,CACNG1,CALM1,HAP1,CASQ2,CAV1,KCNAB3,CDK5,ASIC3,CHRNB3,CLCN6,CLIC1,STOML1,KCNK6,HOMER1,STX8,CRH,KCNE2,INAFM1,GJC1,KCNK16,CACNG7,STOM,PKDREJ,PTK2B,PIAS3,TRPV2,FKBP1B,HPCAL4,PKD2L2,CACNG4,GABRP,GAS6,PPARGC1A,GLRB,CRACR2A,GRID1,HK1,TMC6,COMMD1,KCNK15,KCNA4,KCNA5,…
GO: Molecular Function	GO:0022803	passive transmembrane transporter activity		0.0001857	0.4494	0.008642	0.07233	140	706	TTYH1,ACTN2,PKD1L2,DYSF,AMIGO1,ADRB1,PLA2G6,ANK3,ANXA2P2,ANXA6,KCNAB2,APOL1,FXYD2,ATP5MC2,STAC3,BCL2,CACNA1B,CACNA1C,CACNA2D1,CHRNA6,CACNB1,CACNG1,CALM1,HAP1,CASQ2,CAV1,KCNAB3,CDK5,ASIC3,CHRNB3,CLCN6,CLIC1,STOML1,KCNK6,HOMER1,STX8,CRH,KCNE2,INAFM1,GJC1,KCNK16,CACNG7,STOM,PKDREJ,PTK2B,PIAS3,TRPV2,FKBP1B,HPCAL4,PKD2L2,CACNG4,GABRP,GAS6,PPARGC1A,GLRB,CRACR2A,GRID1,HK1,TMC6,COMMD1,KCNK15,KCNA4,KCNA5,…
GO: Molecular Function	GO:0005114	type II transforming growth factor beta receptor binding		0.0002331	0.564	0.0105	0.08788	6	8	CD44,BAMBI,TGFB1,TGFB2,TGFB3,TGFBR3
GO: Molecular Function	GO:0016247	channel regulator activity		0.0002343	0.5671	0.0105	0.08788	40	154	AMIGO1,KCNAB2,FXYD2,BCL2,CACNG1,CALM1,CAV1,KCNAB3,STOML1,STX8,KCNE2,INAFM1,CACNG7,PIAS3,FKBP1B,HPCAL4,CACNG4,COMMD1,KCNA5,KCNE1,KCNMB1,REM1,FXYD7,FXYD6,FXYD5,PKP2,FXYD1,FXYD3,PLN,PRKG1,RRAD,KCNIP1,LRRC55,NEDD4L,TNNI3,KCNE4,SUMO1,YWHAE,WNK4,WNK2
GO: Molecular Function	GO:0022836	gated channel activity		0.000246	0.5952	0.01081	0.09046	102	491	TTYH1,ACTN2,DYSF,AMIGO1,ANK3,ANXA2P2,ANXA6,KCNAB2,ATP5MC2,STAC3,CACNA1B,CACNA1C,CACNA2D1,CHRNA6,CACNB1,CACNG1,CALM1,HAP1,CASQ2,CAV1,KCNAB3,CDK5,ASIC3,CHRNB3,CLCN6,CLIC1,STOML1,KCNK6,CRH,KCNE2,KCNK16,CACNG7,STOM,PTK2B,FKBP1B,CACNG4,GABRP,GAS6,PPARGC1A,GLRB,GRID1,TMC6,KCNK15,KCNA4,KCNA5,KCNC3,KCND3,KCNE1,KCNF1,KCNJ4,KCNJ9,KCNJ10,KCNJ11,KCNK3,KCNMB1,TTYH2,MEF2C,TPCN1,CLIC5,REM1,NPPA,CLIC6,P2RX3,TRPM…
GO: Molecular Function	GO:0005267	potassium channel activity		0.0002546	0.6161	0.01081	0.09046	45	180	AMIGO1,ANK3,KCNAB2,CAV1,KCNAB3,KCNK6,KCNE2,KCNK16,PIAS3,KCNK15,KCNA4,KCNA5,KCNC3,KCND3,KCNE1,KCNF1,KCNJ4,KCNJ9,KCNJ10,KCNJ11,KCNK3,KCNMB1,NPPA,TRPM5,PKD2,TMEM38A,MIR1-1,MIR133A2,MIR153-1,PRKG1,MIR26A1,TMEM38B,KCNIP1,LRRC55,ABCC8,VAMP2,NEDD4L,KCNH3,KCNE4,SUMO1,YWHAE,KCNT2,KCNK17,WNK4,WNK2
GO: Molecular Function	GO:0008201	heparin binding		0.0002546	0.6161	0.01081	0.09046	45	180	LRTM1,AGER,ANXA4,NRP1,CCN6,CCN5,CCN4,COL5A1,ADAMTS1,CCN2,CRISPLD2,SOST,HBEGF,ECM2,EVA1C,PCOLCE2,F2,FGF1,FGFR1,FN1,FSTL1,HDGF,CFH,CCN1,ADAMTSL5,FGFBP3,LPL,LRPAP1,LTBP2,CCDC80,NCAM1,PCSK6,PGF,PLA2G5,PRELP,PTCH1,SFRP1,SMOC2,MPIG6B,TGFBR3,THBS2,THBS3,TNXB,PRSS57,NAV2
GO: Molecular Function	GO:0051427	hormone receptor binding		0.0002921	0.7069	0.01219	0.102	50	207	ACTN4,UCN2,ASAH1,SOCS2,UBA3,CCNE1,CEBPB,TRIP12,CRH,RNF14,NCOR2,CTBP2,DAXX,SRA1,NR1H3,LEF1,ESR1,FHL2,TACC2,PPARGC1B,FYN,UIMC1,PPARGC1A,GNAS,BAZ2A,NR4A1,JAK1,JUP,SMAD3,NPPA,NPPB,PCNA,PIK3R1,NRBF2,PPID,PROX1,PTPN11,RAN,WIPI1,RARB,RXRB,SMARCD3,MMS19,TACC1,TCF7L2,TGFB1I1,SUMO1,NR1H2,NCOA4,JMJD1C
GO: Molecular Function	GO:0022843	voltage-gated cation channel activity		0.0003271	0.7915	0.01342	0.1123	57	245	ACTN2,DYSF,AMIGO1,ANK3,ANXA2P2,KCNAB2,STAC3,CACNA1B,CACNA1C,CACNA2D1,CACNB1,CACNG1,CAV1,KCNAB3,CDK5,KCNK6,CRH,KCNE2,CACNG7,PTK2B,CACNG4,GAS6,PPARGC1A,KCNA4,KCNA5,KCNC3,KCND3,KCNE1,KCNF1,KCNJ4,KCNJ9,KCNJ10,KCNJ11,KCNK3,MEF2C,TPCN1,REM1,NPPA,AHNAK,PKD2,MIR1-1,MIR133A2,MIR153-1,MIR26A1,RASGRF1,RRAD,RYR1,S100A1,LRRC55,ERC1,ABCC8,VAMP2,NCS1,KCNH3,KCNE4,SUMO1,KCNT2
GO: Molecular Function	GO:0022839	ion gated channel activity		0.0003364	0.8141	0.01357	0.1136	99	478	TTYH1,ACTN2,DYSF,AMIGO1,ANK3,ANXA2P2,ANXA6,KCNAB2,STAC3,CACNA1B,CACNA1C,CACNA2D1,CHRNA6,CACNB1,CACNG1,CALM1,HAP1,CASQ2,CAV1,KCNAB3,CDK5,ASIC3,CHRNB3,CLCN6,CLIC1,STOML1,KCNK6,CRH,KCNE2,KCNK16,CACNG7,STOM,PTK2B,FKBP1B,CACNG4,GABRP,GAS6,PPARGC1A,GLRB,GRID1,KCNK15,KCNA4,KCNA5,KCNC3,KCND3,KCNE1,KCNF1,KCNJ4,KCNJ9,KCNJ10,KCNJ11,KCNK3,KCNMB1,TTYH2,MEF2C,TPCN1,CLIC5,REM1,NPPA,CLIC6,P2RX3,TRPM5,AHNAK,PKD2,…
GO: Molecular Function	GO:0045296	cadherin binding		0.0003458	0.8368	0.01372	0.1148	74	338	SCYL1,ACVR1,PICALM,ADD1,H3C4,H3C3,H3C6,H3C11,H3C8,H3C12,STK24,ANK3,PPFIBP1,ARHGAP1,CTNNAL1,IQGAP1,H3C7,CALD1,CAST,CAPZB,PDLIM1,CDH2,LRRFIP1,EPS15L1,CLIC1,TJP2,CSNK1D,CTNND1,IST1,DBN1,ASAP1,CCS,GLOD4,TBC1D10A,FLNB,LIMA1,PDLIM5,MMP24,GOLGA2,PACSIN2,TNKS1BP1,ITGB1,JUP,MPP7,LAD1,LASP1,MYO1B,MYH9,FXYD5,AHNAK,PKM,PKP2,EPS8L1,PTPN1,PTPRM,RAN,ABCF3,EHD4,PARVA,FSCN1,SNX1,UBAP2,ERC1,SPTBN1,MPRIP,TLN1,TMPO,…
GO: Molecular Function	GO:0046983	protein dimerization activity		0.0003596	0.8703	0.01402	0.1173	279	1556	ACTN4,ACTN1,ACTN2,ACTN3,ACVR1,H3-4,ADCY5,ADD1,ADH5,H2AC16,H2AC6,H2AC17,ADRA1B,H2BC8,ADRA1A,H2BC7,H2BC9,ADRB1,H2BC10,H2BC4,H2BC17,H3C4,H3C3,H3C6,H3C11,H3C8,H3C12,H4C6,H4C3,H4C8,H4C5,H4C13,H4C7,TPST2,ANXA6,DGKD,PDLIM4,DLK2,RNASEH1,AXL,BCL2,BCL2L1,PEX11B,BID,BMP2,DST,LDB1,BCL10,H3C7,CAMK2B,CAPNS1,CASQ2,UBA3,CAV1,RILPL1,CAV2,RUNX1,RUNX1T1,KYAT1,CD3D,CD3G,INA,SMC3,CD28,CDH2,LRRFIP1,NOLC1,CEBPB,CRLF1,C…
GO: Molecular Function	GO:0005539	glycosaminoglycan binding		0.000365	0.8833	0.01402	0.1173	57	246	LRTM1,AGER,LTBP4,ANXA4,ANXA6,NRP1,CCN6,CCN5,CCN4,CD14,CD44,COL5A1,ADAMTS1,CCN2,CRISPLD2,DPYSL3,SOST,HBEGF,ECM2,EVA1C,PCOLCE2,F2,FGF1,FGFR1,FN1,MAMDC2,FSTL1,HDGF,CFH,HK1,HAPLN2,CCN1,ADAMTSL5,FGFBP3,LPL,LRPAP1,LTBP2,CCDC80,NCAM1,PCSK6,PGF,PLA2G5,PRELP,PTCH1,SFRP1,BCAN,HAPLN3,SMOC2,STAB1,MPIG6B,TGFBR2,TGFBR3,THBS2,THBS3,TNXB,PRSS57,NAV2
GO: Molecular Function	GO:0042578	phosphoric ester hydrolase activity		0.0003878	0.9384	0.01466	0.1227	137	700	ABL1,ACP2,ACTN2,ADRA1B,ADRA1A,AGT,PDP2,PPM1N,ALPL,PTPMT1,CDC14B,PPP4R4,PLPP1,PLPP3,BDNF,BMP2,SYNJ2,PPP1R35,C5AR1,CALM1,MTMR4,CDKN3,RASGRP4,MYOZ1,CMKLR1,HOMER1,PLCXD3,CX3CR1,SFI1,ZEB2,NUAK1,DMPK,RCAN1,DUSP1,DUSP3,DUSP6,HDDC2,EDNRA,EDNRB,FARP1,LPAR6,CTDSPL,RCAN2,PLCE1,CCDC8,VRK3,ESR1,NT5C3A,DUSP27,EYA3,F2,F2R,F2RL1,DLC1,PXYLP1,FGFR1,FKBP1B,PPARGC1B,OAZ3,WBP11,NT5C1A,GNAS,GPR4,GPR18,GPR20,DUSP14,PLP…
GO: Molecular Function	GO:0044325	ion channel binding		0.0004266	1	0.01588	0.1329	37	143	ACTN4,ACTN1,ACTN2,ACTN3,ANK3,KCNAB2,CACNA1C,CALM1,HAP1,CAV1,AP2M1,HOMER1,HERPUD1,KCNE2,FKBP1B,NPTN,FYN,YWHAQ,KCND3,KCNE1,KCNJ11,PKD2,PKP2,FXYD1,PPP2CA,PRKCSH,KCNIP1,RYR2,SCN5A,LRRC55,SLC8A1,ABCC8,VAMP2,NEDD4L,KCNE4,VDAC1,YWHAE
GO: Molecular Function	GO:0060090	molecular adaptor activity		0.0004358	1	0.01598	0.1337	97	470	ABCA1,ACTN2,ACTN3,AGER,SORBS2,SH3RF1,ANK3,ANXA2P2,ARHGAP1,GAS2L2,ATP5F1B,CRADD,NAPG,NAPA,IQGAP1,SOCS2,CAPN3,DOK2,CAV1,CAV2,CD3G,CD28,MAGI1,DLG5,AP2M1,SUN2,TJP2,ACKR2,HOMER1,COL1A2,COL8A2,AKAP12,CRK,PDE4DIP,HERPUD1,LDLRAP1,GAB2,SH2D3C,SH2D3A,DVL3,TRIM17,TRIM22,FCN1,FCN2,RBM14,SORBS1,GAB1,GAS6,TNRC6A,SPSB2,GRB10,RAPGEF1,AKAP13,TRIM5,KLHL17,INSR,MPP7,LASP1,LPL,LRP1,MAP1A,MFGE8,LAMTOR4,MYH9,PIK3R1,PK…
GO: Molecular Function	GO:0005200	structural constituent of cytoskeleton		0.0004852	1	0.01727	0.1445	31	114	ACTA1,ACTB,ADD1,ADD3,SORBS2,ANK3,SPTBN4,BFSP1,CAMK2B,INA,MYOM2,CROCC,DES,VILL,ACTR2,ARPC2,TUBB4B,TUBA8,TUBB6,TUBA1C,TUBB2B,MYBPC3,TUBB,SPTB,SPTBN1,TLN1,TNNT2,TPM1,TPM2,TUBA4A,TUBA1A
GO: Molecular Function	GO:0005249	voltage-gated potassium channel activity		0.0004852	1	0.01727	0.1445	31	114	AMIGO1,ANK3,KCNAB2,CAV1,KCNAB3,KCNK6,KCNE2,KCNA4,KCNA5,KCNC3,KCND3,KCNE1,KCNF1,KCNJ4,KCNJ9,KCNJ10,KCNJ11,KCNK3,NPPA,PKD2,MIR1-1,MIR133A2,MIR153-1,MIR26A1,LRRC55,ABCC8,VAMP2,KCNH3,KCNE4,SUMO1,KCNT2
GO: Molecular Function	GO:0051020	GTPase binding		0.0005528	1	0.01939	0.1623	115	577	ABCA1,ABR,PLEKHG5,PICALM,ADRB1,AP1G1,TBC1D14,MICAL3,ULK1,DOCK6,RANBP10,ANXA2P2,YBX3,MADD,ARHGAP1,GBF1,BCL2L1,IQGAP1,ARHGEF7,EIF2B2,EIF2B5,RAB29,CAV1,RILPL1,ARHGEF25,FMNL3,RASGRP4,CYTH3,CYTH1,RCBTB2,TRAPPC1,RASGRP3,CLTA,SH3BP5,PLEKHG3,RALGPS1,ARHGEF3,RAB11FIP3,RIPOR2,RGP1,ELMO1,RUSC2,MFN2,SH2D3C,SH2D3A,DVL1,DVL3,ECT2L,TBC1D10A,FARP1,RNF41,NUTF2,IPO11,MTSS2,PLCE1,TBC1D7,TBC1D16,ANKFY1,CDC42EP3,TRAP…
GO: Molecular Function	GO:0034714	type III transforming growth factor beta receptor binding		0.0005976	1	0.02037	0.1705	4	4	TGFB1,TGFB2,TGFB3,TGFBR2
GO: Molecular Function	GO:0031014	troponin T binding		0.0005976	1	0.02037	0.1705	4	4	TNNC1,TNNI2,TNNI3,TNNT1
GO: Molecular Function	GO:0042608	T cell receptor binding		0.0006104	1	0.02052	0.1717	6	9	ADD1,CD1D,CD3G,FYN,HLA-E,EPS8L1
GO: Molecular Function	GO:0004713	protein tyrosine kinase activity		0.0007819	1	0.02592	0.2169	54	237	ABL1,SCYL1,ADRA1A,AGT,DYRK2,STK16,ZFYVE28,AXL,BDNF,NRP1,CAV1,CBLB,DYRK1B,SH3BP5,PKDCC,NRG2,CSF1R,SOCS5,MELK,DYRK1A,EDNRA,EFNA1,EPHA3,PTK2B,FGFR1,FGR,MERTK,VPS25,FYN,GPRC5B,GAS6,INSR,ITGB3,JAK1,HIPK2,NEDD9,NGF,ROR1,DDR2,PDGFRL,PDGFRB,MAP2K3,MAP2K7,PTK7,PTPN1,CHMP6,STYK1,SHC1,SLA,ADAM17,TAL1,DOK7,SRCIN1,TYRO3
GO: Molecular Function	GO:0004674	protein serine/threonine kinase activity		0.0009781	1	0.03199	0.2677	170	913	ABL1,ACTB,ACVR1,ACVR2B,HEG1,AGER,AGT,ALPK3,ULK1,LTBP4,STK24,DYRK2,ELP1,MADD,MKNK1,STK16,IQGAP1,BMP2,BCL10,C5AR1,CALM1,CAMK2B,MAP3K14,CAV1,CCND2,CCNE1,CCNG2,DYRK1B,CD81,DCLK1,AURKB,CDK5,CDK9,CDKN3,CKS1B,EIF2AK3,PRKD2,ATP23,CRK,HIGD1A,CSF1R,CSNK1A1,CSNK1D,CSNK2B,CSPG4,DAXX,MELK,NEK9,ZEB2,MYLK3,NUAK1,DMPK,DUSP1,DUSP3,DUSP6,DVL3,DYRK1A,LATS2,PDIK1L,RSKR,PLCE1,SPRY1,VRK3,ERN1,SPEG,F2R,ACSL1,PTK2B,FGF1…
GO: Molecular Function	GO:0016791	phosphatase activity		0.0009928	1	0.03203	0.2681	94	464	ACP2,PDP2,PPM1N,ALPL,PTPMT1,CDC14B,PPP4R4,PLPP1,PLPP3,BMP2,SYNJ2,PPP1R35,CALM1,MTMR4,CDKN3,MYOZ1,SFI1,ZEB2,NUAK1,DMPK,RCAN1,DUSP1,DUSP3,DUSP6,HDDC2,FARP1,CTDSPL,RCAN2,CCDC8,VRK3,NT5C3A,DUSP27,EYA3,PXYLP1,FKBP1B,PPARGC1B,OAZ3,WBP11,NT5C1A,DUSP14,PLPP7,PTP4A3,IGFBP3,SSH2,SMAD3,PPP1R14A,MEF2C,MGAT5,PPM1L,PPP1R12B,PPTC7,PDGFRB,PFKFB2,PFKFB3,PFKFB4,SSH1,PPP1CB,PPP1CC,PPP1R3C,PPP2CA,PPP2R1A,PTPA,PPP2R5…
GO: Molecular Function	GO:0016922	nuclear receptor binding		0.001046	1	0.03332	0.2789	33	129	ASAH1,UBA3,CCNE1,CEBPB,RNF14,NCOR2,DAXX,SRA1,NR1H3,LEF1,ESR1,FHL2,PPARGC1B,UIMC1,PPARGC1A,BAZ2A,NR4A1,SMAD3,PCNA,PIK3R1,NRBF2,PPID,PROX1,RAN,WIPI1,RARB,SMARCD3,MMS19,TACC1,TGFB1I1,SUMO1,NR1H2,NCOA4
GO: Molecular Function	GO:0003713	transcription coactivator activity		0.001095	1	0.03442	0.288	72	340	ABL1,ACTN4,ACTN1,ACTN2,ARID1B,KLF7,RERE,BCL10,CCNE1,CD3D,PDLIM1,DYRK1B,MED26,RNF14,CTBP2,DAXX,ZMIZ2,MED6,SRA1,ASCC1,NR1H3,NUPR1,ARID5B,RBM14,MED12L,FHL2,IL31RA,PPARGC1B,TADA1,ANKRD1,NR5A1,MAML2,GATA4,PPARGC1A,RBPMS,MYOCD,JUN,JUNB,JUP,MAX,MEF2A,HIPK2,BCL9L,NFE2,NFE2L1,PML,PRRX1,NRBF2,BICRA,PSMD9,RARB,JADE1,RXRB,TRIM32,SMARCA2,PUS1,SMARCB1,SMARCD3,SOX10,SOX12,RRP1B,PPRC1,JMJD6,MMS19,TACC1,USP22,HIF…
GO: Molecular Function	GO:1901681	sulfur compound binding		0.001128	1	0.03499	0.2929	61	279	ACACB,LRTM1,AGER,ANXA4,ANXA6,NRP1,CCN6,CCN5,CCN4,CD34,COL5A1,ADAMTS1,PTGES,ACOT11,CCN2,DBI,CRISPLD2,DPYSL3,SOST,HBEGF,ECM2,EVA1C,PCOLCE2,F2,FGF1,FGFR1,FN1,GNMT,FSTL1,HDGF,CFH,HMGCL,HNF4A,CCN1,ADAMTSL5,INSR,FGFBP3,LPL,LRP1,LRPAP1,LTBP2,CCDC80,NCAM1,OGDH,PCSK6,PGF,PLA2G5,PRELP,PTCH1,ACBD4,RYR2,SFRP1,SLC6A6,SMOC2,MPIG6B,TGFBR3,THBS2,THBS3,TNXB,PRSS57,NAV2
GO: Molecular Function	GO:0015081	sodium ion transmembrane transporter activity		0.00119	1	0.03645	0.305	49	214	ACTN4,ANK3,ATP1A2,SLC41A1,ATP1A4,FXYD2,SLC4A5,SLC5A6,SLC28A2,ASIC3,STOML1,SLC10A6,SLC13A4,DNM2,STOM,SLC17A2,SLC5A10,COMMD1,SLC34A3,TPCN1,FXYD7,FXYD6,FXYD5,TRPM5,PKD2,PKP2,FXYD1,FXYD3,SLC13A5,SLC8B1,SCN5A,SCN7A,SLC1A3,SLC5A1,SLC6A1,SLC6A6,SLC6A7,SLC8A2,SLC8A1,SLC9A1,SLC12A3,SLC18A1,SLC20A2,SLC28A3,SLC9A8,NEDD4L,SLC38A1,WNK4,WNK2
GO: Molecular Function	GO:0019904	protein domain specific binding		0.001214	1	0.03673	0.3074	156	833	ABL1,ACTN1,ACTN2,PICALM,ADRB1,H4C6,H4C3,H4C8,H4C5,H4C13,SORBS2,ARHGAP1,TRAK2,ADAM19,CRADD,ADAM15,BCL2,BCL2L1,IQGAP1,BMP2,LDB1,SYNJ2,BCL10,CACNA1C,CALM1,HAP1,CBLB,CCT6A,SAMD11,AP4M1,NOLC1,DLGAP1,AP2M1,TJP2,CRIPT,HOMER3,PICK1,SH3BP5,CRK,RGS6,IPCEF1,CSNK2B,MDC1,CTBP1,CTNND1,DAG1,IST1,ELMO1,GAB2,DNM1,DNM2,DPYSL3,DTNA,HEYL,TBC1D10A,EGR2,PLEKHA2,RNF41,LEF1,TMEM88,ABI3,ETV6,CNTROB,DLC1,FGFR1,HPCAL4,PRRX…
GO: Molecular Function	GO:0030159	signaling receptor complex adaptor activity		0.001304	1	0.03896	0.3261	14	40	DOK2,CD3G,DLG5,AKAP12,LDLRAP1,GAB2,SH2D3C,PIK3R1,PXN,SHC1,MAPK8IP3,MMS19,GRIP2,DEDD2
GO: Molecular Function	GO:0031267	small GTPase binding		0.001334	1	0.03937	0.3295	95	474	ABCA1,ABR,PLEKHG5,PICALM,ADRB1,AP1G1,TBC1D14,MICAL3,ULK1,RANBP10,ANXA2P2,YBX3,MADD,ARHGAP1,IQGAP1,ARHGEF7,RAB29,CAV1,RILPL1,ARHGEF25,FMNL3,RASGRP4,RCBTB2,TRAPPC1,RASGRP3,SH3BP5,PLEKHG3,RALGPS1,ARHGEF3,RAB11FIP3,RIPOR2,RGP1,RUSC2,MFN2,DVL1,DVL3,ECT2L,TBC1D10A,FARP1,RNF41,NUTF2,IPO11,MTSS2,PLCE1,TBC1D7,TBC1D16,ANKFY1,CDC42EP3,TRAPPC3,RAPGEF1,ARHGEF39,AKAP13,SYTL1,SYTL3,ARHGEF37,NCF2,TAMALIN,PAK1,RI…
GO: Molecular Function	GO:0004721	phosphoprotein phosphatase activity		0.001392	1	0.03991	0.334	64	298	ACP2,PDP2,PPM1N,PTPMT1,CDC14B,PPP4R4,PLPP3,PPP1R35,CALM1,MTMR4,CDKN3,MYOZ1,NUAK1,DMPK,RCAN1,DUSP1,DUSP3,DUSP6,CTDSPL,RCAN2,VRK3,DUSP27,EYA3,FKBP1B,OAZ3,WBP11,DUSP14,PTP4A3,IGFBP3,SSH2,PPP1R14A,MGAT5,PPM1L,PPTC7,PDGFRB,SSH1,PPP1CB,PPP1CC,PPP1R3C,PPP2CA,PPP2R1A,PTPA,PPP2R5D,PPP3CC,PPP5C,PDP1,PTPN1,PTPN9,PTPN11,PTPN14,PTPRE,PTPRG,PTPRK,PTPRM,PTPRN,PPP1R3B,DUSP15,PPP1R36,PPM1J,MPRIP,TNS2,PPP1R11,MTMR…
GO: Molecular Function	GO:0004465	lipoprotein lipase activity		0.001402	1	0.03991	0.334	10	24	APOC3,HDAC9,NR1H3,LPL,PCSK6,MIR182,SORT1,ANGPTL8,NR1H2,LMF1
GO: Molecular Function	GO:0050780	dopamine receptor binding		0.001402	1	0.03991	0.334	10	24	CAV2,DNM1,DNM2,GNA13,GNA12,GNAS,CLIC6,PALM,PTPN11,VPS35
GO: Molecular Function	GO:0005102	signaling receptor binding		0.001488	1	0.04188	0.3505	315	1817	ABCA1,ABL1,CNPY4,S100A14,LRTM1,ACTN4,ACTN1,ACTN2,ACTN3,ACVR2B,PICALM,UCN2,ADD1,ADRB1,JAG1,AGT,LTBP4,SEMA7A,ANXA2P2,APOA1,APOC3,MADD,PLPP3,ASAH1,DLK2,RASL11B,TRAK2,ATP2A2,ATP5F1B,ADAM15,BDNF,BID,NRP1,SOCS2,CCN6,CCN5,CCN4,BMP2,DST,C3,CALM1,HAP1,CAPN3,RTP2,UBA3,DOK2,CAV1,CAV2,CBLB,CCNE1,CD1D,CD3G,CD9,CD44,CD81,CD151,IL27,CDK5,CEBPB,CRLF1,TRIP12,AP2M1,BAMBI,BMP8A,HOMER3,HOMER1,PICK1,COL4A3,COL5A1,COL…
GO: Molecular Function	GO:0017016	Ras GTPase binding		0.00157	1	0.04368	0.3655	92	459	ABR,PLEKHG5,PICALM,ADRB1,AP1G1,TBC1D14,MICAL3,ULK1,RANBP10,ANXA2P2,YBX3,MADD,ARHGAP1,IQGAP1,ARHGEF7,RAB29,CAV1,ARHGEF25,FMNL3,RASGRP4,RCBTB2,TRAPPC1,RASGRP3,SH3BP5,PLEKHG3,RALGPS1,ARHGEF3,RAB11FIP3,RIPOR2,RGP1,RUSC2,MFN2,DVL1,DVL3,ECT2L,TBC1D10A,FARP1,RNF41,NUTF2,IPO11,MTSS2,PLCE1,TBC1D7,TBC1D16,ANKFY1,CDC42EP3,TRAPPC3,RAPGEF1,ARHGEF39,AKAP13,SYTL1,SYTL3,ARHGEF37,NCF2,PAK1,RIN2,IQGAP3,ARHGEF19,PR…
GO: Molecular Function	GO:0045309	protein phosphorylated amino acid binding		0.001605	1	0.04412	0.3692	17	54	ABL1,ACP2,LEO1,CBLB,CRK,LDLRAP1,FGR,GRB10,PIK3R1,PIK3R2,PIN1,PTPN11,SH3BP2,SHB,SHC1,VAV1,YWHAE
GO: Molecular Function	GO:0035257	nuclear hormone receptor binding		0.001623	1	0.04412	0.3692	41	174	ACTN4,ASAH1,UBA3,CCNE1,CEBPB,TRIP12,RNF14,NCOR2,CTBP2,DAXX,SRA1,NR1H3,LEF1,ESR1,FHL2,TACC2,PPARGC1B,UIMC1,PPARGC1A,BAZ2A,NR4A1,JUP,SMAD3,PCNA,PIK3R1,NRBF2,PPID,PROX1,RAN,WIPI1,RARB,RXRB,SMARCD3,MMS19,TACC1,TCF7L2,TGFB1I1,SUMO1,NR1H2,NCOA4,JMJD1C
GO: Molecular Function	GO:0005161	platelet-derived growth factor receptor binding		0.001659	1	0.04462	0.3734	8	17	ERN1,IL1R1,ITGA5,ITGB3,PDGFA,PDGFRB,PIK3R1,PDGFC
GO: Biological Process	GO:0030029	actin filament-based process		2.53e-26	2.726e-22	2.726e-22	2.689e-21	237	829	ABL1,ABR,ACTA1,ACTB,ACTN4,ACTN1,ACTN2,ACTN3,ADD1,ADD3,ADRB1,AIF1,MICAL3,SHROOM3,SORBS2,APBB2,GAS7,APOA1,GBA2,PDLIM4,SPTBN4,RHOC,RND3,ATP1A2,ATP2A2,BCL2,BCL6,NRP1,ARHGEF7,CACNA1C,CACNA2D1,CALD1,CAMK2B,CAPN3,CAPZB,CASQ2,CAV1,PSTPIP1,FMNL3,INA,PDLIM1,MYOM2,CDK5,PDLIM7,TRIP10,MYOZ1,SUN2,CLN3,LMOD1,PICK1,KANK2,CRK,CSF1R,MICAL2,CSRP1,CCN2,MYADM,DBN1,ELMO1,DES,FCHSD2,MYLK3,RHOBTB1,VILL,KCNE2,DPYSL3,DNAJ…
GO: Biological Process	GO:0061061	muscle structure development		1.651e-22	1.779e-18	6.397e-19	6.309e-18	217	780	ABL1,ACTA1,ACTN2,ACTN3,ACVR1,DYSF,MYORG,ADRA1B,ADRA1A,HEG1,ADRB1,JAG1,AGT,ALPK3,SORBS2,KLHL40,LEMD2,YBX3,PDLIM4,ZFHX3,RBM24,ATP2A2,DUBR,STAC3,BCL2,BDNF,CCN4,BMP2,KLF5,BTG1,CAPN3,CAPZB,CASQ2,CAV1,CAV2,USP2,CD9,PDLIM1,DYRK1B,CD81,MYOM2,CDH2,CDK5,LARGE1,CDK9,PDLIM7,TRIP10,MYOZ1,LMOD1,HOMER1,COL6A3,CRYAB,CSRP1,HDAC9,RIPOR2,DAXX,DES,MYLK3,ANKRD2,DMPK,SRA1,RCAN1,HBEGF,NUPR1,EDNRB,HEYL,MYOF,EGR2,FLOT1,L…
GO: Biological Process	GO:0030036	actin cytoskeleton organization		1.781e-22	1.919e-18	6.397e-19	6.309e-18	204	717	ABL1,ABR,ACTA1,ACTB,ACTN4,ACTN1,ACTN2,ADD1,ADD3,AIF1,MICAL3,SHROOM3,SORBS2,GAS7,APOA1,GBA2,PDLIM4,SPTBN4,RHOC,RND3,BCL2,BCL6,NRP1,ARHGEF7,CALD1,CAMK2B,CAPN3,CAPZB,CASQ2,PSTPIP1,FMNL3,INA,PDLIM1,MYOM2,CDK5,PDLIM7,TRIP10,MYOZ1,CLN3,LMOD1,PICK1,KANK2,CRK,CSF1R,MICAL2,CSRP1,CCN2,MYADM,DBN1,ELMO1,FCHSD2,MYLK3,RHOBTB1,VILL,DPYSL3,DNAJB6,USH1C,ACTR2,ARPC2,FARP1,EMP2,EPHA3,XIRP1,F2RL1,PTK2B,FAT1,CORO2B,D…
GO: Biological Process	GO:0060537	muscle tissue development		3.044e-22	3.28e-18	8.2e-19	8.087e-18	156	494	ACTA1,ACTN2,ACTN3,ACVR1,DYSF,MYORG,ADRA1B,ADRA1A,HEG1,ADRB1,AGT,ALPK3,SORBS2,KLHL40,LEMD2,YBX3,RBM24,STAC3,BCL2,BDNF,CCN4,BMP2,KLF5,CAPN3,CAV1,CAV2,USP2,MYOM2,CDK5,TRIP10,MYOZ1,HOMER1,TENM4,CSRP1,HDAC9,RIPOR2,MYLK3,ANKRD2,RCAN1,GJC1,NUPR1,HEYL,EGR2,FLOT1,LEF1,EPOR,XIRP1,UBE4B,SPEG,FGF1,FGFR1,FHL2,FOXC2,FLNB,UQCC2,HDAC7,PDLIM5,ANKRD1,ASB2,GATA4,MYOZ2,GATA6,PPARGC1A,PDLIM3,BMP10,MYO18B,GPC1,GSK3A,A…
GO: Biological Process	GO:0072359	circulatory system development		1.068e-21	1.151e-17	2.303e-18	2.271e-17	320	1323	ABL1,ACACB,ACTN2,ACVR1,ACVR2B,DYSF,ADD1,ADRA1B,ADRA1A,HEG1,ADRB1,JAG1,AGT,APLNR,ALPK3,CC2D2A,SORBS2,ANXA2P2,LEMD2,PDLIM4,PLPP3,RBM24,ATP5F1B,STARD13,ADAM19,MIR342,ADAM15,NRP1,CCN6,CCN4,BMP2,SPHK1,KLF5,BTG1,C3,C5AR1,CACNA1C,CAD,CAV1,RUNX1,FMNL3,PDLIM1,CD34,MYOM2,CDH2,DHRS3,PDLIM7,TRIP10,ARHGAP22,EIF2AK3,CCDC151,COL1A1,COL1A2,COL4A1,COL4A2,COL4A3,COL4A4,COL5A1,PRKD2,COL8A1,COL8A2,COL15A1,ADAMTS1,NC…
GO: Biological Process	GO:0014706	striated muscle tissue development		7.835e-21	8.444e-17	1.407e-17	1.388e-16	148	472	ACTA1,ACTN2,ACTN3,ACVR1,DYSF,MYORG,ADRA1B,ADRA1A,HEG1,ADRB1,AGT,ALPK3,SORBS2,KLHL40,LEMD2,YBX3,RBM24,STAC3,BCL2,BDNF,CCN4,BMP2,KLF5,CAPN3,CAV1,CAV2,USP2,MYOM2,CDK5,TRIP10,MYOZ1,HOMER1,TENM4,HDAC9,RIPOR2,MYLK3,ANKRD2,RCAN1,GJC1,NUPR1,HEYL,EGR2,FLOT1,LEF1,EPOR,XIRP1,UBE4B,SPEG,FGF1,FGFR1,FHL2,FOXC2,FLNB,UQCC2,HDAC7,PDLIM5,ANKRD1,ASB2,GATA4,MYOZ2,GATA6,PDLIM3,BMP10,MYO18B,GPC1,GSK3A,AKAP13,IGSF8,SMY…
GO: Biological Process	GO:0055002	striated muscle cell development		4.671e-19	5.034e-15	7.191e-16	7.092e-15	84	213	ACTA1,ACTN2,ACTN3,DYSF,MYORG,ADRA1B,ADRA1A,ADRB1,AGT,ALPK3,SORBS2,KLHL40,STAC3,BCL2,CCN4,CAPN3,CAPZB,CASQ2,CAV2,MYOM2,TRIP10,MYOZ1,LMOD1,HOMER1,CSRP1,HDAC9,RIPOR2,MYLK3,RCAN1,MYOF,XIRP1,SPEG,FHL2,FLNC,PDLIM5,ANKRD1,CAPN9,GATA4,MYOZ2,BMP10,AFG3L2,MYO18B,GSK3A,AKAP13,MYOCD,ITGB1,MEF2A,MEF2C,MYOM3,MYBPC3,MYF5,MYF6,MYH10,MYH11,MYOG,NFATC2,NPPA,PAK1,PDGFRB,PIN1,PMP22,MIR1-1,MIR199B,PRKAR1A,PRKG1,MIR24…
GO: Biological Process	GO:0048646	anatomical structure formation involved in morphogenesis		6.552e-19	7.061e-15	8.827e-16	8.705e-15	318	1365	ABL1,ACTA1,ACTN1,ACTN2,ACVR1,ACVR2B,DYSF,ADA,ADD1,JAG1,AGT,APLNR,CC2D2A,ULK1,SHROOM3,LEO1,ANXA2P2,LEMD2,APOA1,PRX,PLPP3,ATP5F1B,STARD13,MIR342,ADAM15,BCL6,NRP1,CCN6,BMP2,LDB1,SPHK1,KLF5,BTG1,C3,BCL10,C5AR1,CAPN3,CASQ2,CAV1,RUNX1,FMNL3,CD9,CD34,DYRK1B,CD44,CD81,MYOM2,CDK5,NOLC1,CDX1,ARHGAP22,MYOZ1,LMOD1,EIF2AK3,COL1A1,COL4A1,COL4A2,COL4A3,COL4A4,COL5A1,PRKD2,COL6A1,COL7A1,COL8A1,COL8A2,COL12A1,COL…
GO: Biological Process	GO:0055001	muscle cell development		1.32e-18	1.423e-14	1.581e-15	1.559e-14	87	228	ACTA1,ACTN2,ACTN3,DYSF,MYORG,ADRA1B,ADRA1A,ADRB1,AGT,ALPK3,SORBS2,KLHL40,ATP2A2,STAC3,BCL2,CCN4,CAPN3,CAPZB,CASQ2,CAV2,MYOM2,TRIP10,MYOZ1,LMOD1,HOMER1,CSRP1,HDAC9,RIPOR2,MYLK3,RCAN1,MYOF,XIRP1,RAMP2,SPEG,FHL2,FLNC,PDLIM5,ANKRD1,CAPN9,GATA4,MYOZ2,BMP10,AFG3L2,MYO18B,GSK3A,AKAP13,HES1,MYOCD,ITGB1,MEF2A,MEF2C,MYOM3,MYBPC3,MYF5,MYF6,MYH10,MYH11,MYOG,NFATC2,NPPA,PAK1,PDGFRB,PIN1,PMP22,MIR1-1,MIR199B,P…
GO: Biological Process	GO:0051146	striated muscle cell differentiation		3.248e-18	3.501e-14	3.501e-15	3.453e-14	116	354	ACTA1,ACTN2,ACTN3,ACVR1,DYSF,MYORG,ADRA1B,ADRA1A,ADRB1,AGT,ALPK3,SORBS2,KLHL40,RBM24,STAC3,BCL2,BDNF,CCN4,BMP2,KLF5,CAPN3,CAPZB,CASQ2,CAV2,CD9,DYRK1B,CD81,MYOM2,CDH2,TRIP10,MYOZ1,LMOD1,HOMER1,CSRP1,HDAC9,RIPOR2,DAXX,MYLK3,ANKRD2,DMPK,RCAN1,MYOF,FLOT1,XIRP1,SPEG,FHL2,FLNC,PDLIM5,ANKRD1,CAPN9,GATA4,MYOZ2,GATA6,BMP10,AFG3L2,MYO18B,PLPP7,TMEM119,GSK3A,AKAP13,SMYD1,MYLK2,MYOCD,ITGB1,MEF2A,MEF2C,MMP14,…
GO: Biological Process	GO:0042692	muscle cell differentiation		2.858e-17	3.08e-13	2.8e-14	2.761e-13	136	455	ABL1,ACTA1,ACTN2,ACTN3,ACVR1,DYSF,MYORG,ADRA1B,ADRA1A,ADRB1,AGT,ALPK3,SORBS2,KLHL40,RBM24,ATP2A2,STAC3,BCL2,BDNF,CCN4,BMP2,KLF5,CAPN3,CAPZB,CASQ2,CAV2,CD9,DYRK1B,CD81,MYOM2,CDH2,CDK9,TRIP10,MYOZ1,LMOD1,HOMER1,CSRP1,HDAC9,RIPOR2,DAXX,MYLK3,ANKRD2,DMPK,RCAN1,EDNRB,MYOF,FLOT1,XIRP1,RAMP2,SPEG,FHL2,FLNC,PDLIM5,ANKRD1,CAPN9,GATA4,MYOZ2,GATA6,PDCD4,BMP10,AFG3L2,MYO18B,PLPP7,TMEM119,GSK3A,AKAP13,SMYD1,H…
GO: Biological Process	GO:0003012	muscle system process		3.87e-17	4.171e-13	3.475e-14	3.428e-13	150	523	ACTA1,ACTN2,ACTN3,DYSF,ADA,ADRA1B,ADRA1A,ADRB1,AGT,AIF1,PLA2G6,FBXO32,SORBS2,ANXA6,MLIP,ATP1A2,ATP2A2,STAC3,CCN4,SPHK1,CACNA1C,CACNA2D1,CALD1,CALM1,CAMK2B,CASQ2,CAV1,MTMR4,MYOM2,CDK9,TRIP10,MYL7,CKMT2,MYOZ1,LMOD1,HOMER1,MYOT,CRYAB,CCN2,DAG1,DBN1,DES,ANKRD2,DMPK,KCNE2,DTNA,GJC1,EDNRA,EDNRB,MYOF,PLCE1,RCSD1,F2R,MYL9,FKBP1B,FOXO3,SORBS1,PDLIM5,GATA4,MYOZ2,GATA6,GATM,PPARGC1A,BMP10,TRIM63,GSK3A,GSN,A…
GO: Biological Process	GO:0097435	supramolecular fiber organization		1.056e-16	1.138e-12	8.752e-14	8.632e-13	190	727	ABL1,ACTA1,NCKAP5,ACTN4,ACTN1,ACTN2,DYSF,ADD1,ADD3,AEBP1,AIF1,MICAL3,SHROOM3,SORBS2,ANXA2P2,GAS7,APOA1,GBA2,PDLIM4,SPTBN4,RHOC,RND3,GAS2L2,BCL2,NRP1,DST,CALD1,CAPN3,CAPZB,CASQ2,CAV1,PSTPIP1,MYOM2,MYOZ1,LMOD1,CRIPT,PICK1,COL1A1,COL1A2,COL5A1,COL12A1,ADAMTS2,KANK2,CRYAB,MICAL2,CSNK1D,CSRP1,CCN2,CYP1B1,MYADM,DBN1,DCTN1,DES,FCHSD2,MYLK3,RHOBTB1,VILL,DPT,DPYSL3,DVL1,DNAJB6,DYRK1A,USH1C,ACTR2,ARPC2,EMP…
GO: Biological Process	GO:0007010	cytoskeleton organization		1.492e-15	1.608e-11	1.148e-12	1.133e-11	358	1663	ABL1,ABR,ACTA1,ACTB,NCKAP5,ACTN4,ACTN1,ACTN2,DYSF,ADD1,ADD3,AP1G1,TBC1D14,AIF1,CC2D2A,MICAL3,RANBP10,SHROOM3,SORBS2,ANK3,GAS7,APOA1,GBA2,CDC14B,PDLIM4,SPTBN4,RHOC,RND3,ARL3,GAS2L2,BCL2,BCL6,BFSP1,NRP1,DST,ARHGEF7,RAB29,CALD1,LIMD1,HAP1,CAMK2B,CAPN3,CAPZB,CASQ2,CAV1,RILPL1,PSTPIP1,FMNL3,INA,CEP20,PDLIM1,SMC3,MYOM2,AURKB,CDK5,CENPA,PDLIM7,CHD3,TRIP10,MYOZ1,SUN2,CLN3,LMOD1,CRIPT,CCDC151,PICK1,KANK2,…
GO: Biological Process	GO:0035295	tube development		2.873e-15	3.097e-11	2.064e-12	2.036e-11	288	1276	ABL1,ACVR1,ACVR2B,DYSF,ADA,ADD1,HEG1,JAG1,AGT,APLNR,CC2D2A,WDR48,SHROOM3,ANXA2P2,ASAH1,ATP5F1B,STARD13,MIR342,ADAM15,BCL2,BDNF,NRP1,CCN6,BMP2,SPHK1,KLF5,BTG1,C3,BCL10,C5AR1,CAV1,RUNX1,FMNL3,CD34,CD44,CDH2,DLG5,CRLF1,ARHGAP22,ZNF358,SPDEF,EIF2AK3,COL4A1,COL4A2,COL4A3,COL4A4,PRKD2,COL8A1,COL8A2,COL15A1,ADAMTS2,ADAMTS1,PKDCC,CRH,NCOR2,FOXP4,CSF1R,MICAL2,CSNK2B,CSPG4,CCN2,CTSH,CX3CR1,HDAC9,CYP1B1,IFT…
GO: Biological Process	GO:0072358	cardiovascular system development		2.324e-14	2.505e-10	1.566e-11	1.544e-10	215	897	ABL1,ACVR1,ACVR2B,DYSF,ADD1,HEG1,JAG1,AGT,APLNR,ANXA2P2,PLPP3,ATP5F1B,STARD13,MIR342,ADAM15,NRP1,CCN6,SPHK1,KLF5,BTG1,C3,C5AR1,CAV1,RUNX1,FMNL3,CD34,CDH2,ARHGAP22,EIF2AK3,COL1A1,COL1A2,COL4A1,COL4A2,COL4A3,COL4A4,COL5A1,PRKD2,COL8A1,COL8A2,COL15A1,ADAMTS1,CSPG4,CCN2,CTSH,CX3CR1,HDAC9,CYP1B1,ARHGAP24,DAG1,CUL7,OPTC,DNM2,HBEGF,GJC1,EDNRA,EFNA1,MEGF8,EMP2,LEF1,EPAS1,EPOR,RAMP2,RAMP3,SPEG,F3,PTK2B,FG…
GO: Biological Process	GO:0001944	vasculature development		6.45e-14	6.952e-10	4.089e-11	4.033e-10	211	884	ABL1,ACVR1,ACVR2B,DYSF,ADD1,HEG1,JAG1,AGT,APLNR,ANXA2P2,PLPP3,ATP5F1B,STARD13,MIR342,ADAM15,NRP1,CCN6,SPHK1,KLF5,BTG1,C3,C5AR1,CAV1,RUNX1,FMNL3,CD34,CDH2,ARHGAP22,EIF2AK3,COL1A1,COL1A2,COL4A1,COL4A2,COL4A3,COL4A4,COL5A1,PRKD2,COL8A1,COL8A2,COL15A1,ADAMTS1,CSPG4,CCN2,CTSH,CX3CR1,HDAC9,CYP1B1,ARHGAP24,DAG1,CUL7,OPTC,DNM2,HBEGF,GJC1,EDNRA,EFNA1,MEGF8,EMP2,LEF1,EPAS1,EPOR,RAMP2,RAMP3,F3,PTK2B,FGF1,FG…
GO: Biological Process	GO:0051270	regulation of cellular component movement		7.744e-14	8.345e-10	4.636e-11	4.572e-10	272	1219	ABL1,ABR,S100A14,CYGB,ACTN4,ACTN1,ACVR1,DYSF,ADA,ADRB1,MTUS1,AGER,JAG1,AGT,AIF1,STK24,SEMA7A,ELP1,RHOC,RND3,PLPP3,ATP1A2,ATP2A2,ATP5F1B,STARD13,MIR342,ADAM15,BCL2,BCL6,IQGAP1,NRP1,CCN4,BMP2,LDB1,ARHGEF7,SPHK1,FUBP1,C5AR1,CACNA1C,HAP1,CAMK2B,CASQ2,CAV1,CD9,CD63,CD81,CD151,MIR181D,CDK5,DLG5,SUN2,CMKLR1,COL1A1,PRKD2,ADAMTS1,NRG2,AKAP12,CRK,CSF1R,CSNK2B,CTSH,CX3CR1,HDAC9,CYP1B1,MYADM,RIPOR2,CYP19A1,D…
GO: Biological Process	GO:0035239	tube morphogenesis		1.026e-13	1.106e-09	5.82e-11	5.74e-10	240	1045	ABL1,ACVR1,ACVR2B,DYSF,ADD1,HEG1,JAG1,AGT,APLNR,CC2D2A,SHROOM3,ANXA2P2,ATP5F1B,STARD13,MIR342,ADAM15,BCL2,NRP1,CCN6,BMP2,SPHK1,KLF5,BTG1,C3,BCL10,C5AR1,CAV1,RUNX1,FMNL3,CD34,CD44,CDH2,DLG5,ARHGAP22,EIF2AK3,COL4A1,COL4A2,COL4A3,COL4A4,PRKD2,COL8A1,COL8A2,COL15A1,ADAMTS1,FOXP4,CSF1R,MICAL2,CSNK2B,CSPG4,CCN2,CTSH,CX3CR1,HDAC9,CYP1B1,ARHGAP24,DAG1,CUL7,ZEB2,KLHL3,OPTC,HBEGF,DVL1,DVL3,GJC1,EDNRA,EFNA1…
GO: Biological Process	GO:0007507	heart development		1.402e-13	1.511e-09	7.557e-11	7.453e-10	175	700	ACACB,ACTN2,ACVR1,ACVR2B,ADRA1B,ADRA1A,HEG1,ADRB1,JAG1,AGT,APLNR,ALPK3,CC2D2A,SORBS2,ANXA2P2,LEMD2,PDLIM4,RBM24,ADAM19,ADAM15,NRP1,CCN4,BMP2,KLF5,CACNA1C,CAD,PDLIM1,MYOM2,DHRS3,PDLIM7,TRIP10,CCDC151,COL5A1,ADAMTS1,NCOR2,FOXP4,TENM4,MICAL2,HDAC9,IFT140,MYLK3,DNM2,DUSP6,DVL1,DVL3,GJC1,COX17,EDNRA,HEYL,EFNA1,MEGF8,EPHA3,PLCE1,EPOR,SPRY1,XIRP1,RAMP2,ERG,UBE4B,SPEG,DLC1,FGF1,FGFR1,FHL2,FOXL1,FOXC2,PDL…
GO: Biological Process	GO:0044057	regulation of system process		1.584e-13	1.707e-09	8.128e-11	8.016e-10	180	727	ACTN3,ADA,UCN2,ADD3,ADRA1B,ADRA1A,ADRB1,AGER,AGT,AIF1,FBXO32,ANXA6,APOA1,MADD,SPTBN4,MLIP,SLC25A12,ATP1A2,ATP1A4,FXYD2,ATP2A2,CCN4,SPHK1,CACNA1B,CACNA1C,CACNA2D1,CACNB1,CACNG1,CALD1,CALM1,CAMK2B,CASQ2,CAV1,RUNX1,MTMR4,CDK9,TRIP10,KCNK6,EIF2AK3,HOMER3,HOMER1,CRH,TENM4,CCN2,RAB11FIP3,CYP2J2,DAG1,DBN1,DES,DMPK,KCNE2,HBEGF,DVL1,GJC1,NR1H3,EDNRB,CACNG7,EMP2,EPAS1,PLCE1,F2R,F2RL1,PTK2B,CORO2B,MYL9,FCGR…
GO: Biological Process	GO:0022603	regulation of anatomical structure morphogenesis		1.796e-13	1.936e-09	8.8e-11	8.679e-10	283	1289	ABL1,ABR,ACTN4,ACVR1,ADA,PICALM,RNF157,ADD1,AMIGO1,JAG1,AGT,APLNR,ULK1,SHROOM3,SEMA7A,PLEKHA4,GAS7,APOA1,RHOC,RND3,TRAK2,STARD13,MIR342,BCL2,BCL6,BDNF,NRP1,CCN6,BMP2,ARHGEF7,SPHK1,BTG1,EIF2B2,C3,C5AR1,LIMD1,CAMK2B,CAPZB,RUNX1,FMNL3,CD34,CD44,CDH2,CDK5,CDX1,NUMBL,AP2M1,BAMBI,COL4A2,COL4A3,COL5A1,PRKD2,ADAMTS1,CRABP2,CRK,TENM4,CSF1R,CTSH,CX3CR1,HDAC9,CYP1B1,MYADM,RIPOR2,DAG1,IST1,DBN1,CUL7,PRAG1,ZE…
GO: Biological Process	GO:0001568	blood vessel development		3.158e-13	3.404e-09	1.48e-10	1.46e-09	202	849	ABL1,ACVR1,ACVR2B,DYSF,ADD1,HEG1,JAG1,AGT,APLNR,ANXA2P2,PLPP3,ATP5F1B,STARD13,MIR342,ADAM15,NRP1,CCN6,SPHK1,KLF5,BTG1,C3,C5AR1,CAV1,RUNX1,FMNL3,CD34,CDH2,ARHGAP22,EIF2AK3,COL1A1,COL1A2,COL4A1,COL4A2,COL4A3,COL4A4,COL5A1,PRKD2,COL8A1,COL8A2,COL15A1,ADAMTS1,CSPG4,CCN2,CTSH,CX3CR1,HDAC9,CYP1B1,ARHGAP24,DAG1,CUL7,OPTC,DNM2,HBEGF,GJC1,EDNRA,EFNA1,MEGF8,EMP2,LEF1,EPAS1,EPOR,RAMP2,RAMP3,F3,PTK2B,FGF1,FG…
GO: Biological Process	GO:0032989	cellular component morphogenesis		3.876e-13	4.177e-09	1.741e-10	1.717e-09	283	1297	ABL1,ACTA1,ACTB,LRTM1,ACTN4,ACTN1,ACTN2,PICALM,RNF157,ADD1,AMIGO1,HEG1,ULK1,STK24,SHROOM3,ANK3,SEMA7A,APBB2,GAS7,APOA1,PRX,SPTBN4,RHOC,RND3,KLF7,TRAK2,RERE,AXL,BCL2,BCL2L1,BCL6,BDNF,IQGAP1,NRP1,DST,ARHGEF7,EIF2B2,LIMD1,CAMK2B,CAPN3,CAPZB,CASQ2,DOK2,RILPL1,FMNL3,CD9,CD44,MYOM2,CDH2,DCLK1,CDK5,NUMBL,PDLIM7,MYOZ1,LMOD1,BAMBI,COL4A4,COL6A1,COL6A3,COL7A1,COL12A1,MYOT,ZNF385A,CRABP2,CRK,TENM4,CSF1R,CSN…
GO: Biological Process	GO:0010959	regulation of metal ion transport		5.215e-13	5.621e-09	2.248e-10	2.217e-09	127	465	ABL1,ACTN4,ACTN2,DYSF,AMIGO1,ADRB1,AGER,AGT,APLNR,PLA2G6,ANK3,ANXA2P2,KCNAB2,SPTBN4,GRAMD2A,ATP1A2,FXYD2,STAC3,BCL2,CACNA1B,CACNA1C,CACNA2D1,CACNB1,CACNG1,CALM1,HAP1,CAMK2B,CAPN3,CASQ2,CAV1,USP2,CD63,STOML1,HOMER3,HOMER1,CRH,DBI,DMPK,DNM2,KCNE2,EDNRA,STOM,RAMP3,F2,F2R,PTK2B,TRPV2,FKBP1B,CREB3,HBP1,FYN,GCK,GNAS,CRACR2A,WWP2,HFE,COMMD1,HES1,HSPA2,IL16,ITGB3,KCNA5,KCNE1,KCNMB1,MIF,MLLT6,REM1,MYLK,FX…
GO: Biological Process	GO:0006936	muscle contraction		6.117e-13	6.593e-09	2.536e-10	2.501e-09	111	388	ACTA1,ACTN2,ACTN3,DYSF,ADA,ADRA1B,ADRA1A,ADRB1,AGT,PLA2G6,ANXA6,ATP1A2,ATP2A2,STAC3,SPHK1,CACNA1C,CACNA2D1,CALD1,CALM1,CASQ2,CAV1,MYOM2,MYL7,CKMT2,LMOD1,HOMER1,MYOT,CRYAB,CCN2,DBN1,DES,ANKRD2,DMPK,KCNE2,DTNA,GJC1,EDNRA,EDNRB,MYOF,PLCE1,RCSD1,F2R,MYL9,FKBP1B,SORBS1,GATA4,BMP10,TRIM63,MYLK2,MYOCD,ITGB5,JUP,KCNA5,KCND3,KCNE1,SMAD7,MYOM3,MYBPC3,ARHGAP42,MYH11,MYLK,PPP1R12B,NPPA,P2RX3,PGAM2,TMEM38A,PK…
GO: Biological Process	GO:0048738	cardiac muscle tissue development		7.622e-13	8.214e-09	2.944e-10	2.903e-09	89	286	ACTN2,ACVR1,ADRA1B,ADRA1A,HEG1,ADRB1,AGT,ALPK3,SORBS2,CCN4,BMP2,MYOM2,TRIP10,TENM4,MYLK3,GJC1,EPOR,XIRP1,UBE4B,SPEG,FGF1,FGFR1,FHL2,FOXC2,PDLIM5,ANKRD1,GATA4,GATA6,BMP10,MYO18B,GSK3A,AKAP13,HSPG2,MYLK2,MYOCD,ITGB1,JARID2,SMAD7,MEF2A,MEF2C,MYOM3,MYBPC3,MYH10,MYH11,NCAM1,NPPA,PAK1,PDGFRB,PIN1,PKP2,PLN,MIR1-1,MIR199B,PRKAR1A,PRKG1,MIR25,MIR24-1,MIR24-2,MIR23A,PROX1,RARB,RXRB,RYR2,SGCG,FHOD3,SLC8A1,S…
GO: Biological Process	GO:0048514	blood vessel morphogenesis		7.649e-13	8.243e-09	2.944e-10	2.903e-09	183	755	ABL1,ACVR1,DYSF,ADD1,HEG1,JAG1,AGT,APLNR,ANXA2P2,ATP5F1B,STARD13,MIR342,ADAM15,NRP1,CCN6,SPHK1,KLF5,BTG1,C3,C5AR1,CAV1,RUNX1,FMNL3,CD34,CDH2,ARHGAP22,EIF2AK3,COL4A1,COL4A2,COL4A3,COL4A4,PRKD2,COL8A1,COL8A2,COL15A1,ADAMTS1,CSPG4,CCN2,CTSH,CX3CR1,HDAC9,CYP1B1,ARHGAP24,DAG1,CUL7,OPTC,HBEGF,GJC1,EDNRA,EFNA1,EMP2,LEF1,EPAS1,EPOR,RAMP2,RAMP3,F3,PTK2B,FGF1,FGF6,FGFR1,AMOTL2,PRRX2,FOXC2,FN1,HDAC7,GNA13,G…
GO: Biological Process	GO:0030334	regulation of cell migration		1.26e-12	1.358e-08	4.682e-10	4.617e-09	237	1052	ABL1,ABR,S100A14,CYGB,ACTN4,ACVR1,DYSF,ADA,MTUS1,AGER,JAG1,AGT,AIF1,STK24,SEMA7A,ELP1,RHOC,RND3,PLPP3,ATP5F1B,STARD13,MIR342,ADAM15,BCL2,IQGAP1,NRP1,CCN4,BMP2,LDB1,ARHGEF7,SPHK1,FUBP1,C5AR1,CAMK2B,CAV1,CD9,CD63,CD81,CD151,MIR181D,CDK5,DLG5,SUN2,CMKLR1,COL1A1,PRKD2,ADAMTS1,AKAP12,CRK,CSF1R,CSNK2B,CTSH,CX3CR1,HDAC9,CYP1B1,MYADM,RIPOR2,CYP19A1,DAG1,GAB2,DPYSL3,HBEGF,DUSP1,DUSP3,EDNRA,ARPC2,EFNA1,RNF…
GO: Biological Process	GO:0043062	extracellular structure organization		1.391e-12	1.499e-08	4.996e-10	4.927e-09	135	511	ABCA1,ABL1,AEBP1,AGT,ANXA2P2,ITGA10,APBB2,APOA1,APOC3,ADAM19,ADAM15,CAPNS1,CD34,CD44,AP2M1,CLTA,COL1A1,COL1A2,COL4A1,COL4A2,COL4A3,COL4A4,COL5A1,COL6A1,COL6A3,COL7A1,COL8A1,COL8A2,COL12A1,COL15A1,COL16A1,ADAMTS2,OLFML2B,SCUBE3,CCN2,LDLRAP1,CYP1B1,DAG1,CRISPLD2,DPT,ECM2,DNAJB6,FLOT1,RAMP2,CNPY2,FOXC2,FBLN5,FMOD,FN1,POMT1,P3H4,GAS6,B4GALT1,MMP24,DGAT2,GSN,HAS1,HAPLN2,HMOX1,COMMD1,HSPG2,CCN1,ITGA5,I…
GO: Biological Process	GO:0003013	circulatory system process		1.52e-12	1.639e-08	5.286e-10	5.213e-09	157	624	ABR,ADA,ADD3,ADH5,ADRA1B,ADRA1A,HEG1,ADRB1,AGER,AGT,PLA2G6,SPTBN4,ATP1A2,ATP1A4,FXYD2,ATP2A2,SLC4A5,IER3,CACNA1B,CACNA1C,CACNA2D1,CACNB1,CACNG1,CALM1,CASQ2,CAV1,CD34,KCNK6,COL1A2,COL4A3,CRH,AKAP12,CCN2,RASL10B,CYP2J2,DES,MYLK3,CYB5R3,DMPK,KCNE2,RCAN1,HBEGF,GJC1,EDNRA,EDNRB,MYOF,CACNG7,EMP2,EPAS1,RAMP2,RAMP3,F2R,F2RL1,CORO2B,FKBP1B,FOXC2,CELF2,CACNG4,FYN,GAS6,GATA4,GCH1,BMP10,GNAI3,GNAS,GNB3,UTS2R…
GO: Biological Process	GO:0051094	positive regulation of developmental process		2.462e-12	2.653e-08	8.291e-10	8.177e-09	338	1633	ABL1,ACACB,LRTM1,ACTN3,ACVR1,ACVR2B,ADA,PICALM,RNF157,ADD1,AMIGO1,ADRB1,AGER,JAG1,AGT,APLNR,STK24,FOXO6,SEMA7A,ANXA2P2,APOA1,YBX3,SPTBN4,SLC25A12,ZFHX3,RBM24,DUBR,MIR342,AXL,BCL2,BCL6,BDNF,IQGAP1,NRP1,SOCS2,CCN4,BMP2,ARHGEF7,SPHK1,FUBP1,KLF5,BTG1,EIF2B2,C3,C5AR1,HAP1,CAMK2B,CAPN3,RUNX1,CBLB,CCNE1,USP2,CD1D,CD28,CD80,CD34,CDH2,DLG5,CEBPB,NUMBL,PDLIM7,TRIP10,CLIC1,SPDEF,BAMBI,CMKLR1,COL1A1,PRKD2,AD…
GO: Biological Process	GO:0007015	actin filament organization		3.435e-12	3.702e-08	1.122e-09	1.106e-08	117	427	ABL1,ACTA1,ACTN4,ACTN1,ACTN2,ADD1,ADD3,AIF1,MICAL3,SHROOM3,SORBS2,GAS7,APOA1,GBA2,PDLIM4,SPTBN4,RHOC,RND3,BCL2,NRP1,CALD1,CAPZB,PSTPIP1,MYOM2,LMOD1,PICK1,KANK2,MICAL2,CCN2,MYADM,DBN1,FCHSD2,RHOBTB1,VILL,DPYSL3,USH1C,ACTR2,ARPC2,EMP2,XIRP1,F2RL1,PTK2B,FAT1,CORO2B,DLC1,MAD2L2,ARAP1,EVL,LIMA1,SORBS1,CDC42EP3,PPARGC1B,PDLIM3,GMFB,DSTN,ARHGAP35,GSN,KPTN,CORO6,SYNPO,SHROOM1,ITGB1,ITGB5,SMAD3,RGCC,MYOM3…
GO: Biological Process	GO:0007517	muscle organ development		5.79e-12	6.239e-08	1.835e-09	1.81e-08	127	480	ACTA1,ACTN3,DYSF,MYORG,HEG1,ADRB1,KLHL40,LEMD2,YBX3,ZFHX3,RBM24,STAC3,BCL2,BDNF,CCN4,BMP2,KLF5,CAPN3,CAV1,CAV2,USP2,MYOM2,CDK5,LARGE1,TRIP10,MYOZ1,HOMER1,COL6A3,CRYAB,HDAC9,RIPOR2,DES,ANKRD2,RCAN1,HBEGF,NUPR1,HEYL,EGR2,FLOT1,LEF1,EPOR,UBE4B,SPEG,ARID5B,FGFR1,FOXC2,FLNB,UQCC2,HDAC7,ANKRD1,ASB2,GATA4,MYOZ2,GATA6,PDLIM3,BMP10,GPC1,GSK3A,H1-5,IGSF8,SMYD1,HLF,NR4A1,MYLK2,MYOCD,ITGA7,JARID2,KY,SMAD3,SM…
GO: Biological Process	GO:0003015	heart process		7.096e-12	7.647e-08	2.185e-09	2.155e-08	94	320	ADA,ADRA1B,ADRA1A,ADRB1,AGT,SPTBN4,ATP1A2,ATP1A4,FXYD2,ATP2A2,CACNA1B,CACNA1C,CACNA2D1,CACNB1,CACNG1,CALM1,CASQ2,CAV1,KCNK6,CCN2,CYP2J2,DES,DMPK,KCNE2,HBEGF,GJC1,CACNG7,EPAS1,RAMP3,FKBP1B,CELF2,CACNG4,FYN,GATA4,GCH1,BMP10,GNAI3,GSK3A,AKAP13,KCNK15,MYLK2,JUP,KCNA5,KCND3,KCNE1,KCNJ4,KCNJ11,KCNK3,SMAD7,MEF2A,MYBPC3,FXYD7,FXYD6,NPPA,NPR2,PIK3R1,TMEM38A,PKP2,FXYD1,FXYD3,PLN,MIR1-1,MIR133A2,PRKACA,PRKG…
GO: Biological Process	GO:0008015	blood circulation		7.513e-12	8.097e-08	2.249e-09	2.218e-08	153	615	ABR,ADA,ADD3,ADH5,ADRA1B,ADRA1A,ADRB1,AGER,AGT,PLA2G6,SPTBN4,ATP1A2,ATP1A4,FXYD2,ATP2A2,SLC4A5,IER3,CACNA1B,CACNA1C,CACNA2D1,CACNB1,CACNG1,CALM1,CASQ2,CAV1,CD34,KCNK6,COL1A2,COL4A3,CRH,AKAP12,CCN2,RASL10B,CYP2J2,DES,MYLK3,CYB5R3,DMPK,KCNE2,RCAN1,HBEGF,GJC1,EDNRA,EDNRB,MYOF,CACNG7,EMP2,EPAS1,RAMP2,F2R,F2RL1,CORO2B,FKBP1B,FOXC2,CELF2,CACNG4,GAS6,GATA4,GCH1,BMP10,GNAI3,GNAS,GNB3,UTS2R,ARHGAP35,GSK3A…
GO: Biological Process	GO:0032970	regulation of actin filament-based process		9.174e-12	9.887e-08	2.672e-09	2.635e-08	116	428	ABL1,ACTN2,ADD1,ADD3,ADRB1,APOA1,GBA2,PDLIM4,SPTBN4,RHOC,RND3,ATP1A2,ATP2A2,NRP1,CACNA1C,CAPZB,CASQ2,CAV1,CDK5,LMOD1,PICK1,KANK2,CRK,CSF1R,CCN2,MYADM,DBN1,FCHSD2,MYLK3,RHOBTB1,VILL,ACTR2,ARPC2,EPHA3,F2RL1,PTK2B,CORO2B,DLC1,FGR,ARAP1,EVL,LIMA1,CDC42EP3,GATA4,CCL27,BMP10,GMFB,DSTN,ARHGAP35,GSN,AKAP13,SYNPO,MYLK2,DIXDC1,ITGB3,JUP,LRP1,SMAD3,MEF2C,RGCC,MYBPC3,MYH9,NTF3,PAK1,PDGFA,PDGFRB,PIK3R1,PIK3R2…
GO: Biological Process	GO:0010927	cellular component assembly involved in morphogenesis		9.679e-12	1.043e-07	2.745e-09	2.707e-08	50	128	ACTA1,ACTN2,PRX,CAPN3,CASQ2,CD9,MYOM2,MYOZ1,LMOD1,TENM4,CSRP1,DAG1,MYLK3,XIRP1,ANKRD1,CAPN9,ACRBP,MYOZ2,BMP10,GPC1,AKAP13,ITGB1,MEF2A,MEF2C,MYOM3,MYBPC3,MYH10,MYH11,PDGFRB,PMP22,MIR1-1,PRKAR1A,PROX1,SYNPO2L,KIAA0319L,FHOD3,SRF,NFASC,PHLDB1,OBSL1,LMOD3,TMF1,TMOD1,TNNT1,TNNT2,TPM1,CCDC136,KNL1,CSRP3,PHLDB2
GO: Biological Process	GO:0001525	angiogenesis		1.241e-11	1.338e-07	3.43e-09	3.383e-08	158	645	ABL1,ACVR1,DYSF,ADD1,JAG1,AGT,APLNR,ANXA2P2,ATP5F1B,STARD13,MIR342,ADAM15,NRP1,CCN6,SPHK1,KLF5,BTG1,C3,C5AR1,CAV1,RUNX1,FMNL3,CD34,ARHGAP22,EIF2AK3,COL4A1,COL4A2,COL4A3,COL4A4,PRKD2,COL8A1,COL8A2,COL15A1,ADAMTS1,CSPG4,CCN2,CTSH,CX3CR1,HDAC9,CYP1B1,ARHGAP24,DAG1,OPTC,HBEGF,EDNRA,EFNA1,EMP2,LEF1,EPAS1,RAMP2,RAMP3,F3,PTK2B,FGF1,FGF6,FGFR1,AMOTL2,FOXC2,FN1,HDAC7,GNA13,GAB1,GATA4,GATA6,B4GALT1,PNPLA6,…
GO: Biological Process	GO:0031032	actomyosin structure organization		1.505e-11	1.622e-07	4.054e-09	3.998e-08	71	218	ABL1,ACTA1,ACTN2,APOA1,PDLIM4,RHOC,NRP1,CAPN3,CASQ2,MYOM2,MYOZ1,LMOD1,KANK2,CSRP1,CCN2,MYLK3,XIRP1,PTK2B,CORO2B,DLC1,ARAP1,EVL,SORBS1,ANKRD1,CAPN9,MYOZ2,BMP10,AKAP13,FRMD3,SYNPO,ITGB1,ITGB5,SMAD3,MEF2A,MEF2C,RGCC,MYOM3,MYBPC3,MYH9,MYH10,MYH11,PAK1,PDGFRB,PIK3R1,PIK3R2,MIR1-1,MIR138-1,MIR149,PRKAR1A,PROX1,PXN,ARHGEF10L,SYNPO2L,SFRP1,CARMIL1,MYO18A,FHOD3,SLC9A1,LIMCH1,SRF,OBSL1,TGFB3,LMOD3,SH3PXD2B…
GO: Biological Process	GO:0040012	regulation of locomotion		1.879e-11	2.025e-07	4.939e-09	4.872e-08	259	1203	ABL1,ABR,S100A14,CYGB,ACTN4,ACVR1,DYSF,ADA,MTUS1,AGER,JAG1,AGT,AIF1,STK24,SEMA7A,ELP1,RHOC,RND3,PLPP3,ATP5F1B,STARD13,MIR342,ADAM15,BCL2,IQGAP1,NRP1,CCN4,BMP2,LDB1,ARHGEF7,SPHK1,FUBP1,C5AR1,CAMK2B,CAV1,CAV2,CD9,SMC3,CD63,CD81,CD151,MIR181D,CDK5,DLG5,SUN2,CMKLR1,COL1A1,PRKD2,ADAMTS1,NRG2,AKAP12,CRK,CSF1R,CSNK2B,CTSH,CX3CR1,HDAC9,CYP1B1,MYADM,RIPOR2,CYP19A1,DAG1,DBN1,PRAG1,GAB2,DPYSL3,HBEGF,DUSP1,D…
GO: Biological Process	GO:0060047	heart contraction		1.938e-11	2.089e-07	4.973e-09	4.904e-08	91	311	ADA,ADRA1B,ADRA1A,ADRB1,AGT,SPTBN4,ATP1A2,ATP1A4,FXYD2,ATP2A2,CACNA1B,CACNA1C,CACNA2D1,CACNB1,CACNG1,CALM1,CASQ2,CAV1,KCNK6,CCN2,CYP2J2,DES,DMPK,KCNE2,HBEGF,GJC1,CACNG7,EPAS1,FKBP1B,CELF2,CACNG4,GATA4,GCH1,BMP10,GNAI3,GSK3A,KCNK15,MYLK2,JUP,KCNA5,KCND3,KCNE1,KCNJ4,KCNJ11,KCNK3,SMAD7,MEF2A,MYBPC3,FXYD7,FXYD6,NPPA,NPR2,PIK3R1,TMEM38A,PKP2,FXYD1,FXYD3,PLN,MIR1-1,MIR133A2,PRKACA,PRKG1,MIR26A1,MAP2K3,…
GO: Biological Process	GO:2000145	regulation of cell motility		2.207e-11	2.378e-07	5.53e-09	5.454e-08	244	1120	ABL1,ABR,S100A14,CYGB,ACTN4,ACVR1,DYSF,ADA,MTUS1,AGER,JAG1,AGT,AIF1,STK24,SEMA7A,ELP1,RHOC,RND3,PLPP3,ATP5F1B,STARD13,MIR342,ADAM15,BCL2,IQGAP1,NRP1,CCN4,BMP2,LDB1,ARHGEF7,SPHK1,FUBP1,C5AR1,CAMK2B,CAV1,CD9,CD63,CD81,CD151,MIR181D,CDK5,DLG5,SUN2,CMKLR1,COL1A1,PRKD2,ADAMTS1,NRG2,AKAP12,CRK,CSF1R,CSNK2B,CTSH,CX3CR1,HDAC9,CYP1B1,MYADM,RIPOR2,CYP19A1,DAG1,PRAG1,GAB2,DPYSL3,HBEGF,DUSP1,DUSP3,EDNRA,ARPC…
GO: Biological Process	GO:0035051	cardiocyte differentiation		2.356e-11	2.539e-07	5.77e-09	5.691e-08	69	211	ACTN2,ACVR1,ADRA1B,ADRA1A,ADRB1,JAG1,AGT,ALPK3,SORBS2,ANXA2P2,NRP1,CCN4,BMP2,KLF5,MYOM2,TRIP10,TENM4,MYLK3,SPRY1,XIRP1,SPEG,FHL2,PDLIM5,GATA4,GATA6,PDCD4,BMP10,MYO18B,GSK3A,AKAP13,HES1,MYLK2,MYOCD,ITGB1,MEF2A,MEF2C,MYOM3,MYBPC3,MYH10,MYH11,NPPA,PAK1,PDGFRB,PIN1,MIR1-1,MIR133A2,MIR145,MIR199B,PRKG1,MIR24-1,MIR24-2,MIR23A,PROX1,RARB,RXRB,FHOD3,SLC8A1,SLC9A1,SRF,POPDC2,KDM6B,TBX5,OBSL1,TGFB1,TGFB2,T…
GO: Biological Process	GO:0090257	regulation of muscle system process		2.568e-11	2.768e-07	6.151e-09	6.067e-08	89	303	ACTN3,ADA,ADRA1B,ADRA1A,ADRB1,AGT,AIF1,FBXO32,ANXA6,MLIP,ATP1A2,ATP2A2,CCN4,SPHK1,CACNA1C,CALD1,CALM1,CAMK2B,CASQ2,CAV1,MTMR4,CDK9,TRIP10,CCN2,DAG1,DBN1,DMPK,PLCE1,F2R,MYL9,FKBP1B,FOXO3,GATA4,PPARGC1A,BMP10,TRIM63,GSK3A,MYLK2,MYOCD,JARID2,JUP,SMAD3,SMAD7,MEF2A,MEF2C,PRKAG3,MYBPC3,ARHGAP42,MYOG,PPP1R12B,NPPA,PAK1,PIN1,TMEM38A,PKP2,FXYD1,PLN,LMCD1,MIR1-1,MIR133A2,MIR143,MIR145,MIR153-1,PRKACA,MIR19…
GO: Biological Process	GO:0009611	response to wounding		4.054e-11	4.369e-07	9.497e-09	9.366e-08	177	756	ACTB,ACTN1,DYSF,ADRB1,H3C4,H3C3,H3C6,H3C11,H3C8,H3C12,AGER,AIF1,DOCK6,STK24,ANXA2P2,ANXA6,DGKD,APOA1,RHOC,PLPP3,STARD13,AXL,ADAM15,PABPC4,BCL2,NRP1,CCN4,DST,ZFP36L2,KLF5,C3,C4BPB,H3C7,CAPN3,CAPZB,CAV1,CD9,CD34,CD44,CD59,CD81,CD151,CDK5,LARGE1,MYOZ1,CLIC1,COL1A1,COL1A2,COL5A1,CRK,CSRP1,CCN2,CX3CR1,ARHGAP24,DAG1,DGKG,MFN2,DPYSL3,HBEGF,MYOF,PLLP,F2,F2R,F2RL1,F3,PHF21A,MYL9,MERTK,FKBP1B,FOXC2,EVL,FN1…
GO: Biological Process	GO:0009967	positive regulation of signal transduction		4.347e-11	4.685e-07	9.967e-09	9.83e-08	364	1823	ABL1,ACTN4,ACVR1,ACVR2B,ADA,PLEKHG5,MYORG,ADRA1B,ADRA1A,ADRB1,AGER,JAG1,AGT,PLA2G6,SH3RF1,SEMA7A,BMF,PLEKHA4,ZNF622,APOA1,MADD,RHOC,ARHGAP1,SH3RF3,CRADD,AXL,BCL2,BCL2L1,BDNF,IQGAP1,BID,NRP1,SOCS2,CCN4,BMP2,SPHK1,C3,BCL10,C5AR1,RAB29,CALM1,HAP1,CAMK2B,MAP3K14,DOK2,CAV1,CAV2,TMED4,CD3G,CD14,CD28,CD80,CD44,CD63,CD81,CDH2,MIR181D,RASGRP4,DLG5,CRLF1,RPL23,BAMBI,BMP8A,EIF2AK3,HOMER1,COL1A1,PRKD2,G0S2,N…
GO: Biological Process	GO:0030239	myofibril assembly		6.65e-11	7.167e-07	1.493e-08	1.473e-07	36	80	ACTA1,ACTN2,CAPN3,CASQ2,MYOM2,MYOZ1,LMOD1,CSRP1,MYLK3,XIRP1,ANKRD1,CAPN9,MYOZ2,BMP10,AKAP13,ITGB1,MEF2A,MEF2C,MYOM3,MYBPC3,MYH10,MYH11,PDGFRB,MIR1-1,PRKAR1A,PROX1,SYNPO2L,FHOD3,SRF,OBSL1,LMOD3,TMOD1,TNNT1,TNNT2,TPM1,CSRP3
GO: Biological Process	GO:0007519	skeletal muscle tissue development		7.341e-11	7.911e-07	1.615e-08	1.592e-07	65	198	ACTA1,ACTN3,DYSF,MYORG,KLHL40,LEMD2,YBX3,RBM24,STAC3,BCL2,KLF5,CAPN3,CAV1,CAV2,USP2,MYOM2,CDK5,MYOZ1,HOMER1,HDAC9,RIPOR2,ANKRD2,RCAN1,NUPR1,HEYL,EGR2,FLOT1,FLNB,UQCC2,ANKRD1,ASB2,GATA4,MYOZ2,PDLIM3,GPC1,IGSF8,SMYD1,HLF,NR4A1,MYLK2,MYOCD,MEF2C,MEF2D,MYC,MYF5,BCL9L,MYF6,MYOG,PMP22,MIR1-1,AKIRIN1,SOX8,RYR1,S100B,POPDC2,SVIL,SIN3B,TCF7L2,TGFB1,LMOD3,MAFF,BTG2,SELENON,CSRP3,METTL21C
GO: Biological Process	GO:0055006	cardiac cell development		9.836e-11	1.06e-06	2.12e-08	2.091e-07	47	123	ACTN2,ADRA1B,ADRA1A,ADRB1,JAG1,AGT,ALPK3,SORBS2,CCN4,MYOM2,TRIP10,MYLK3,SPRY1,XIRP1,SPEG,FHL2,PDLIM5,GATA4,PDCD4,BMP10,MYO18B,GSK3A,AKAP13,MYOCD,MEF2A,MYOM3,MYBPC3,MYH10,MYH11,NPPA,PAK1,PDGFRB,PIN1,MIR199B,PRKG1,MIR24-1,MIR24-2,MIR23A,PROX1,FHOD3,SLC8A1,SRF,POPDC2,OBSL1,TGFBR3,COL14A1,CSRP3
GO: Biological Process	GO:0008016	regulation of heart contraction		1.008e-10	1.086e-06	2.13e-08	2.1e-07	82	277	ADA,ADRA1B,ADRA1A,ADRB1,AGT,SPTBN4,ATP1A2,ATP1A4,FXYD2,ATP2A2,CACNA1B,CACNA1C,CACNA2D1,CACNB1,CACNG1,CALM1,CASQ2,CAV1,KCNK6,CCN2,CYP2J2,DES,DMPK,KCNE2,HBEGF,GJC1,CACNG7,EPAS1,FKBP1B,CELF2,CACNG4,GATA4,GCH1,BMP10,GNAI3,GSK3A,KCNK15,JUP,KCNA5,KCND3,KCNE1,KCNJ4,KCNJ11,KCNK3,SMAD7,MEF2A,MYBPC3,FXYD7,FXYD6,NPPA,NPR2,PIK3R1,TMEM38A,PKP2,FXYD1,FXYD3,PLN,MIR1-1,MIR133A2,PRKACA,PRKG1,MIR26A1,TMEM38B,KCNIP…
GO: Biological Process	GO:0034762	regulation of transmembrane transport		1.067e-10	1.15e-06	2.211e-08	2.181e-07	154	641	ABL1,CLTCL1,ACTB,ACTN4,ACTN2,DYSF,AMIGO1,ADRB1,AGER,AGT,APLNR,PLA2G6,ANK3,KCNAB2,ATP1A2,FXYD2,STAC3,BCL2,C3,CACNA1B,CACNA1C,CACNA2D1,CACNB1,CACNG1,CALM1,HAP1,CAPN3,CASQ2,CAV1,CD63,KCNAB3,CLIC1,STOML1,KCNK6,HOMER1,PM20D1,CRH,DBI,DNM2,KCNE2,COX17,KCNK16,EDNRA,CACNG7,STOM,RAMP3,ESR1,F2,F2R,PTK2B,PRKAG2,FKBP1B,ARL6IP5,SORBS1,AZIN1,CACNG4,OAZ3,FYN,PPARGC1A,YWHAQ,CRACR2A,WWP2,GRB10,GSK3A,HK1,COMMD1,KCN…
GO: Biological Process	GO:0055007	cardiac muscle cell differentiation		1.507e-10	1.624e-06	3.063e-08	3.021e-07	57	166	ACTN2,ACVR1,ADRA1B,ADRA1A,ADRB1,AGT,ALPK3,SORBS2,CCN4,BMP2,MYOM2,TRIP10,MYLK3,XIRP1,SPEG,FHL2,PDLIM5,GATA4,GATA6,BMP10,MYO18B,GSK3A,AKAP13,MYLK2,MYOCD,ITGB1,MEF2A,MEF2C,MYOM3,MYBPC3,MYH10,MYH11,NPPA,PAK1,PDGFRB,PIN1,MIR1-1,MIR199B,PRKG1,MIR24-1,MIR24-2,MIR23A,PROX1,RARB,RXRB,FHOD3,SLC8A1,SLC9A1,SRF,POPDC2,KDM6B,TBX5,OBSL1,TGFB1,COL14A1,CSRP3,IFT88
GO: Biological Process	GO:0045597	positive regulation of cell differentiation		1.773e-10	1.91e-06	3.538e-08	3.489e-07	250	1177	ABL1,ACTN3,ACVR1,ACVR2B,ADA,PICALM,RNF157,ADD1,AMIGO1,ADRB1,AGER,JAG1,AGT,STK24,FOXO6,SEMA7A,ANXA2P2,APOA1,ZFHX3,RBM24,DUBR,MIR342,AXL,BCL2,BCL6,BDNF,IQGAP1,NRP1,SOCS2,CCN4,BMP2,ARHGEF7,SPHK1,FUBP1,KLF5,BTG1,EIF2B2,HAP1,CAMK2B,RUNX1,CCNE1,CD1D,CD80,CD34,CDH2,DLG5,CEBPB,NUMBL,PDLIM7,TRIP10,CLIC1,SPDEF,BAMBI,CMKLR1,COL1A1,ADAMTS1,PKDCC,ZNF385A,CRABP2,CRK,TENM4,CSF1R,RGS6,CSNK1D,SOCS5,CCN2,CX3CR1,MY…
GO: Biological Process	GO:0016477	cell migration		2.236e-10	2.41e-06	4.382e-08	4.322e-07	349	1757	ABL1,ABR,S100A14,CYGB,ACTN4,ACVR1,DYSF,ADA,PLEKHG5,MTUS1,AGER,JAG1,AGT,AIF1,ULK1,STK24,SH3RF1,SEMA7A,ANXA6,APBB2,ELP1,APOA1,RHOC,RND3,PLPP1,PLPP3,RERE,ATP5F1B,STARD13,GBF1,MIR342,AXL,ADAM15,BCL2,IQGAP1,NRP1,CXCR5,CCN4,BMP2,LDB1,ARHGEF7,SPHK1,FUBP1,BTG1,C5AR1,LIMD1,CAMK2B,CH25H,DOK2,CAV1,SLC7A7,FMNL3,CD9,CD34,CD44,CD63,CD81,CD151,CDH2,MIR181D,DCLK1,CDK5,DLG5,SUN2,CLN3,BAMBI,ACKR2,CMKLR1,COL1A1,COL…
GO: Biological Process	GO:0007167	enzyme linked receptor protein signaling pathway		2.298e-10	2.477e-06	4.423e-08	4.362e-07	240	1123	ABL1,ACTB,ACVR1,ACVR2B,MYORG,AGT,ULK1,LTBP4,FOXO6,LEMD2,DGKD,APOA1,ZFYVE28,RASL11B,ATP6V1B2,MIR342,AXL,BDNF,IQGAP1,NRP1,SOCS2,BMP2,ARHGEF7,HAP1,DOK2,CAV1,CAV2,CBLB,MTMR4,CD7,CD63,RASGRP4,EPS15L1,AP2M1,STOML1,BAMBI,BMP8A,EIF2AK3,COL1A1,COL1A2,COL4A1,COL4A2,COL4A3,PRKD2,NRG2,CRK,CSF1R,CSNK2B,SOCS5,CSPG4,CCN2,ELMO1,GAB2,DNM1,DNM2,SOST,HBEGF,DUSP3,SH2D3C,ZBTB7B,ACTR2,ARPC2,MYOF,EFNA1,MEGF8,LEF1,GDF11…
GO: Biological Process	GO:0031589	cell-substrate adhesion		2.54e-10	2.737e-06	4.802e-08	4.736e-07	103	384	TTYH1,ABL1,EMILIN3,ACTN4,ACTN1,ACTN2,ACTN3,JAG1,AGT,ITGA10,APOA1,AXL,ADAM15,BCL2,BCL6,IQGAP1,NRP1,LDB1,ARHGEF7,CD34,CD44,CD63,CDK5,COL1A1,COL8A1,COL16A1,CRK,SNED1,CCN2,MYADM,DAG1,DBN1,DNM2,ECM2,DUSP3,ARPC2,EFNA1,PLEKHA2,EMP2,EPHA3,PTK2B,CORO2B,DLC1,MERTK,FBLN5,FN1,SORBS1,GAS6,GCNT2,HSPG2,CCN1,ITGA5,ITGA7,ITGB1,ITGB3,ITGB5,JUP,LIMS1,LRP1,SMAD3,MKLN1,MMP14,CCDC80,MYF5,NEDD9,NID1,DDR2,SERPINE1,PARVB…
GO: Biological Process	GO:0048729	tissue morphogenesis		2.701e-10	2.911e-06	5.018e-08	4.949e-07	193	861	ABL1,ACTA1,ACVR1,ACVR2B,HEG1,JAG1,AGT,APLNR,CC2D2A,SHROOM3,LEO1,PLEKHA4,APOA1,RHOC,PLPP3,STARD13,BCL2,NRP1,BMP2,LDB1,BCL10,CA9,RUNX1,CD44,CD151,MYOM2,DLG5,AP2M1,COL4A1,COL4A2,COL5A1,PRKD2,COL6A1,COL6A3,COL7A1,COL8A1,COL12A1,TENM4,CSF1R,MICAL2,CSNK2B,CTNND1,CTSH,MYADM,ARHGAP24,DAG1,ZEB2,KLHL3,HBEGF,DVL1,DVL3,EDNRA,FEM1B,HEYL,CELSR3,CELSR2,MEGF8,LEF1,EPOR,SPRY1,UBE4B,ESR1,DLC1,ZNRF3,FGF1,FGFR1,FOXL…
GO: Biological Process	GO:0007155	cell adhesion		3.371e-10	3.633e-06	6.135e-08	6.051e-07	306	1509	TTYH1,DGCR6,ABL1,ACTB,EMILIN3,ACTN4,ACTN1,ACTN2,ACTN3,ACVR1,DYSF,ADA,AMIGO1,ZNF608,AGER,JAG1,AGT,AIF1,SPARCL1,MIR675,ANK3,PPFIBP1,ITGA10,APOA1,RND3,PLPP3,ZFHX3,ATP2A2,ATP5F1B,CTNNAL1,ADAM19,AXL,ADAM15,BCL2,BCL6,IQGAP1,NRP1,CCN6,CCN5,CCN4,BMP2,DST,LDB1,ARHGEF7,CLDN20,BCL10,CAV1,PSTPIP1,RUNX1,CBLB,CD1D,CD9,PDLIM1,CD28,CD80,CD34,CD44,CD63,CD81,CD151,CDH2,CDH16,CDK5,MAGI1,DLG5,CEBPB,CYTH3,CYTH1,SOCS6…
GO: Biological Process	GO:0060538	skeletal muscle organ development		3.416e-10	3.681e-06	6.135e-08	6.051e-07	66	209	ACTA1,ACTN3,DYSF,MYORG,KLHL40,LEMD2,YBX3,RBM24,STAC3,BCL2,KLF5,CAPN3,CAV1,CAV2,USP2,MYOM2,CDK5,LARGE1,MYOZ1,HOMER1,HDAC9,RIPOR2,ANKRD2,RCAN1,NUPR1,HEYL,EGR2,FLOT1,FLNB,UQCC2,ANKRD1,ASB2,GATA4,MYOZ2,PDLIM3,GPC1,IGSF8,SMYD1,HLF,NR4A1,MYLK2,MYOCD,MEF2C,MEF2D,MYC,MYF5,BCL9L,MYF6,MYOG,PMP22,MIR1-1,AKIRIN1,SOX8,RYR1,S100B,POPDC2,SVIL,SIN3B,TCF7L2,TGFB1,LMOD3,MAFF,BTG2,SELENON,CSRP3,METTL21C
GO: Biological Process	GO:1903522	regulation of blood circulation		5.352e-10	5.768e-06	9.456e-08	9.326e-07	94	344	ADA,ADD3,ADRA1B,ADRA1A,ADRB1,AGER,AGT,SPTBN4,ATP1A2,ATP1A4,FXYD2,ATP2A2,CACNA1B,CACNA1C,CACNA2D1,CACNB1,CACNG1,CALM1,CASQ2,CAV1,KCNK6,CCN2,CYP2J2,DES,DMPK,KCNE2,HBEGF,GJC1,CACNG7,EPAS1,F2R,F2RL1,FKBP1B,CELF2,CACNG4,GATA4,GCH1,BMP10,GNAI3,UTS2R,GSK3A,KCNK15,HRH2,JUP,KCNA5,KCND3,KCNE1,KCNJ4,KCNJ11,KCNK3,SMAD7,MEF2A,MMP2,MYBPC3,ARHGAP42,FXYD7,FXYD6,NPPA,NPR2,PIK3R1,TMEM38A,PKP2,FXYD1,FXYD3,PLN,MIR1-…
GO: Biological Process	GO:0030198	extracellular matrix organization		5.526e-10	5.955e-06	9.497e-08	9.367e-07	105	399	ABL1,AEBP1,AGT,ANXA2P2,ITGA10,APBB2,ADAM19,ADAM15,CAPNS1,CD44,COL1A1,COL1A2,COL4A1,COL4A2,COL4A3,COL4A4,COL5A1,COL6A1,COL6A3,COL7A1,COL8A1,COL8A2,COL12A1,COL15A1,COL16A1,ADAMTS2,OLFML2B,SCUBE3,CCN2,CYP1B1,DAG1,CRISPLD2,DPT,ECM2,DNAJB6,FLOT1,RAMP2,FOXC2,FBLN5,FMOD,FN1,POMT1,P3H4,GAS6,B4GALT1,MMP24,GSN,HAS1,HAPLN2,HSPG2,CCN1,ITGA5,ITGA7,ITGA9,ITGAD,ITGAE,ITGB1,ITGB3,ITGB5,LAMA3,LAMA4,LOXL1,LRP1,SMA…
GO: Biological Process	GO:1904062	regulation of cation transmembrane transport		5.552e-10	5.983e-06	9.497e-08	9.367e-07	104	394	ABL1,ACTN4,ACTN2,DYSF,AMIGO1,ADRB1,AGER,AGT,APLNR,PLA2G6,ANK3,KCNAB2,ATP1A2,FXYD2,STAC3,CACNA1C,CACNA2D1,CACNB1,CACNG1,CALM1,HAP1,CAPN3,CASQ2,CAV1,CD63,STOML1,HOMER1,PM20D1,CRH,DBI,DNM2,KCNE2,COX17,EDNRA,CACNG7,STOM,RAMP3,F2,F2R,PTK2B,FKBP1B,CACNG4,FYN,PPARGC1A,CRACR2A,WWP2,COMMD1,HSPA2,ITGB3,KCNE1,KCNJ11,KCNMB1,MEF2C,REM1,FXYD7,FXYD6,FXYD5,NGF,NPPA,AHNAK,PKD2,TMEM38A,PLCG1,FXYD1,FXYD3,PLN,MIR1-1…
GO: Biological Process	GO:0022610	biological adhesion		5.691e-10	6.134e-06	9.584e-08	9.452e-07	306	1516	TTYH1,DGCR6,ABL1,ACTB,EMILIN3,ACTN4,ACTN1,ACTN2,ACTN3,ACVR1,DYSF,ADA,AMIGO1,ZNF608,AGER,JAG1,AGT,AIF1,SPARCL1,MIR675,ANK3,PPFIBP1,ITGA10,APOA1,RND3,PLPP3,ZFHX3,ATP2A2,ATP5F1B,CTNNAL1,ADAM19,AXL,ADAM15,BCL2,BCL6,IQGAP1,NRP1,CCN6,CCN5,CCN4,BMP2,DST,LDB1,ARHGEF7,CLDN20,BCL10,CAV1,PSTPIP1,RUNX1,CBLB,CD1D,CD9,PDLIM1,CD28,CD80,CD34,CD44,CD63,CD81,CD151,CDH2,CDH16,CDK5,MAGI1,DLG5,CEBPB,CYTH3,CYTH1,SOCS6…
GO: Biological Process	GO:0019220	regulation of phosphate metabolic process		6.495e-10	7e-06	1.077e-07	1.062e-06	386	1994	ABL1,ACTB,ACTN3,ACVR1,ACVR2B,ADCY3,ADCY5,ADRA1B,ADRA1A,HEG1,AGER,AGT,APLNR,AIF1,PDP2,AK4,PLA2G6,STK24,FNIP2,SH3RF1,SEMA7A,ANXA2P2,LEMD2,ELP1,ZNF622,DGKD,APOA1,APOC3,PPP4R4,MADD,SPTBN4,ZFYVE28,SLC25A12,PLPP1,PLPP3,SH3RF3,BCL2,BCL2L1,BDNF,IQGAP1,NRP1,SOCS2,BMP2,LDB1,IER3,SPHK1,C3,BCL10,PPP1R35,C5AR1,CALM1,MAP3K14,DOK2,CAV1,CAV2,CBLB,CCND2,CCNE1,CCNG2,MTMR4,CD80,CD44,CD81,CDH2,MIR181D,CDK5,CDK9,CDKN…
GO: Biological Process	GO:0051174	regulation of phosphorus metabolic process		6.928e-10	7.466e-06	1.131e-07	1.116e-06	386	1995	ABL1,ACTB,ACTN3,ACVR1,ACVR2B,ADCY3,ADCY5,ADRA1B,ADRA1A,HEG1,AGER,AGT,APLNR,AIF1,PDP2,AK4,PLA2G6,STK24,FNIP2,SH3RF1,SEMA7A,ANXA2P2,LEMD2,ELP1,ZNF622,DGKD,APOA1,APOC3,PPP4R4,MADD,SPTBN4,ZFYVE28,SLC25A12,PLPP1,PLPP3,SH3RF3,BCL2,BCL2L1,BDNF,IQGAP1,NRP1,SOCS2,BMP2,LDB1,IER3,SPHK1,C3,BCL10,PPP1R35,C5AR1,CALM1,MAP3K14,DOK2,CAV1,CAV2,CBLB,CCND2,CCNE1,CCNG2,MTMR4,CD80,CD44,CD81,CDH2,MIR181D,CDK5,CDK9,CDKN…
GO: Biological Process	GO:0070848	response to growth factor		7.725e-10	8.326e-06	1.243e-07	1.226e-06	179	794	ABL1,ACVR1,ACVR2B,AGT,ULK1,LTBP4,LEMD2,APOA1,STK16,RASL11B,ZFHX3,MIR342,BDNF,IQGAP1,NRP1,BMP2,ZFP36L2,SPHK1,CAD,CALD1,HAP1,CAV1,CAV2,RUNX1,MTMR4,CD44,CD63,BAMBI,BMP8A,COL1A1,COL1A2,COL4A2,PRKD2,CRK,CCN2,CX3CR1,DBN1,DYNC1LI2,DNM2,SOST,DUSP3,DUSP6,ARPC2,HEYL,MYOF,MEGF8,DYNC1LI1,LEF1,MTSS2,SPRY1,RAMP2,FSTL3,ERN1,TBC1D7,FGF1,FGF6,FGFR1,FOXO3,FMOD,CYFIP2,FGF22,NPTN,ANKRD1,FYN,DKK3,GAB1,GAS6,GATA4,GATA…
GO: Biological Process	GO:0046578	regulation of Ras protein signal transduction		8.663e-10	9.336e-06	1.373e-07	1.354e-06	75	255	ABCA1,ABL1,ABR,PLEKHG5,ADRA1B,ADRA1A,HEG1,APOA1,APOC3,MADD,GBF1,BCL6,NRP1,ARHGEF7,ARHGEF25,CDH2,RASGRP4,CYTH3,CYTH1,KANK2,CRK,PLEKHG3,RALGPS1,ARHGEF3,RIPOR2,ARHGAP24,PRAG1,MFN2,DNM2,ECT2L,FARP1,LPAR6,FLOT1,PLCE1,EPOR,SPRY1,F2R,F2RL1,DLC1,CYTH4,MAPRE2,GPR4,GPR18,GPR20,RAPGEF1,ARHGAP35,ARHGEF39,AKAP13,ITGB1,ARHGEF37,ARHGAP42,NGF,PDGFRB,ARHGEF19,EPS8L1,RGL2,RAF1,RASA2,RASGRF1,ARHGEF10L,SYNPO2L,SHC1,…
GO: Biological Process	GO:0042325	regulation of phosphorylation		1.168e-09	1.259e-05	1.825e-07	1.8e-06	349	1781	ABL1,ACTB,ACTN3,ACVR1,ACVR2B,ADCY3,ADCY5,ADRA1B,ADRA1A,HEG1,AGER,AGT,APLNR,AIF1,AK4,PLA2G6,STK24,FNIP2,SH3RF1,SEMA7A,ANXA2P2,LEMD2,ELP1,ZNF622,DGKD,APOA1,APOC3,MADD,SPTBN4,ZFYVE28,PLPP1,PLPP3,SH3RF3,BCL2,BDNF,IQGAP1,NRP1,SOCS2,BMP2,LDB1,IER3,SPHK1,C3,BCL10,C5AR1,CALM1,MAP3K14,DOK2,CAV1,CAV2,CBLB,CCND2,CCNE1,CCNG2,CD80,CD44,CD81,CDH2,MIR181D,CDK5,CDK9,CDKN3,CRLF1,SOCS6,CKS1B,CLN3,BMP8A,EIF2AK3,PIC…
GO: Biological Process	GO:0055013	cardiac muscle cell development		1.343e-09	1.447e-05	2.068e-07	2.039e-06	43	115	ACTN2,ADRA1B,ADRA1A,ADRB1,AGT,ALPK3,SORBS2,CCN4,MYOM2,TRIP10,MYLK3,XIRP1,SPEG,FHL2,PDLIM5,GATA4,BMP10,MYO18B,GSK3A,AKAP13,MYOCD,MEF2A,MYOM3,MYBPC3,MYH10,MYH11,NPPA,PAK1,PDGFRB,PIN1,MIR199B,PRKG1,MIR24-1,MIR24-2,MIR23A,PROX1,FHOD3,SLC8A1,SRF,POPDC2,OBSL1,COL14A1,CSRP3
GO: Biological Process	GO:0051247	positive regulation of protein metabolic process		1.639e-09	1.766e-05	2.487e-07	2.453e-06	365	1882	ABL1,ACVR1,ACVR2B,PICALM,ADCY3,ADCY5,ADRA1B,ADRA1A,AGER,AGT,APLNR,AIF1,PLA2G6,STK24,WDR48,FNIP2,SH3RF1,SEMA7A,ANXA2P2,KLHL40,ZNF622,DGKD,YBX3,CDC14B,MADD,PLPP1,PLPP3,EIF3C,SH3RF3,CRADD,BCL2,BCL6,BDNF,IQGAP1,BID,NRP1,BMP2,LDB1,IER3,SPHK1,EIF2B5,C3,C4BPA,BCL10,C4BPB,C5AR1,USP13,CALM1,CAPN3,MAP3K14,CAV1,CAV2,CBLB,CCND2,CD1D,CD28,CD80,TNFRSF8,CD44,CD81,DCUN1D3,CDH2,MIR181D,IL27,CDK5,CDK9,CRLF1,CKS1B,…
GO: Biological Process	GO:0071363	cellular response to growth factor stimulus		1.683e-09	1.814e-05	2.519e-07	2.485e-06	172	763	ABL1,ACVR1,ACVR2B,AGT,ULK1,LTBP4,LEMD2,APOA1,STK16,RASL11B,MIR342,BDNF,IQGAP1,NRP1,BMP2,ZFP36L2,SPHK1,CAD,HAP1,CAV1,CAV2,RUNX1,MTMR4,CD44,CD63,BAMBI,BMP8A,COL1A1,COL1A2,COL4A2,PRKD2,CRK,CCN2,CX3CR1,DBN1,DYNC1LI2,DNM2,SOST,DUSP3,ARPC2,HEYL,MYOF,MEGF8,DYNC1LI1,LEF1,MTSS2,SPRY1,RAMP2,FSTL3,ERN1,FGF1,FGF6,FGFR1,FOXO3,FMOD,CYFIP2,FGF22,NPTN,ANKRD1,FYN,DKK3,GAB1,GAS6,GATA4,GATA6,GCNT2,GDF1,GDF9,PDCD4,P…
GO: Biological Process	GO:0042060	wound healing		1.871e-09	2.016e-05	2.735e-07	2.697e-06	145	617	ACTB,ACTN1,DYSF,ADRB1,H3C4,H3C3,H3C6,H3C11,H3C8,H3C12,AGER,DOCK6,ANXA2P2,ANXA6,DGKD,RHOC,PLPP3,STARD13,AXL,ADAM15,PABPC4,CCN4,DST,KLF5,C3,C4BPB,H3C7,CAPN3,CAPZB,CAV1,CD9,CD34,CD44,CD59,CD81,CD151,LARGE1,MYOZ1,CLIC1,COL1A1,COL1A2,COL5A1,CRK,CSRP1,ARHGAP24,DAG1,DGKG,MFN2,HBEGF,MYOF,F2,F2R,F2RL1,F3,PHF21A,MYL9,MERTK,FOXC2,EVL,FN1,GNA13,FYN,GAS6,GATA4,GATA6,B4GALT1,GLI3,GNA12,GNAS,GPR4,ARHGAP35,GSN,H…
GO: Biological Process	GO:0051017	actin filament bundle assembly		1.878e-09	2.024e-05	2.735e-07	2.697e-06	57	176	ABL1,ACTN4,ACTN1,ADD1,ADD3,AIF1,GAS7,APOA1,PDLIM4,RHOC,RND3,NRP1,CALD1,KANK2,CCN2,DBN1,DPYSL3,USH1C,PTK2B,CORO2B,DLC1,ARAP1,EVL,LIMA1,SORBS1,SYNPO,SHROOM1,ITGB1,ITGB5,SMAD3,RGCC,MYO1B,MYH10,NEDD9,PAK1,PIK3R1,PIK3R2,MIR138-1,MIR149,PXN,ARHGEF10L,SYNPO2L,CX3CL1,SFRP1,CARMIL1,SLC9A1,LIMCH1,FSCN1,SRF,TGFB3,SH3PXD2B,TPM1,SYNPO2,EZR,SPIRE1,FAM171A1,PHLDB2
GO: Biological Process	GO:1902533	positive regulation of intracellular signal transduction		3.083e-09	3.323e-05	4.429e-07	4.368e-06	234	1119	ABL1,ACTN4,ADA,PLEKHG5,MYORG,ADRA1B,ADRA1A,ADRB1,AGER,AGT,PLA2G6,SH3RF1,SEMA7A,BMF,ZNF622,APOA1,MADD,RHOC,SH3RF3,AXL,BCL2,BCL2L1,IQGAP1,BID,NRP1,BMP2,SPHK1,C3,BCL10,C5AR1,CALM1,HAP1,MAP3K14,CAV1,CAV2,TMED4,CD14,CD28,CD80,CD44,CD81,CDH2,MIR181D,RASGRP4,DLG5,RPL23,EIF2AK3,PRKD2,NRG2,ZNF385A,CRH,AKAP12,CRK,CSF1R,UNC5CL,CSPG4,CCN2,CX3CR1,NLRP12,DAXX,PRAG1,ZEB2,HBEGF,DUSP6,DVL3,NUPR1,EDNRA,EFNA1,GPR61…
GO: Biological Process	GO:0045214	sarcomere organization		3.124e-09	3.366e-05	4.429e-07	4.368e-06	28	60	ACTN2,CAPN3,CASQ2,MYOM2,MYOZ1,CSRP1,MYLK3,XIRP1,ANKRD1,CAPN9,MYOZ2,BMP10,AKAP13,ITGB1,MEF2C,MYOM3,MYBPC3,MIR1-1,PRKAR1A,PROX1,SYNPO2L,FHOD3,SRF,OBSL1,TNNT1,TNNT2,TPM1,CSRP3
GO: Biological Process	GO:1903169	regulation of calcium ion transmembrane transport		3.791e-09	4.085e-05	5.306e-07	5.233e-06	57	179	ABL1,DYSF,ADRB1,APLNR,PLA2G6,ATP1A2,STAC3,CACNA1C,CACNA2D1,CACNB1,CACNG1,CALM1,HAP1,CAPN3,CASQ2,DBI,KCNE2,EDNRA,RAMP3,F2,F2R,PTK2B,FKBP1B,FYN,CRACR2A,HSPA2,ITGB3,KCNE1,REM1,NGF,NPPA,AHNAK,PKD2,TMEM38A,PLCG1,PLN,MIR1-1,PPP2CA,MIR133A2,PRKACA,TMEM38B,RRAD,MRLN,RYR2,S100A1,XCL1,CX3CL1,SLC8A1,SLC9A1,TGFB1,TGFB2,SUMO1,YWHAE,JPH1,JPH2,SELENON,METTL21C
GO: Biological Process	GO:0006937	regulation of muscle contraction		4.166e-09	4.49e-05	5.756e-07	5.677e-06	60	193	ACTN3,ADA,ADRA1B,ADRA1A,ADRB1,ANXA6,ATP1A2,ATP2A2,SPHK1,CACNA1C,CALD1,CALM1,CASQ2,CAV1,CCN2,DBN1,DMPK,PLCE1,F2R,MYL9,FKBP1B,GATA4,BMP10,MYLK2,MYOCD,JUP,SMAD7,MYBPC3,ARHGAP42,PPP1R12B,NPPA,TMEM38A,PKP2,FXYD1,PLN,MIR1-1,MIR133A2,MIR143,MIR145,MIR153-1,PRKACA,PRKG1,TMEM38B,RYR1,RYR2,DOCK5,SCN5A,ZC3H12A,SHC1,SLC8A1,SLC9A1,SRF,TNNC1,TNNI1,TNNI2,TNNI3,TNNT1,TNNT2,TPM1,SUMO1
GO: Biological Process	GO:0034765	regulation of ion transmembrane transport		4.564e-09	4.919e-05	6.226e-07	6.141e-06	129	539	ABL1,ACTN4,ACTN2,DYSF,AMIGO1,ADRB1,AGER,AGT,APLNR,PLA2G6,ANK3,KCNAB2,ATP1A2,FXYD2,STAC3,CACNA1B,CACNA1C,CACNA2D1,CACNB1,CACNG1,CALM1,HAP1,CAPN3,CASQ2,CAV1,CD63,KCNAB3,CLIC1,STOML1,KCNK6,HOMER1,PM20D1,CRH,DBI,DNM2,KCNE2,COX17,KCNK16,EDNRA,CACNG7,STOM,RAMP3,F2,F2R,PTK2B,FKBP1B,ARL6IP5,CACNG4,FYN,PPARGC1A,YWHAQ,CRACR2A,WWP2,HK1,COMMD1,KCNK15,HSPA2,ITGB3,KCNA4,KCNA5,KCNC3,KCND3,KCNE1,KCNF1,KCNJ4,KCNJ…
GO: Biological Process	GO:0061572	actin filament bundle organization		4.766e-09	5.136e-05	6.42e-07	6.332e-06	57	180	ABL1,ACTN4,ACTN1,ADD1,ADD3,AIF1,GAS7,APOA1,PDLIM4,RHOC,RND3,NRP1,CALD1,KANK2,CCN2,DBN1,DPYSL3,USH1C,PTK2B,CORO2B,DLC1,ARAP1,EVL,LIMA1,SORBS1,SYNPO,SHROOM1,ITGB1,ITGB5,SMAD3,RGCC,MYO1B,MYH10,NEDD9,PAK1,PIK3R1,PIK3R2,MIR138-1,MIR149,PXN,ARHGEF10L,SYNPO2L,CX3CL1,SFRP1,CARMIL1,SLC9A1,LIMCH1,FSCN1,SRF,TGFB3,SH3PXD2B,TPM1,SYNPO2,EZR,SPIRE1,FAM171A1,PHLDB2
GO: Biological Process	GO:0032270	positive regulation of cellular protein metabolic process		5.286e-09	5.697e-05	7.033e-07	6.936e-06	344	1774	ABL1,ACVR1,ACVR2B,PICALM,ADCY3,ADCY5,ADRA1B,ADRA1A,AGER,AGT,APLNR,AIF1,PLA2G6,STK24,WDR48,FNIP2,SH3RF1,SEMA7A,ANXA2P2,KLHL40,ZNF622,DGKD,YBX3,CDC14B,MADD,PLPP1,PLPP3,EIF3C,SH3RF3,CRADD,BCL2,BCL6,BDNF,IQGAP1,BID,NRP1,BMP2,SPHK1,EIF2B5,C3,BCL10,C5AR1,USP13,CALM1,CAPN3,MAP3K14,CAV1,CAV2,CBLB,CCND2,CD28,CD80,CD44,CD81,DCUN1D3,CDH2,MIR181D,CDK5,CDK9,CRLF1,CKS1B,CLN3,BMP8A,EIF2AK3,PICK1,COL4A3,PRKD2,CR…
GO: Biological Process	GO:0001932	regulation of protein phosphorylation		5.484e-09	5.911e-05	7.208e-07	7.109e-06	319	1625	ABL1,ACTB,ACVR1,ACVR2B,ADCY3,ADCY5,ADRA1B,ADRA1A,HEG1,AGER,AGT,APLNR,AIF1,PLA2G6,STK24,FNIP2,SH3RF1,SEMA7A,ANXA2P2,LEMD2,ELP1,ZNF622,DGKD,APOA1,MADD,SPTBN4,ZFYVE28,PLPP1,PLPP3,SH3RF3,BCL2,BDNF,IQGAP1,NRP1,BMP2,SPHK1,C3,BCL10,C5AR1,CALM1,MAP3K14,DOK2,CAV1,CAV2,CBLB,CCND2,CCNE1,CCNG2,CD80,CD44,CD81,CDH2,MIR181D,CDK5,CDK9,CDKN3,CRLF1,CKS1B,CLN3,BMP8A,EIF2AK3,PICK1,SH3BP5,PRKD2,CRH,AKAP12,CRK,HIGD1A,…
GO: Biological Process	GO:0034330	cell junction organization		5.708e-09	6.152e-05	7.412e-07	7.31e-06	84	309	ABL1,ACTB,ACTN4,ACTN1,ACTN2,ACTN3,ADD1,HEG1,AGT,RHOC,BCL2,IQGAP1,NRP1,DST,LDB1,ARHGEF7,CAV1,RUNX1,CD9,CD151,CDH2,DLG5,NUMBL,COL16A1,CSF1R,CTNND1,MYADM,DUSP3,GJC1,ALOXE3,FLOT1,EPHA3,RAMP2,F2R,F2RL1,PTK2B,CORO2B,DLC1,FLNC,FN1,SORBS1,HDAC7,MAPRE2,RAPGEF1,HNF4A,ITGA5,ITGB1,ITGB3,JUP,MPP7,GPBAR1,LAMA3,LIMS1,LRP1,SMAD3,SMAD7,MMP14,PKP2,PMP22,PRKACA,PTPRK,PXN,MICALL2,FMN1,SFRP1,SLC9A1,LIMCH1,FSCN1,SRF,N…
GO: Biological Process	GO:0000902	cell morphogenesis		5.913e-09	6.372e-05	7.586e-07	7.481e-06	243	1179	ABL1,ACTB,LRTM1,ACTN4,ACTN1,PICALM,RNF157,ADD1,AMIGO1,HEG1,ULK1,STK24,SHROOM3,ANK3,SEMA7A,APBB2,GAS7,APOA1,SPTBN4,RHOC,RND3,KLF7,TRAK2,RERE,AXL,BCL2,BCL6,BDNF,IQGAP1,NRP1,DST,ARHGEF7,EIF2B2,LIMD1,CAMK2B,CAPZB,DOK2,RILPL1,FMNL3,CD44,CDH2,DCLK1,CDK5,NUMBL,PDLIM7,BAMBI,COL4A4,COL6A1,COL6A3,COL7A1,COL12A1,MYOT,ZNF385A,CRABP2,CRK,CSF1R,CSNK1A1,SART3,MYADM,RIPOR2,DAG1,IST1,DBN1,CUL7,PRAG1,ZEB2,GAB2,RHO…
GO: Biological Process	GO:0030335	positive regulation of cell migration		6.349e-09	6.842e-05	8.05e-07	7.939e-06	143	617	ABL1,S100A14,ACTN4,ACVR1,DYSF,AGER,AGT,AIF1,SEMA7A,ELP1,RHOC,PLPP3,ATP5F1B,MIR342,BCL2,IQGAP1,NRP1,CCN4,BMP2,ARHGEF7,SPHK1,FUBP1,C5AR1,CAV1,CD151,MIR181D,SUN2,CMKLR1,COL1A1,PRKD2,ADAMTS1,AKAP12,CRK,CSF1R,CTSH,HDAC9,CYP1B1,MYADM,RIPOR2,GAB2,HBEGF,EDNRA,ARPC2,LEF1,F2R,F2RL1,F3,PTK2B,ATP8A1,FGF1,FGFR1,FGR,CREB3,FOXC2,FN1,GTSE1,HDAC7,GAB1,GAS6,GCNT2,CCL27,MAPRE2,ARHGEF39,ATOH8,HMOX1,CCN1,SSH2,IL1R1,I…
GO: Biological Process	GO:0048762	mesenchymal cell differentiation		6.733e-09	7.257e-05	8.438e-07	8.322e-06	70	242	ACVR1,AGER,JAG1,SEMA7A,ANXA6,DACT3,MIR342,ADAM15,BCL2,NRP1,BMP2,NOLC1,DLG5,TRIP10,BAMBI,COL1A1,DAG1,CUL7,ZEB2,EDNRA,EDNRB,HEYL,EFNA1,LEF1,EPHA3,SPRY1,ERG,FGFR1,MAD2L2,FOXC2,FN1,GCNT2,PDCD4,HES1,MYOCD,LIMS1,SMAD3,SMAD7,MEF2C,RGCC,GLIPR2,BCL9L,PPP2CA,MIR149,MIR29B2,TRIM62,TMEM100,SOX8,SEMA6D,SFRP1,WNT10A,SOX9,SOX10,PHLDB1,POFUT2,TBX5,TCF7L2,TGFB1,TGFB1I1,TGFB2,TGFB3,TGFBR2,TGFBR3,HEY1,CORO1C,SEMA3G…
GO: Biological Process	GO:0048589	developmental growth		7.123e-09	7.677e-05	8.824e-07	8.702e-06	180	822	ABL1,ACACB,ACTN3,ACVR2B,DYSF,PICALM,RNF157,ADD1,ADRA1B,ADRA1A,HEG1,ADRB1,AGT,ULK1,WDR48,SORBS2,SEMA7A,ANXA2P2,ANXA6,YBX3,SPTBN4,ADAM15,DLK1,BCL2,BDNF,IQGAP1,NRP1,SOCS2,CCN4,PYGO2,FUBP1,KLF5,EIF2B2,C3,CACNA1C,CAPN3,CD9,CD81,DCLK1,CDK5,LARGE1,TRIP10,MYOZ1,COL6A1,COL6A3,COL7A1,COL12A1,PKDCC,CRABP2,TENM4,ZNF830,CYP19A1,INTS1,DAG1,IST1,DAXX,DBN1,ZEB2,DNM2,HBEGF,DUSP6,DVL1,PRLH,CACNG7,LATS2,MEGF8,NIN,S…
GO: Biological Process	GO:0060048	cardiac muscle contraction		7.944e-09	8.561e-05	9.729e-07	9.595e-06	50	151	ADRA1B,ADRA1A,ADRB1,ATP1A2,ATP2A2,CACNA1C,CACNA2D1,CALM1,CASQ2,CAV1,CCN2,KCNE2,GJC1,FKBP1B,GATA4,BMP10,MYLK2,JUP,KCNA5,KCND3,KCNE1,SMAD7,MYBPC3,NPPA,TMEM38A,PKP2,FXYD1,PLN,MIR1-1,MIR133A2,PRKACA,MAP2K3,TMEM38B,RYR2,SCN5A,ZC3H12A,SRSF1,SLC8A1,SLC9A1,NEDD4L,TNNC1,TNNI2,TNNI3,TNNT1,TNNT2,TPM1,KCNE4,SUMO1,CXCR4,CSRP3
GO: Biological Process	GO:0051241	negative regulation of multicellular organismal process		8.135e-09	8.767e-05	9.85e-07	9.715e-06	297	1500	ABR,ACTN3,ACVR2B,ADA,UCN2,ADRA1A,ADRB1,ZNF608,H4C6,H4C3,H4C8,H4C5,H4C13,AGER,JAG1,AGT,ULK1,FBXO32,MIR675,LEO1,SEMA7A,ANXA2P2,ANXA4,APOA1,YBX3,APOC3,MADD,SPTBN4,MLIP,KLF7,DACT3,TRAK2,ATP1A2,ATP2A2,STARD13,MIR342,AXL,DLK1,BCL2,BCL6,BDNF,NRP1,SOCS2,CCN6,CCN4,BMP2,LDB1,BPI,KLF5,RAB29,LIMD1,CAPN3,CAV1,RUNX1,USP2,CD9,CD34,CD44,CD63,CDK5,PCTP,TJP2,CMKLR1,EIF2AK3,HOMER3,COL4A2,COL4A3,COL5A1,ADAMTS1,BAG5,…
GO: Biological Process	GO:0048870	cell motility		8.324e-09	8.971e-05	9.858e-07	9.722e-06	369	1932	ABL1,ABR,S100A14,ACTB,CYGB,ACTN4,ACVR1,DYSF,ADA,PLEKHG5,ADCY3,MTUS1,AGER,JAG1,AGT,AIF1,ULK1,STK24,SH3RF1,SEMA7A,ANXA6,APBB2,ELP1,APOA1,RHOC,RND3,PLPP1,PLPP3,RERE,ATP1A4,ATP5F1B,STARD13,GBF1,MIR342,AXL,ADAM15,BCL2,IQGAP1,NRP1,CXCR5,CCN4,BMP2,DST,LDB1,ARHGEF7,SPHK1,FUBP1,BTG1,C5AR1,LIMD1,CAMK2B,CH25H,DOK2,CAV1,SLC7A7,FMNL3,CD9,CD34,CD44,CD63,CD81,CD151,CDH2,MIR181D,DCLK1,CDK5,DLG5,SUN2,CLN3,BAMBI,A…
GO: Biological Process	GO:0051674	localization of cell		8.324e-09	8.971e-05	9.858e-07	9.722e-06	369	1932	ABL1,ABR,S100A14,ACTB,CYGB,ACTN4,ACVR1,DYSF,ADA,PLEKHG5,ADCY3,MTUS1,AGER,JAG1,AGT,AIF1,ULK1,STK24,SH3RF1,SEMA7A,ANXA6,APBB2,ELP1,APOA1,RHOC,RND3,PLPP1,PLPP3,RERE,ATP1A4,ATP5F1B,STARD13,GBF1,MIR342,AXL,ADAM15,BCL2,IQGAP1,NRP1,CXCR5,CCN4,BMP2,DST,LDB1,ARHGEF7,SPHK1,FUBP1,BTG1,C5AR1,LIMD1,CAMK2B,CH25H,DOK2,CAV1,SLC7A7,FMNL3,CD9,CD34,CD44,CD63,CD81,CD151,CDH2,MIR181D,DCLK1,CDK5,DLG5,SUN2,CLN3,BAMBI,A…
GO: Biological Process	GO:0035023	regulation of Rho protein signal transduction		8.735e-09	9.413e-05	1.02e-06	1.006e-05	49	147	ABCA1,ABL1,ABR,PLEKHG5,ADRA1B,ADRA1A,HEG1,APOA1,APOC3,BCL6,NRP1,ARHGEF7,ARHGEF25,CDH2,KANK2,PLEKHG3,ARHGEF3,RIPOR2,PRAG1,ECT2L,FARP1,LPAR6,FLOT1,F2R,F2RL1,DLC1,GPR4,GPR18,GPR20,ARHGAP35,ARHGEF39,AKAP13,ITGB1,ARHGEF37,ARHGAP42,PDGFRB,ARHGEF19,EPS8L1,RAF1,RASGRF1,ARHGEF10L,SYNPO2L,SOS2,KANK1,FGD4,TRIO,VAV1,PLEKHG2,CDC42SE1
GO: Biological Process	GO:0032956	regulation of actin cytoskeleton organization		8.806e-09	9.49e-05	1.02e-06	1.006e-05	96	372	ABL1,ACTN2,ADD1,ADD3,APOA1,GBA2,PDLIM4,SPTBN4,RHOC,RND3,NRP1,CAPZB,CDK5,LMOD1,PICK1,KANK2,CRK,CSF1R,CCN2,MYADM,DBN1,FCHSD2,MYLK3,RHOBTB1,VILL,ACTR2,ARPC2,EPHA3,F2RL1,PTK2B,CORO2B,DLC1,FGR,ARAP1,EVL,LIMA1,CDC42EP3,CCL27,BMP10,GMFB,DSTN,ARHGAP35,GSN,AKAP13,SYNPO,DIXDC1,ITGB3,LRP1,SMAD3,MEF2C,RGCC,MYH9,NTF3,PAK1,PDGFA,PDGFRB,PIK3R1,PIK3R2,ARHGEF19,MIR1-1,MIR138-1,MIR149,PROX1,ABITRAM,PXN,ARHGAP17,AR…
GO: Biological Process	GO:0035914	skeletal muscle cell differentiation		9.066e-09	9.771e-05	1.039e-06	1.025e-05	33	81	KLHL40,LEMD2,RBM24,KLF5,CAPN3,ANKRD2,NUPR1,HEYL,EGR2,UQCC2,ANKRD1,ASB2,GATA4,GPC1,SMYD1,HLF,NR4A1,MYLK2,MYOCD,MEF2C,MEF2D,MYC,MYF5,BCL9L,MYF6,MYOG,MIR1-1,AKIRIN1,SOX8,S100B,MAFF,BTG2,SELENON
GO: Biological Process	GO:0034329	cell junction assembly		1.053e-08	0.0001134	1.194e-06	1.178e-05	72	254	ABL1,ACTB,ACTN4,ACTN1,ACTN2,ACTN3,HEG1,AGT,RHOC,BCL2,IQGAP1,NRP1,DST,LDB1,ARHGEF7,CAV1,RUNX1,CD9,CD151,CDH2,DLG5,COL16A1,CTNND1,DUSP3,GJC1,ALOXE3,FLOT1,EPHA3,RAMP2,PTK2B,CORO2B,DLC1,FLNC,FN1,SORBS1,HDAC7,RAPGEF1,ITGA5,ITGB1,ITGB3,JUP,MPP7,GPBAR1,LAMA3,LIMS1,LRP1,SMAD3,SMAD7,MMP14,PKP2,PMP22,PRKACA,PTPRK,PXN,MICALL2,FMN1,SFRP1,SLC9A1,LIMCH1,FSCN1,SRF,NFASC,NEDD4L,PIP5K1C,TLN1,MACF1,TNS1,CORO1C,VAS…
GO: Biological Process	GO:0006941	striated muscle contraction		1.119e-08	0.0001206	1.256e-06	1.239e-05	59	193	ACTN3,ADRA1B,ADRA1A,ADRB1,ATP1A2,ATP2A2,STAC3,CACNA1C,CACNA2D1,CALM1,CASQ2,CAV1,HOMER1,CCN2,DMPK,KCNE2,DTNA,GJC1,RCSD1,FKBP1B,GATA4,BMP10,MYLK2,JUP,KCNA5,KCND3,KCNE1,SMAD7,MYBPC3,NPPA,PGAM2,TMEM38A,PKP2,FXYD1,PLN,MIR1-1,MIR133A2,PRKACA,MAP2K3,TMEM38B,RYR2,SCN5A,ZC3H12A,SRSF1,SLC8A1,SLC9A1,NEDD4L,LMOD3,TNNC1,TNNI1,TNNI2,TNNI3,TNNT1,TNNT2,TPM1,KCNE4,SUMO1,CXCR4,CSRP3
GO: Biological Process	GO:0001837	epithelial to mesenchymal transition		1.17e-08	0.0001261	1.3e-06	1.283e-05	51	157	ACVR1,AGER,JAG1,DACT3,ADAM15,BMP2,NOLC1,DLG5,TRIP10,BAMBI,COL1A1,DAG1,CUL7,HEYL,EFNA1,LEF1,EPHA3,SPRY1,ERG,MAD2L2,GCNT2,PDCD4,MYOCD,LIMS1,SMAD3,SMAD7,RGCC,GLIPR2,BCL9L,PPP2CA,MIR149,MIR29B2,TRIM62,TMEM100,SFRP1,SOX9,PHLDB1,POFUT2,TBX5,TCF7L2,TGFB1,TGFB1I1,TGFB2,TGFB3,TGFBR2,TGFBR3,HEY1,FAM83D,TBX20,RTN4,PHLDB2
GO: Biological Process	GO:0051924	regulation of calcium ion transport		1.268e-08	0.0001367	1.394e-06	1.375e-05	82	304	ABL1,DYSF,ADRB1,AGT,APLNR,PLA2G6,ANXA2P2,GRAMD2A,ATP1A2,STAC3,BCL2,CACNA1B,CACNA1C,CACNA2D1,CACNB1,CACNG1,CALM1,HAP1,CAMK2B,CAPN3,CASQ2,CAV1,USP2,HOMER3,HOMER1,CRH,DBI,KCNE2,EDNRA,RAMP3,F2,F2R,PTK2B,TRPV2,FKBP1B,CREB3,FYN,CRACR2A,HES1,HSPA2,IL16,ITGB3,KCNE1,REM1,MYLK,CRACR2B,NGF,NPPA,P2RX3,SERPINE1,PDGFRB,AHNAK,PKD2,TMEM38A,PLCG1,PLN,PML,MIR1-1,PPP2CA,MIR133A2,PRKACA,MIR34A,TMEM38B,RRAD,MRLN,RYR2…
GO: Biological Process	GO:0030001	metal ion transport		1.352e-08	0.0001457	1.471e-06	1.451e-05	214	1022	TTYH1,ABL1,ACTN4,ACTN2,PKD1L2,DYSF,AMIGO1,ADRA1A,ADRB1,AGER,AGT,APLNR,PLA2G6,ANK3,ANXA2P2,ANXA6,KCNAB2,SPTBN4,GRAMD2A,ARHGAP1,ATP1A2,SLC41A1,ATP1A4,FXYD2,ATP2A2,SLC4A5,ATP6V1B2,STAC3,BCL2,SLC5A6,CACNA1B,CACNA1C,CACNA2D1,CACNB1,CACNG1,CALM1,HAP1,CAMK2B,CAPN3,CASQ2,CAV1,USP2,SLC28A2,CD63,KCNAB3,CDK5,ASIC3,SLC39A13,STOML1,SLC10A6,KCNK6,HOMER3,HOMER1,CRH,CCN2,DBI,KLHL3,SLC13A4,DMPK,CCS,DNM2,KCNE2,COX…
GO: Biological Process	GO:0051272	positive regulation of cellular component movement		1.399e-08	0.0001508	1.508e-06	1.487e-05	151	668	ABL1,S100A14,ACTN4,ACVR1,DYSF,AGER,AGT,AIF1,SEMA7A,ELP1,RHOC,PLPP3,ATP5F1B,MIR342,BCL2,BCL6,IQGAP1,NRP1,CCN4,BMP2,ARHGEF7,SPHK1,FUBP1,C5AR1,CAV1,CD151,MIR181D,SUN2,CMKLR1,COL1A1,PRKD2,ADAMTS1,AKAP12,CRK,CSF1R,CTSH,HDAC9,CYP1B1,MYADM,RIPOR2,GAB2,HBEGF,EDNRA,ARPC2,MEGF8,LEF1,MALAT1,F2R,F2RL1,F3,PTK2B,ATP8A1,FGF1,FGFR1,FGR,CREB3,FOXC2,FN1,GTSE1,HDAC7,GAB1,GAS6,GCNT2,CCL27,MAPRE2,ARHGEF39,ATOH8,HMOX1…
GO: Biological Process	GO:0030048	actin filament-based movement		1.485e-08	0.0001601	1.585e-06	1.563e-05	51	158	ACTA1,ACTN4,ACTN2,ACTN3,ADRB1,APBB2,ATP1A2,ATP2A2,CACNA1C,CACNA2D1,CASQ2,CAV1,SUN2,DBN1,DES,KCNE2,GJC1,EMP2,EVL,GATA4,MYLK2,JUP,KCNA5,KCND3,KCNE1,MYO1B,MYBPC3,MYH9,MYH10,PKP2,FXYD1,PLN,MIR1-1,MIR133A2,RYR2,SCN5A,SLC9A1,PARVA,SYNE2,NEDD4L,TMOD1,TNNC1,TNNI1,TNNI2,TNNI3,TNNT1,TNNT2,TPM1,TPM2,KCNE4,SUMO1
GO: Biological Process	GO:0042327	positive regulation of phosphorylation		1.52e-08	0.0001638	1.606e-06	1.584e-05	244	1197	ABL1,ACVR1,ACVR2B,ADCY3,ADCY5,ADRA1B,ADRA1A,AGER,AGT,APLNR,AIF1,PLA2G6,STK24,FNIP2,SH3RF1,SEMA7A,ANXA2P2,ZNF622,DGKD,MADD,PLPP1,PLPP3,SH3RF3,BCL2,BDNF,IQGAP1,NRP1,BMP2,SPHK1,C3,BCL10,C5AR1,CALM1,MAP3K14,CAV1,CAV2,CCND2,CD80,CD44,CD81,CDH2,MIR181D,CDK5,CDK9,CRLF1,CKS1B,CLN3,BMP8A,PICK1,PRKD2,CRH,AKAP12,CRK,HIGD1A,CSF1R,CSNK1D,UNC5CL,CSNK2B,CSPG4,CCN2,CTNND1,CX3CR1,ZBTB20,ATG13,DAG1,DGKG,DAXX,ZEB2,…
GO: Biological Process	GO:0009719	response to endogenous stimulus		1.62e-08	0.0001746	1.695e-06	1.672e-05	351	1834	AANAT,ABCA1,ABL1,ACTA1,ACTB,ACTN2,ACVR1,ACVR2B,ADCY3,ADCY5,UCN2,AMIGO1,GNRHR2,ADRA1B,ARID1B,ADRA1A,AGER,AGT,AIF1,ALDH3A1,FBXO32,ALDOB,LTBP4,ALPL,KLF11,SORBS2,FOXO6,LEMD2,APOA1,APOC3,STK16,PLPP1,RASL11B,ZFHX3,ATP1A2,CATSPERG,ATP2A2,ATP6V1B2,MIR342,BCL2,BCL2L1,BDNF,IQGAP1,SOCS2,BMP2,ZFP36L2,KLF9,KLF5,BTG1,EIF2B2,EIF2B5,CA9,CACNA1B,CACNA2D1,CACNB1,CAD,CALD1,CASQ2,CAV1,CAV2,RUNX1,CCNE1,MTMR4,CD9,CD44…
GO: Biological Process	GO:0043500	muscle adaptation		1.879e-08	0.0002025	1.947e-06	1.921e-05	51	159	ACTA1,ACTN3,ADRA1A,ADRB1,AGT,AIF1,FBXO32,MLIP,ATP2A2,CCN4,CAMK2B,MTMR4,CDK9,TRIP10,MYOZ1,DAG1,FOXO3,GATA4,MYOZ2,GATA6,GATM,PPARGC1A,BMP10,TRIM63,GSK3A,GSN,HMOX1,JARID2,SMAD3,MEF2A,MEF2C,PRKAG3,MYOG,NPPA,NPPB,PAK1,PIN1,LMCD1,MIR1-1,MIR133A2,MIR145,MIR199B,MIR25,SCN5A,SGCA,SLC9A1,TNNC1,TNNI1,TNNT1,COL14A1,SELENON
GO: Biological Process	GO:0098662	inorganic cation transmembrane transport		2.118e-08	0.0002282	2.173e-06	2.144e-05	208	993	TTYH1,ABL1,ACTN4,ACTN2,ACTN3,PKD1L2,DYSF,AMIGO1,ADRB1,AGER,APLNR,AK4,PLA2G6,ANK3,ANXA2P2,ANXA6,KCNAB2,APOC3,ATP1A2,SLC41A1,ATP1A4,FXYD2,ATP2A2,SLC4A5,ATP5F1B,ATP5MC2,ATP6V1B2,STAC3,BDNF,BID,SLC5A6,CACNA1B,CACNA1C,CACNA2D1,CACNB1,CACNG1,CALM1,HAP1,CAPN3,CASQ2,CAV1,SLC28A2,CD63,KCNAB3,CDK5,ASIC3,SLC39A13,STOML1,SLC10A6,KCNK6,COX6A2,COX7A1,COX7A2,PM20D1,ATP5MF,DBI,SLC13A4,DNM2,KCNE2,COX17,KCNK16,NUP…
GO: Biological Process	GO:0031401	positive regulation of protein modification process		2.332e-08	0.0002513	2.371e-06	2.338e-05	274	1379	ABL1,ACVR1,ACVR2B,ADCY3,ADCY5,ADRA1B,ADRA1A,AGER,AGT,APLNR,AIF1,PLA2G6,STK24,WDR48,FNIP2,SH3RF1,SEMA7A,ANXA2P2,KLHL40,ZNF622,DGKD,CDC14B,MADD,PLPP1,PLPP3,SH3RF3,BCL2,BCL6,BDNF,IQGAP1,NRP1,BMP2,SPHK1,C3,BCL10,C5AR1,CALM1,MAP3K14,CAV1,CAV2,CBLB,CCND2,CD80,CD44,CD81,DCUN1D3,CDH2,MIR181D,CDK5,CDK9,CRLF1,CKS1B,CLN3,BMP8A,PICK1,PRKD2,CRH,AKAP12,CRK,HIGD1A,NCOR2,CSF1R,CSNK1D,UNC5CL,CSNK2B,CSPG4,CTBP1,CC…
GO: Biological Process	GO:0061337	cardiac conduction		2.591e-08	0.0002792	2.609e-06	2.574e-05	48	147	AGT,SPTBN4,ATP1A2,ATP1A4,FXYD2,ATP2A2,CACNA1C,CACNA2D1,CACNB1,CACNG1,CALM1,CASQ2,CAV1,KCNK6,DMPK,KCNE2,GJC1,CACNG7,FKBP1B,CACNG4,KCNK15,JUP,KCNA5,KCND3,KCNE1,KCNJ4,KCNJ11,KCNK3,MEF2A,FXYD7,FXYD6,NPPA,NPR2,PKP2,FXYD1,FXYD3,PLN,MIR1-1,PRKACA,KCNIP1,RYR1,RYR2,SCN5A,SLC8A2,SLC8A1,SLC9A1,KCNE4,YWHAE
GO: Biological Process	GO:0010522	regulation of calcium ion transport into cytosol		2.643e-08	0.0002849	2.638e-06	2.602e-05	42	121	ABL1,ADRB1,APLNR,ATP1A2,BCL2,CACNA1C,CALM1,HAP1,CAPN3,CASQ2,CAV1,DBI,EDNRA,RAMP3,F2,F2R,PTK2B,FKBP1B,FYN,ITGB3,NGF,P2RX3,PKD2,TMEM38A,PLCG1,PLN,PML,MIR1-1,MIR133A2,PRKACA,TMEM38B,RYR2,XCL1,CX3CL1,SLC8A1,TMBIM6,TGFB1,TGFB2,JPH1,JPH2,SELENON,METTL21C
GO: Biological Process	GO:0010562	positive regulation of phosphorus metabolic process		3.124e-08	0.0003367	3.061e-06	3.019e-05	256	1277	ABL1,ACVR1,ACVR2B,ADCY3,ADCY5,ADRA1B,ADRA1A,AGER,AGT,APLNR,AIF1,PLA2G6,STK24,FNIP2,SH3RF1,SEMA7A,ANXA2P2,ZNF622,DGKD,MADD,SLC25A12,PLPP1,PLPP3,SH3RF3,BCL2,BCL2L1,BDNF,IQGAP1,NRP1,BMP2,SPHK1,C3,BCL10,C5AR1,CALM1,MAP3K14,CAV1,CAV2,CCND2,CD80,CD44,CD81,CDH2,MIR181D,CDK5,CDK9,CRLF1,CKS1B,CLN3,BMP8A,PICK1,PRKD2,CRH,AKAP12,CRK,HIGD1A,CSF1R,CSNK1D,UNC5CL,CSNK2B,CSPG4,CCN2,CTNND1,CX3CR1,ZBTB20,ATG13,DAG1…
GO: Biological Process	GO:0045937	positive regulation of phosphate metabolic process		3.124e-08	0.0003367	3.061e-06	3.019e-05	256	1277	ABL1,ACVR1,ACVR2B,ADCY3,ADCY5,ADRA1B,ADRA1A,AGER,AGT,APLNR,AIF1,PLA2G6,STK24,FNIP2,SH3RF1,SEMA7A,ANXA2P2,ZNF622,DGKD,MADD,SLC25A12,PLPP1,PLPP3,SH3RF3,BCL2,BCL2L1,BDNF,IQGAP1,NRP1,BMP2,SPHK1,C3,BCL10,C5AR1,CALM1,MAP3K14,CAV1,CAV2,CCND2,CD80,CD44,CD81,CDH2,MIR181D,CDK5,CDK9,CRLF1,CKS1B,CLN3,BMP8A,PICK1,PRKD2,CRH,AKAP12,CRK,HIGD1A,CSF1R,CSNK1D,UNC5CL,CSNK2B,CSPG4,CCN2,CTNND1,CX3CR1,ZBTB20,ATG13,DAG1…
GO: Biological Process	GO:0030155	regulation of cell adhesion		3.393e-08	0.0003656	3.294e-06	3.249e-05	169	777	ABL1,EMILIN3,ACTN4,DYSF,ADA,ZNF608,AGER,JAG1,AIF1,MIR675,ANK3,APOA1,PLPP3,ZFHX3,ATP5F1B,ADAM19,ADAM15,BCL2,BCL6,IQGAP1,NRP1,BMP2,LDB1,ARHGEF7,BCL10,CAV1,RUNX1,CBLB,CD1D,CD9,CD28,CD80,CD44,CD63,CD81,DLG5,CEBPB,CYTH3,CYTH1,SOCS6,COL1A1,PRKD2,COL8A1,COL16A1,CRK,SOCS5,CYP1B1,MYADM,RIPOR2,DAG1,DBN1,NUAK1,DNM2,ECM2,DUSP1,DUSP3,ZBTB7B,ARPC2,EFNA1,CELSR2,PLEKHA2,EMP2,FLOT1,LEF1,EPHA3,FSTL3,PTK2B,CORO2B,D…
GO: Biological Process	GO:0040017	positive regulation of locomotion		3.497e-08	0.0003769	3.365e-06	3.319e-05	151	677	ABL1,S100A14,ACTN4,ACVR1,DYSF,AGER,AGT,AIF1,SEMA7A,ELP1,RHOC,PLPP3,ATP5F1B,MIR342,BCL2,IQGAP1,NRP1,CCN4,BMP2,ARHGEF7,SPHK1,FUBP1,C5AR1,CAV1,CAV2,SMC3,CD151,MIR181D,SUN2,CMKLR1,COL1A1,PRKD2,ADAMTS1,AKAP12,CRK,CSF1R,CTSH,HDAC9,CYP1B1,MYADM,RIPOR2,GAB2,HBEGF,EDNRA,ARPC2,MEGF8,LEF1,MALAT1,F2R,F2RL1,F3,PTK2B,ATP8A1,FGF1,FGFR1,FGR,CREB3,FOXC2,FN1,GTSE1,HDAC7,GAB1,GAS6,GCNT2,CCL27,MAPRE2,ARHGEF39,ATOH8,…
GO: Biological Process	GO:2000147	positive regulation of cell motility		3.534e-08	0.0003809	3.37e-06	3.324e-05	145	644	ABL1,S100A14,ACTN4,ACVR1,DYSF,AGER,AGT,AIF1,SEMA7A,ELP1,RHOC,PLPP3,ATP5F1B,MIR342,BCL2,IQGAP1,NRP1,CCN4,BMP2,ARHGEF7,SPHK1,FUBP1,C5AR1,CAV1,CD151,MIR181D,SUN2,CMKLR1,COL1A1,PRKD2,ADAMTS1,AKAP12,CRK,CSF1R,CTSH,HDAC9,CYP1B1,MYADM,RIPOR2,GAB2,HBEGF,EDNRA,ARPC2,LEF1,MALAT1,F2R,F2RL1,F3,PTK2B,ATP8A1,FGF1,FGFR1,FGR,CREB3,FOXC2,FN1,GTSE1,HDAC7,GAB1,GAS6,GCNT2,CCL27,MAPRE2,ARHGEF39,ATOH8,HMOX1,CCN1,SSH2,…
GO: Biological Process	GO:0009628	response to abiotic stimulus		4.01e-08	0.0004321	3.79e-06	3.738e-05	272	1375	AANAT,ACTA1,ACTB,CYGB,ACTN4,PKD1L2,DYSF,ADA,ADRA1B,ADRB1,AGER,AGT,AIF1,AK4,ALDH3A1,FBXO32,BMF,YBX3,MKNK1,LRRN4,ATP1A2,ATP2A2,CRADD,ADAM15,CDS2,BCL2,BCL2L1,OPN1SW,BMP2,EIF2B2,EIF2B5,BCL10,CA9,CACNA1C,CALM1,LIMD1,CAMK2B,CAPN3,MAP3K14,CAV1,CCND2,USP2,CD9,CD14,PDLIM1,TNFRSF8,CD34,DCUN1D3,AURKB,CDK5,NOLC1,ASIC3,PLEKHB1,TRIP10,CLCN6,EIF2AK3,PICK1,COL1A1,BAG5,AKAP12,CRYAB,HIGD1A,ACOT11,CCN2,RIPOR2,NOC2L…
GO: Biological Process	GO:0098660	inorganic ion transmembrane transport		4.158e-08	0.0004481	3.897e-06	3.843e-05	223	1088	TTYH1,ABL1,ACTN4,ACTN2,ACTN3,PKD1L2,DYSF,AMIGO1,ADRB1,AGER,APLNR,AK4,PLA2G6,ANK3,ANXA2P2,ANXA6,KCNAB2,APOC3,APOL1,ATP1A2,SLC41A1,ATP1A4,FXYD2,ATP2A2,SLC4A5,ATP5F1B,ATP5MC2,ATP6V1B2,STAC3,BDNF,BID,SLC5A6,CACNA1B,CACNA1C,CACNA2D1,CACNB1,CACNG1,CALM1,HAP1,CAPN3,CASQ2,CAV1,SLC28A2,CD63,KCNAB3,CDK5,ASIC3,SLC39A13,CLCN6,CLIC1,STOML1,SLC10A6,KCNK6,STX8,COX6A2,COX7A1,COX7A2,PM20D1,ATP5MF,DBI,SLC13A4,DNM2…
GO: Biological Process	GO:0040007	growth		4.403e-08	0.0004745	4.09e-06	4.034e-05	239	1182	ABL1,ACACB,ACTN3,ACVR2B,DYSF,PICALM,RNF157,ADD1,ADRA1B,ADRA1A,HEG1,ADRB1,AGT,ULK1,LTBP4,WDR48,SORBS2,SEMA7A,ANXA2P2,ANXA6,APBB2,YBX3,BLZF1,SPTBN4,DACT3,ADAM15,DLK1,BCL2,BCL2L1,BCL6,BDNF,IQGAP1,NRP1,SOCS2,CCN5,CCN4,PYGO2,SPHK1,FUBP1,KLF5,BTG1,EIF2B2,C3,CACNA1C,CAPN3,CD9,CD44,CD81,DCUN1D3,DCLK1,CDK5,LARGE1,SOCS6,TRIP10,MYOZ1,COL6A1,COL6A3,COL7A1,COL12A1,PKDCC,CRABP2,CRK,CRYAB,TENM4,SOCS5,ZNF830,CYP…
GO: Biological Process	GO:0010717	regulation of epithelial to mesenchymal transition		4.903e-08	0.0005283	4.516e-06	4.454e-05	36	98	ACVR1,AGER,JAG1,DACT3,BMP2,BAMBI,COL1A1,DAG1,EFNA1,LEF1,EPHA3,MAD2L2,GCNT2,MYOCD,SMAD3,SMAD7,RGCC,GLIPR2,BCL9L,PPP2CA,MIR149,MIR29B2,TRIM62,SFRP1,PHLDB1,POFUT2,TBX5,TCF7L2,TGFB1,TGFB1I1,TGFB2,TGFB3,TGFBR2,TGFBR3,TBX20,PHLDB2
GO: Biological Process	GO:0001934	positive regulation of protein phosphorylation		6.267e-08	0.0006754	5.724e-06	5.645e-05	231	1140	ABL1,ACVR1,ACVR2B,ADCY3,ADCY5,ADRA1B,ADRA1A,AGER,AGT,APLNR,AIF1,PLA2G6,STK24,FNIP2,SH3RF1,SEMA7A,ANXA2P2,ZNF622,DGKD,MADD,PLPP1,PLPP3,SH3RF3,BCL2,BDNF,IQGAP1,NRP1,BMP2,SPHK1,C3,BCL10,C5AR1,CALM1,MAP3K14,CAV1,CAV2,CCND2,CD80,CD44,CD81,CDH2,MIR181D,CDK5,CDK9,CRLF1,CKS1B,CLN3,BMP8A,PICK1,PRKD2,CRH,AKAP12,CRK,HIGD1A,CSF1R,CSNK1D,UNC5CL,CSNK2B,CSPG4,CCN2,CTNND1,CX3CR1,ATG13,DAG1,DGKG,DAXX,ZEB2,NIBAN1,…
GO: Biological Process	GO:0007044	cell-substrate junction assembly		6.327e-08	0.0006818	5.73e-06	5.651e-05	37	103	ABL1,ACTN1,ACTN2,ACTN3,BCL2,IQGAP1,NRP1,DST,LDB1,ARHGEF7,CD151,COL16A1,DUSP3,EPHA3,PTK2B,CORO2B,DLC1,FN1,SORBS1,ITGA5,ITGB3,LAMA3,LIMS1,LRP1,SMAD3,MMP14,PTPRK,PXN,FMN1,SFRP1,SLC9A1,LIMCH1,TLN1,MACF1,TNS1,CORO1C,PHLDB2
GO: Biological Process	GO:0000165	MAPK cascade		6.83e-08	0.0007361	6.134e-06	6.05e-05	215	1048	ABL1,ACTN2,ADRA1B,ADRA1A,AGER,AGT,STK24,SH3RF1,SEMA7A,LEMD2,ZNF622,APOA1,MADD,SPTBN4,SH3RF3,IQGAP1,NRP1,BMP2,ZFP36L2,SPHK1,C3,BCL10,C5AR1,CALM1,MAP3K14,DOK2,CAV1,CAV2,CD44,CD81,CDH2,MIR181D,RASGRP4,RASGRP3,BMP8A,RASAL2,PRKD2,NRG2,AKAP12,CRK,CRYAB,CSF1R,UNC5CL,CSPG4,CCN2,CTSH,NLRP12,DAG1,DAXX,ZEB2,HBEGF,DUSP1,DUSP3,DUSP6,SH2D3C,SH2D3A,DVL3,EDNRA,EFNA1,RNF41,GDF11,PLCE1,EPOR,SPRY1,RAMP3,VRK3,ERN1,E…
GO: Biological Process	GO:0060401	cytosolic calcium ion transport		6.896e-08	0.0007432	6.142e-06	6.058e-05	59	202	ABL1,ADRA1A,ADRB1,APLNR,ATP1A2,ATP2A2,BCL2,CACNA1C,CACNA2D1,CALM1,HAP1,CAPN3,CASQ2,CAV1,CCN2,DBI,EDNRA,PLCE1,RAMP3,F2,F2R,MICU1,PTK2B,FKBP1B,FYN,BBC3,AFG3L2,XCR1,ITGB3,SLC35G1,TPCN1,NGF,P2RX3,PKD2,TMEM38A,PLCG1,PLN,PML,MIR1-1,MIR133A2,PRKACA,TMEM38B,RYR1,RYR2,SLC8B1,CCL19,XCL1,CX3CL1,SLC8A2,SLC8A1,TMBIM6,TGFB1,TGFB2,YWHAE,JPH1,JPH2,SELENON,MCOLN1,METTL21C
[truncated: 18,104 more rows]

## Sheet: Supplementary Table 2E
Category	ID	Name	Source	p-value	q-value Bonferroni	q-value FDR B&H	q-value FDR B&Y	Hit Count in Query List	Hit Count in Genome	Hit in Query List
[truncated: 14,868 more rows]
