# Supplementary material for: Multi-omics integration identifies key upstream regulators of pathomechanisms in hypertrophic cardiomyopathy due to truncating MYBPC3 mutations
Source: Clin Epigenetics. 2021 Mar 23;13:61. doi: 10.1186/s13148-021-01043-3 (PMC7989210; doi:10.1186/s13148-021-01043-3)
Supplement: Supplementary file 15 — Additional file 15: Table S7 Enrichment results of identified transcription factors that were supported by both ChIP-seq and RNA-seq data in HCM versus control hearts [file 13148_2021_1043_MOESM15_ESM.xlsx]

## Sheet: Supplementary Table 7
Category	ID	Name	Source	p-value	q-value Bonferroni	q-value FDR B&H	q-value FDR B&Y	Hit Count in Query List	Hit Count in Genome	Hit in Query List
GO: Molecular Function	GO:0000978	RNA polymerase II cis-regulatory region sequence-specific DNA binding		5.689e-12	4.608e-10	2.79e-10	1.389e-09	8	580	RXRA,ETS2,MEIS1,ETV4,GATA5,KLF15,CLOCK,AR
GO: Molecular Function	GO:0000987	cis-regulatory region sequence-specific DNA binding		6.889e-12	5.58e-10	2.79e-10	1.389e-09	8	594	RXRA,ETS2,MEIS1,ETV4,GATA5,KLF15,CLOCK,AR
GO: Molecular Function	GO:0000977	RNA polymerase II transcription regulatory region sequence-specific DNA binding		1.248e-10	1.011e-08	3.258e-09	1.622e-08	8	853	RXRA,ETS2,MEIS1,ETV4,GATA5,KLF15,CLOCK,AR
GO: Molecular Function	GO:0000976	transcription regulatory region sequence-specific DNA binding		1.882e-10	1.525e-08	3.258e-09	1.622e-08	8	898	RXRA,ETS2,MEIS1,ETV4,GATA5,KLF15,CLOCK,AR
GO: Molecular Function	GO:0000981	DNA-binding transcription factor activity, RNA polymerase II-specific		2.011e-10	1.629e-08	3.258e-09	1.622e-08	9	1614	RXRA,ETS2,MEIS1,ETV4,GATA5,KLF15,CLOCK,ZFX,AR
GO: Molecular Function	GO:1990837	sequence-specific double-stranded DNA binding		2.902e-10	2.35e-08	3.917e-09	1.95e-08	8	948	RXRA,ETS2,MEIS1,ETV4,GATA5,KLF15,CLOCK,AR
GO: Molecular Function	GO:0001067	regulatory region nucleic acid binding		5.893e-10	4.773e-08	6.54e-09	3.256e-08	8	1036	RXRA,ETS2,MEIS1,ETV4,GATA5,KLF15,CLOCK,AR
GO: Molecular Function	GO:0003690	double-stranded DNA binding		6.46e-10	5.232e-08	6.54e-09	3.256e-08	8	1048	RXRA,ETS2,MEIS1,ETV4,GATA5,KLF15,CLOCK,AR
GO: Molecular Function	GO:0043565	sequence-specific DNA binding		1.889e-09	1.53e-07	1.7e-08	8.461e-08	8	1199	RXRA,ETS2,MEIS1,ETV4,GATA5,KLF15,CLOCK,AR
GO: Molecular Function	GO:0001228	DNA-binding transcription activator activity, RNA polymerase II-specific		1.131e-06	9.16e-05	8.413e-06	4.188e-05	5	483	MEIS1,ETV4,KLF15,CLOCK,AR
GO: Molecular Function	GO:0001216	DNA-binding transcription activator activity		1.142e-06	9.254e-05	8.413e-06	4.188e-05	5	484	MEIS1,ETV4,KLF15,CLOCK,AR
GO: Molecular Function	GO:0016922	nuclear receptor binding		2.4e-05	0.001944	0.000162	0.0008063	3	129	RXRA,ETS2,AR
GO: Molecular Function	GO:0035257	nuclear hormone receptor binding		5.863e-05	0.004749	0.0003653	0.001818	3	174	RXRA,ETS2,AR
GO: Molecular Function	GO:0051427	hormone receptor binding		9.822e-05	0.007956	0.0005683	0.002829	3	207	RXRA,ETS2,AR
GO: Molecular Function	GO:0003682	chromatin binding		0.0001249	0.01012	0.0006746	0.003358	4	629	RXRA,MEIS1,CLOCK,AR
GO: Molecular Function	GO:0098531	ligand-activated transcription factor activity		0.0002449	0.01984	0.001109	0.005521	2	51	RXRA,AR
GO: Molecular Function	GO:0004879	nuclear receptor activity		0.0002449	0.01984	0.001109	0.005521	2	51	RXRA,AR
GO: Molecular Function	GO:0008134	transcription factor binding		0.0002465	0.01996	0.001109	0.005521	4	750	RXRA,ETS2,CLOCK,AR
GO: Molecular Function	GO:0003707	steroid hormone receptor activity		0.0002955	0.02394	0.00126	0.006271	2	56	RXRA,AR
GO: Molecular Function	GO:0061629	RNA polymerase II-specific DNA-binding transcription factor binding		0.0003266	0.02646	0.001323	0.006585	3	311	RXRA,ETS2,AR
GO: Molecular Function	GO:0140297	DNA-binding transcription factor binding		0.0006623	0.05365	0.002555	0.01272	3	396	RXRA,ETS2,AR
GO: Molecular Function	GO:0070974	POU domain binding		0.0009351	0.07574	0.003443	0.01714	1	2	AR
GO: Molecular Function	GO:0035258	steroid hormone receptor binding		0.0009965	0.08072	0.003509	0.01747	2	103	ETS2,AR
GO: Molecular Function	GO:0070644	vitamin D response element binding		0.001402	0.1136	0.004733	0.02356	1	3	RXRA
GO: Molecular Function	GO:0031490	chromatin DNA binding		0.001509	0.1222	0.004889	0.02434	2	127	RXRA,CLOCK
GO: Molecular Function	GO:0005497	androgen binding		0.001869	0.1514	0.005824	0.02899	1	4	AR
GO: Molecular Function	GO:0050692	DNA binding domain binding		0.002803	0.227	0.008409	0.04186	1	6	RXRA
GO: Molecular Function	GO:0044323	retinoic acid-responsive element binding		0.003269	0.2648	0.009132	0.04546	1	7	RXRA
GO: Molecular Function	GO:0050693	LBD domain binding		0.003269	0.2648	0.009132	0.04546	1	7	RXRA
GO: Molecular Function	GO:0046983	protein dimerization activity		0.003851	0.312	0.0104	0.05176	4	1556	RXRA,MEIS1,CLOCK,AR
GO: Molecular Function	GO:0019904	protein domain specific binding		0.005579	0.4519	0.01458	0.07256	3	833	RXRA,ETS2,AR
GO: Molecular Function	GO:0008270	zinc ion binding		0.005807	0.4704	0.0147	0.07317	3	845	RXRA,GATA5,AR
GO: Molecular Function	GO:0042809	vitamin D receptor binding		0.007924	0.6418	0.01945	0.09681	1	17	RXRA
GO: Molecular Function	GO:0001091	RNA polymerase II general transcription initiation factor binding		0.00978	0.7922	0.02263	0.1127	1	21	AR
GO: Molecular Function	GO:0035259	glucocorticoid receptor binding		0.00978	0.7922	0.02263	0.1127	1	21	ETS2
GO: Molecular Function	GO:0003713	transcription coactivator activity		0.01032	0.836	0.02322	0.1156	2	340	RXRA,ZFX
GO: Molecular Function	GO:0001972	retinoic acid binding		0.0121	0.9798	0.02648	0.1318	1	26	RXRA
GO: Molecular Function	GO:0046914	transition metal ion binding		0.01283	1	0.02734	0.1361	3	1125	RXRA,GATA5,AR
GO: Molecular Function	GO:0042974	retinoic acid receptor binding		0.01625	1	0.03376	0.168	1	35	RXRA
GO: Molecular Function	GO:0005501	retinoid binding		0.01947	1	0.03944	0.1963	1	42	RXRA
GO: Molecular Function	GO:0050681	androgen receptor binding		0.02131	1	0.04101	0.2041	1	46	AR
GO: Molecular Function	GO:0019840	isoprenoid binding		0.02177	1	0.04101	0.2041	1	47	RXRA
GO: Molecular Function	GO:0140296	general transcription initiation factor binding		0.02177	1	0.04101	0.2041	1	47	AR
GO: Molecular Function	GO:0070888	E-box binding		0.02315	1	0.04261	0.2121	1	50	CLOCK
GO: Biological Process	GO:1903508	positive regulation of nucleic acid-templated transcription		2.569e-10	1.734e-07	8.716e-08	6.182e-07	9	1736	RXRA,ETS2,MEIS1,ETV4,GATA5,KLF15,CLOCK,ZFX,AR
GO: Biological Process	GO:1902680	positive regulation of RNA biosynthetic process		2.583e-10	1.743e-07	8.716e-08	6.182e-07	9	1737	RXRA,ETS2,MEIS1,ETV4,GATA5,KLF15,CLOCK,ZFX,AR
GO: Biological Process	GO:0051254	positive regulation of RNA metabolic process		4.114e-10	2.777e-07	9.256e-08	6.565e-07	9	1829	RXRA,ETS2,MEIS1,ETV4,GATA5,KLF15,CLOCK,ZFX,AR
GO: Biological Process	GO:0045944	positive regulation of transcription by RNA polymerase II		2.738e-09	1.848e-06	4.621e-07	3.278e-06	8	1315	RXRA,ETS2,MEIS1,ETV4,GATA5,KLF15,CLOCK,AR
GO: Biological Process	GO:0045893	positive regulation of transcription, DNA-templated		1.639e-08	1.107e-05	2.213e-06	1.57e-05	8	1647	RXRA,ETS2,MEIS1,ETV4,GATA5,KLF15,CLOCK,AR
GO: Biological Process	GO:0060429	epithelium development		1.09e-05	0.007356	0.001226	0.008695	6	1483	RXRA,ETV4,GATA5,KLF15,CLOCK,AR
GO: Biological Process	GO:0048729	tissue morphogenesis		1.538e-05	0.01038	0.001393	0.009878	5	861	RXRA,ETS2,ETV4,GATA5,AR
GO: Biological Process	GO:0030855	epithelial cell differentiation		1.71e-05	0.01154	0.001393	0.009878	5	880	RXRA,GATA5,KLF15,CLOCK,AR
GO: Biological Process	GO:0060742	epithelial cell differentiation involved in prostate gland development		1.857e-05	0.01253	0.001393	0.009878	2	15	RXRA,AR
GO: Biological Process	GO:0014897	striated muscle hypertrophy		2.244e-05	0.01514	0.00144	0.01021	3	132	GATA5,KLF15,AR
GO: Biological Process	GO:0014896	muscle hypertrophy		2.347e-05	0.01584	0.00144	0.01021	3	134	GATA5,KLF15,AR
GO: Biological Process	GO:0002065	columnar/cuboidal epithelial cell differentiation		2.851e-05	0.01924	0.001604	0.01137	3	143	RXRA,GATA5,CLOCK
GO: Biological Process	GO:0022612	gland morphogenesis		3.626e-05	0.02448	0.001883	0.01336	3	155	RXRA,ETV4,AR
GO: Biological Process	GO:0043500	muscle adaptation		3.913e-05	0.02641	0.001887	0.01338	3	159	GATA5,KLF15,AR
GO: Biological Process	GO:0001759	organ induction		6.665e-05	0.04499	0.002842	0.02016	2	28	GATA5,AR
GO: Biological Process	GO:0043401	steroid hormone mediated signaling pathway		6.968e-05	0.04704	0.002842	0.02016	3	193	RXRA,CLOCK,AR
GO: Biological Process	GO:0060444	branching involved in mammary gland duct morphogenesis		7.157e-05	0.04831	0.002842	0.02016	2	29	ETV4,AR
GO: Biological Process	GO:0009887	animal organ morphogenesis		8.993e-05	0.0607	0.003304	0.02343	5	1241	RXRA,MEIS1,ETV4,GATA5,AR
GO: Biological Process	GO:0060740	prostate gland epithelium morphogenesis		9.299e-05	0.06277	0.003304	0.02343	2	33	RXRA,AR
GO: Biological Process	GO:0035295	tube development		0.0001027	0.06935	0.003367	0.02388	5	1276	RXRA,MEIS1,ETV4,GATA5,AR
GO: Biological Process	GO:0060512	prostate gland morphogenesis		0.0001047	0.0707	0.003367	0.02388	2	35	RXRA,AR
GO: Biological Process	GO:0061138	morphogenesis of a branching epithelium		0.0001128	0.07613	0.00346	0.02454	3	227	RXRA,ETV4,AR
GO: Biological Process	GO:0010092	specification of animal organ identity		0.0001372	0.09258	0.00357	0.02532	2	40	GATA5,AR
GO: Biological Process	GO:0035265	organ growth		0.000138	0.09313	0.00357	0.02532	3	243	RXRA,MEIS1,AR
GO: Biological Process	GO:0009755	hormone-mediated signaling pathway		0.0001414	0.09542	0.00357	0.02532	3	245	RXRA,CLOCK,AR
GO: Biological Process	GO:0048646	anatomical structure formation involved in morphogenesis		0.0001418	0.09571	0.00357	0.02532	5	1365	RXRA,ETS2,MEIS1,GATA5,AR
GO: Biological Process	GO:0001763	morphogenesis of a branching structure		0.0001431	0.09657	0.00357	0.02532	3	246	RXRA,ETV4,AR
GO: Biological Process	GO:0060603	mammary gland duct morphogenesis		0.0001513	0.1021	0.00357	0.02532	2	42	ETV4,AR
GO: Biological Process	GO:0031128	developmental induction		0.0001587	0.1071	0.00357	0.02532	2	43	GATA5,AR
GO: Biological Process	GO:0019098	reproductive behavior		0.0001587	0.1071	0.00357	0.02532	2	43	ZFX,AR
GO: Biological Process	GO:0045168	cell-cell signaling involved in cell fate commitment		0.0001739	0.1174	0.003605	0.02557	2	45	GATA5,AR
GO: Biological Process	GO:0003156	regulation of animal organ formation		0.0001739	0.1174	0.003605	0.02557	2	45	GATA5,AR
GO: Biological Process	GO:0071383	cellular response to steroid hormone stimulus		0.0001763	0.119	0.003605	0.02557	3	264	RXRA,CLOCK,AR
GO: Biological Process	GO:0048738	cardiac muscle tissue development		0.0002232	0.1507	0.004431	0.03143	3	286	RXRA,MEIS1,GATA5
GO: Biological Process	GO:2000027	regulation of animal organ morphogenesis		0.0002302	0.1554	0.004439	0.03148	3	289	RXRA,GATA5,AR
GO: Biological Process	GO:0030522	intracellular receptor signaling pathway		0.0002445	0.1651	0.004585	0.03252	3	295	RXRA,CLOCK,AR
GO: Biological Process	GO:0071495	cellular response to endogenous stimulus		0.0002531	0.1709	0.004618	0.03275	5	1542	RXRA,GATA5,KLF15,CLOCK,AR
GO: Biological Process	GO:0002067	glandular epithelial cell differentiation		0.0002602	0.1756	0.004622	0.03278	2	55	RXRA,CLOCK
GO: Biological Process	GO:0060443	mammary gland morphogenesis		0.0002894	0.1954	0.004931	0.03498	2	58	ETV4,AR
GO: Biological Process	GO:0048589	developmental growth		0.0002941	0.1985	0.004931	0.03498	4	822	RXRA,MEIS1,ZFX,AR
GO: Biological Process	GO:0030850	prostate gland development		0.0002995	0.2022	0.004931	0.03498	2	59	RXRA,AR
GO: Biological Process	GO:0045165	cell fate commitment		0.000328	0.2214	0.005272	0.03739	3	326	ETS2,GATA5,AR
GO: Biological Process	GO:0008285	negative regulation of cell population proliferation		0.0003482	0.235	0.005465	0.03876	4	859	RXRA,MEIS1,ETV4,AR
GO: Biological Process	GO:0060688	regulation of morphogenesis of a branching structure		0.0003749	0.2531	0.005751	0.04079	2	66	RXRA,AR
GO: Biological Process	GO:0014888	striated muscle adaptation		0.000398	0.2686	0.005969	0.04234	2	68	KLF15,AR
GO: Biological Process	GO:0060135	maternal process involved in female pregnancy		0.0004461	0.3011	0.006033	0.04279	2	72	RXRA,AR
GO: Biological Process	GO:0019102	male somatic sex determination		0.0004469	0.3017	0.006033	0.04279	1	1	AR
GO: Biological Process	GO:0060514	prostate induction		0.0004469	0.3017	0.006033	0.04279	1	1	AR
GO: Biological Process	GO:0060515	prostate field specification		0.0004469	0.3017	0.006033	0.04279	1	1	AR
GO: Biological Process	GO:0060520	activation of prostate induction by androgen receptor signaling pathway		0.0004469	0.3017	0.006033	0.04279	1	1	AR
GO: Biological Process	GO:0048645	animal organ formation		0.000497	0.3355	0.006545	0.04642	2	76	GATA5,AR
GO: Biological Process	GO:0060038	cardiac muscle cell proliferation		0.0005101	0.3443	0.006545	0.04642	2	77	RXRA,MEIS1
GO: Biological Process	GO:0001655	urogenital system development		0.0005139	0.3469	0.006545	0.04642	3	380	RXRA,KLF15,AR
GO: Biological Process	GO:0003002	regionalization		0.000538	0.3631	0.006638	0.04708	3	386	ETS2,GATA5,AR
GO: Biological Process	GO:0048609	multicellular organismal reproductive process		0.0005409	0.3651	0.006638	0.04708	4	964	RXRA,CLOCK,ZFX,AR
GO: Biological Process	GO:0009719	response to endogenous stimulus		0.0005727	0.3866	0.006793	0.04818	5	1834	RXRA,GATA5,KLF15,CLOCK,AR
GO: Biological Process	GO:0032504	multicellular organism reproduction		0.0005737	0.3872	0.006793	0.04818	4	979	RXRA,CLOCK,ZFX,AR
GO: Biological Process	GO:0061180	mammary gland epithelium development		0.0006067	0.4096	0.007061	0.05008	2	84	ETV4,AR
GO: Biological Process	GO:0048545	response to steroid hormone		0.0006234	0.4208	0.007132	0.05059	3	406	RXRA,CLOCK,AR
GO: Biological Process	GO:0033143	regulation of intracellular steroid hormone receptor signaling pathway		0.0006359	0.4292	0.007153	0.05074	2	86	CLOCK,AR
GO: Biological Process	GO:0035239	tube morphogenesis		0.000735	0.4961	0.00809	0.05738	4	1045	RXRA,MEIS1,ETV4,AR
GO: Biological Process	GO:0014855	striated muscle cell proliferation		0.000743	0.5016	0.00809	0.05738	2	93	RXRA,MEIS1
GO: Biological Process	GO:0009725	response to hormone		0.0007813	0.5274	0.008371	0.05937	4	1062	RXRA,KLF15,CLOCK,AR
GO: Biological Process	GO:0110110	positive regulation of animal organ morphogenesis		0.0008755	0.591	0.008492	0.06023	2	101	GATA5,AR
GO: Biological Process	GO:0060599	lateral sprouting involved in mammary gland duct morphogenesis		0.0008933	0.6029	0.008492	0.06023	1	2	AR
GO: Biological Process	GO:0018993	somatic sex determination		0.0008933	0.6029	0.008492	0.06023	1	2	AR
GO: Biological Process	GO:0062000	positive regulation of cardiac endothelial to mesenchymal transition		0.0008933	0.6029	0.008492	0.06023	1	2	GATA5
GO: Biological Process	GO:0045720	negative regulation of integrin biosynthetic process		0.0008933	0.6029	0.008492	0.06023	1	2	AR
GO: Biological Process	GO:0045994	positive regulation of translational initiation by iron		0.0008933	0.6029	0.008492	0.06023	1	2	RXRA
GO: Biological Process	GO:0061999	regulation of cardiac endothelial to mesenchymal transition		0.0008933	0.6029	0.008492	0.06023	1	2	GATA5
GO: Biological Process	GO:0008049	male courtship behavior		0.0008933	0.6029	0.008492	0.06023	1	2	AR
GO: Biological Process	GO:0014706	striated muscle tissue development		0.0009661	0.6521	0.009057	0.06424	3	472	RXRA,MEIS1,GATA5
GO: Biological Process	GO:0044703	multi-organism reproductive process		0.001069	0.7218	0.009888	0.07013	4	1154	RXRA,CLOCK,ZFX,AR
GO: Biological Process	GO:0007389	pattern specification process		0.001096	0.7397	0.009921	0.07037	3	493	ETS2,GATA5,AR
GO: Biological Process	GO:0060537	muscle tissue development		0.001102	0.7441	0.009921	0.07037	3	494	RXRA,MEIS1,GATA5
GO: Biological Process	GO:0040007	growth		0.00117	0.79	0.01039	0.07372	4	1182	RXRA,MEIS1,ZFX,AR
GO: Biological Process	GO:0048608	reproductive structure development		0.001257	0.8487	0.01051	0.07458	3	517	RXRA,ZFX,AR
GO: Biological Process	GO:0048732	gland development		0.001264	0.8535	0.01051	0.07458	3	518	RXRA,ETV4,AR
GO: Biological Process	GO:0061458	reproductive system development		0.001286	0.8678	0.01051	0.07458	3	521	RXRA,ZFX,AR
GO: Biological Process	GO:0003012	muscle system process		0.0013	0.8775	0.01051	0.07458	3	523	GATA5,KLF15,AR
GO: Biological Process	GO:0140074	cardiac endothelial to mesenchymal transition		0.00134	0.9042	0.01051	0.07458	1	3	GATA5
GO: Biological Process	GO:0006447	regulation of translational initiation by iron		0.00134	0.9042	0.01051	0.07458	1	3	RXRA
GO: Biological Process	GO:0045726	positive regulation of integrin biosynthetic process		0.00134	0.9042	0.01051	0.07458	1	3	AR
GO: Biological Process	GO:0060769	positive regulation of epithelial cell proliferation involved in prostate gland development		0.00134	0.9042	0.01051	0.07458	1	3	AR
GO: Biological Process	GO:1905072	cardiac jelly development		0.00134	0.9042	0.01051	0.07458	1	3	GATA5
GO: Biological Process	GO:0060748	tertiary branching involved in mammary gland duct morphogenesis		0.00134	0.9042	0.01051	0.07458	1	3	AR
GO: Biological Process	GO:0003300	cardiac muscle hypertrophy		0.0014	0.9452	0.01086	0.07706	2	128	GATA5,KLF15
GO: Biological Process	GO:0055017	cardiac muscle tissue growth		0.001422	0.9599	0.01091	0.07737	2	129	RXRA,MEIS1
GO: Biological Process	GO:0009790	embryo development		0.001501	1	0.01138	0.08073	4	1263	RXRA,ETS2,ZFX,AR
GO: Biological Process	GO:0060419	heart growth		0.001625	1	0.01219	0.08643	2	138	RXRA,MEIS1
GO: Biological Process	GO:0030518	intracellular steroid hormone receptor signaling pathway		0.001672	1	0.0124	0.08795	2	140	CLOCK,AR
GO: Biological Process	GO:0045892	negative regulation of transcription, DNA-templated		0.00175	1	0.01256	0.08906	4	1316	RXRA,ETS2,CLOCK,AR
GO: Biological Process	GO:0007619	courtship behavior		0.001786	1	0.01256	0.08906	1	4	AR
GO: Biological Process	GO:0003274	endocardial cushion fusion		0.001786	1	0.01256	0.08906	1	4	GATA5
GO: Biological Process	GO:0001712	ectodermal cell fate commitment		0.001786	1	0.01256	0.08906	1	4	ETS2
GO: Biological Process	GO:0060528	secretory columnal luminar epithelial cell differentiation involved in prostate glandular acinus development		0.001786	1	0.01256	0.08906	1	4	RXRA
GO: Biological Process	GO:0007283	spermatogenesis		0.002024	1	0.01394	0.09884	3	610	CLOCK,ZFX,AR
GO: Biological Process	GO:1903507	negative regulation of nucleic acid-templated transcription		0.002033	1	0.01394	0.09884	4	1370	RXRA,ETS2,CLOCK,AR
GO: Biological Process	GO:1902679	negative regulation of RNA biosynthetic process		0.002044	1	0.01394	0.09884	4	1372	RXRA,ETS2,CLOCK,AR
GO: Biological Process	GO:0003137	Notch signaling pathway involved in heart induction		0.002232	1	0.01397	0.0991	1	5	GATA5
GO: Biological Process	GO:0033600	negative regulation of mammary gland epithelial cell proliferation		0.002232	1	0.01397	0.0991	1	5	ETV4
GO: Biological Process	GO:0048808	male genitalia morphogenesis		0.002232	1	0.01397	0.0991	1	5	AR
GO: Biological Process	GO:0014734	skeletal muscle hypertrophy		0.002232	1	0.01397	0.0991	1	5	AR
GO: Biological Process	GO:0035480	regulation of Notch signaling pathway involved in heart induction		0.002232	1	0.01397	0.0991	1	5	GATA5
GO: Biological Process	GO:0035481	positive regulation of Notch signaling pathway involved in heart induction		0.002232	1	0.01397	0.0991	1	5	GATA5
GO: Biological Process	GO:0045113	regulation of integrin biosynthetic process		0.002232	1	0.01397	0.0991	1	5	AR
GO: Biological Process	GO:0090598	male anatomical structure morphogenesis		0.002232	1	0.01397	0.0991	1	5	AR
GO: Biological Process	GO:0048232	male gamete generation		0.00224	1	0.01397	0.0991	3	632	CLOCK,ZFX,AR
GO: Biological Process	GO:0030879	mammary gland development		0.002256	1	0.01397	0.0991	2	163	ETV4,AR
GO: Biological Process	GO:0002009	morphogenesis of an epithelium		0.002333	1	0.01431	0.1015	3	641	RXRA,ETV4,AR
GO: Biological Process	GO:0071396	cellular response to lipid		0.00247	1	0.01502	0.1066	3	654	RXRA,CLOCK,AR
GO: Biological Process	GO:0071407	cellular response to organic cyclic compound		0.002536	1	0.01506	0.1068	3	660	RXRA,CLOCK,AR
GO: Biological Process	GO:0051253	negative regulation of RNA metabolic process		0.00262	1	0.01506	0.1068	4	1467	RXRA,ETS2,CLOCK,AR
GO: Biological Process	GO:1901228	positive regulation of transcription from RNA polymerase II promoter involved in heart development		0.002678	1	0.01506	0.1068	1	6	GATA5
GO: Biological Process	GO:0060685	regulation of prostatic bud formation		0.002678	1	0.01506	0.1068	1	6	AR
GO: Biological Process	GO:0060687	regulation of branching involved in prostate gland morphogenesis		0.002678	1	0.01506	0.1068	1	6	RXRA
GO: Biological Process	GO:1901321	positive regulation of heart induction		0.002678	1	0.01506	0.1068	1	6	GATA5
GO: Biological Process	GO:2000323	negative regulation of glucocorticoid receptor signaling pathway		0.002678	1	0.01506	0.1068	1	6	CLOCK
GO: Biological Process	GO:0060745	mammary gland branching involved in pregnancy		0.002678	1	0.01506	0.1068	1	6	AR
GO: Biological Process	GO:0045112	integrin biosynthetic process		0.002678	1	0.01506	0.1068	1	6	AR
GO: Biological Process	GO:0050680	negative regulation of epithelial cell proliferation		0.002955	1	0.01647	0.1168	2	187	ETV4,AR
GO: Biological Process	GO:0007507	heart development		0.002999	1	0.01647	0.1168	3	700	RXRA,MEIS1,GATA5
GO: Biological Process	GO:0018394	peptidyl-lysine acetylation		0.003018	1	0.01647	0.1168	2	189	KLF15,CLOCK
GO: Biological Process	GO:0048754	branching morphogenesis of an epithelial tube		0.003049	1	0.01647	0.1168	2	190	ETV4,AR
GO: Biological Process	GO:1905330	regulation of morphogenesis of an epithelium		0.003081	1	0.01647	0.1168	2	191	RXRA,AR
GO: Biological Process	GO:0006367	transcription initiation from RNA polymerase II promoter		0.003112	1	0.01647	0.1168	2	192	RXRA,AR
GO: Biological Process	GO:0061343	cell adhesion involved in heart morphogenesis		0.003123	1	0.01647	0.1168	1	7	GATA5
GO: Biological Process	GO:0060978	angiogenesis involved in coronary vascular morphogenesis		0.003123	1	0.01647	0.1168	1	7	RXRA
GO: Biological Process	GO:2000241	regulation of reproductive process		0.003176	1	0.01662	0.1179	2	194	RXRA,AR
GO: Biological Process	GO:0035264	multicellular organism growth		0.003372	1	0.01746	0.1238	2	200	ZFX,AR
GO: Biological Process	GO:0045934	negative regulation of nucleobase-containing compound metabolic process		0.003388	1	0.01746	0.1238	4	1573	RXRA,ETS2,CLOCK,AR
GO: Biological Process	GO:0007610	behavior		0.003498	1	0.01789	0.1269	3	739	MEIS1,ZFX,AR
GO: Biological Process	GO:0032870	cellular response to hormone stimulus		0.003552	1	0.01798	0.1275	3	743	RXRA,CLOCK,AR
GO: Biological Process	GO:0090381	regulation of heart induction		0.003569	1	0.01798	0.1275	1	8	GATA5
GO: Biological Process	GO:2000113	negative regulation of cellular macromolecule biosynthetic process		0.003648	1	0.01824	0.1294	4	1605	RXRA,ETS2,CLOCK,AR
GO: Biological Process	GO:0009566	fertilization		0.003744	1	0.01858	0.1318	2	211	ZFX,AR
GO: Biological Process	GO:2000074	regulation of type B pancreatic cell development		0.004014	1	0.01936	0.1373	1	9	CLOCK
GO: Biological Process	GO:0061032	visceral serous pericardium development		0.004014	1	0.01936	0.1373	1	9	RXRA
GO: Biological Process	GO:0060406	positive regulation of penile erection		0.004014	1	0.01936	0.1373	1	9	AR
GO: Biological Process	GO:0022414	reproductive process		0.004046	1	0.01936	0.1373	4	1651	RXRA,CLOCK,ZFX,AR
GO: Biological Process	GO:0007565	female pregnancy		0.004063	1	0.01936	0.1373	2	220	RXRA,AR
GO: Biological Process	GO:0000003	reproduction		0.004073	1	0.01936	0.1373	4	1654	RXRA,CLOCK,ZFX,AR
GO: Biological Process	GO:0006473	protein acetylation		0.004172	1	0.01969	0.1397	2	223	KLF15,CLOCK
GO: Biological Process	GO:0007276	gamete generation		0.00421	1	0.01973	0.14	3	789	CLOCK,ZFX,AR
GO: Biological Process	GO:0003006	developmental process involved in reproduction		0.004378	1	0.02007	0.1423	3	800	RXRA,ZFX,AR
GO: Biological Process	GO:0071394	cellular response to testosterone stimulus		0.004459	1	0.02007	0.1423	1	10	AR
GO: Biological Process	GO:0003129	heart induction		0.004459	1	0.02007	0.1423	1	10	GATA5
GO: Biological Process	GO:0060179	male mating behavior		0.004459	1	0.02007	0.1423	1	10	AR
GO: Biological Process	GO:0010668	ectodermal cell differentiation		0.004459	1	0.02007	0.1423	1	10	ETS2
GO: Biological Process	GO:0060513	prostatic bud formation		0.004459	1	0.02007	0.1423	1	10	AR
GO: Biological Process	GO:0010558	negative regulation of macromolecule biosynthetic process		0.004502	1	0.02013	0.1427	4	1700	RXRA,ETS2,CLOCK,AR
GO: Biological Process	GO:0045945	positive regulation of transcription by RNA polymerase III		0.004904	1	0.02136	0.1515	1	11	AR
GO: Biological Process	GO:0060768	regulation of epithelial cell proliferation involved in prostate gland development		0.004904	1	0.02136	0.1515	1	11	AR
GO: Biological Process	GO:0060405	regulation of penile erection		0.004904	1	0.02136	0.1515	1	11	AR
GO: Biological Process	GO:0090009	primitive streak formation		0.004904	1	0.02136	0.1515	1	11	ETS2
GO: Biological Process	GO:0031327	negative regulation of cellular biosynthetic process		0.005119	1	0.02215	0.1571	4	1761	RXRA,ETS2,CLOCK,AR
GO: Biological Process	GO:0033327	Leydig cell differentiation		0.005349	1	0.02257	0.1601	1	12	AR
GO: Biological Process	GO:0060525	prostate glandular acinus development		0.005349	1	0.02257	0.1601	1	12	RXRA
GO: Biological Process	GO:0060767	epithelial cell proliferation involved in prostate gland development		0.005349	1	0.02257	0.1601	1	12	AR
GO: Biological Process	GO:2000322	regulation of glucocorticoid receptor signaling pathway		0.005349	1	0.02257	0.1601	1	12	CLOCK
GO: Biological Process	GO:0006352	DNA-templated transcription, initiation		0.0055	1	0.02295	0.1628	2	257	RXRA,AR
GO: Biological Process	GO:0009890	negative regulation of biosynthetic process		0.005509	1	0.02295	0.1628	4	1797	RXRA,ETS2,CLOCK,AR
GO: Biological Process	GO:0002064	epithelial cell development		0.005584	1	0.02312	0.164	2	259	CLOCK,AR
GO: Biological Process	GO:0008406	gonad development		0.005753	1	0.02328	0.1651	2	263	ZFX,AR
GO: Biological Process	GO:0060601	lateral sprouting from an epithelium		0.005793	1	0.02328	0.1651	1	13	AR
GO: Biological Process	GO:0060736	prostate gland growth		0.005793	1	0.02328	0.1651	1	13	AR
GO: Biological Process	GO:0033148	positive regulation of intracellular estrogen receptor signaling pathway		0.005793	1	0.02328	0.1651	1	13	AR
GO: Biological Process	GO:0044706	multi-multicellular organism process		0.005795	1	0.02328	0.1651	2	264	RXRA,AR
GO: Biological Process	GO:0043543	protein acylation		0.005924	1	0.02366	0.1678	2	267	KLF15,CLOCK
GO: Biological Process	GO:0045137	development of primary sexual characteristics		0.00601	1	0.02386	0.1693	2	269	ZFX,AR
GO: Biological Process	GO:0051775	response to redox state		0.006238	1	0.02448	0.1736	1	14	CLOCK
GO: Biological Process	GO:0043568	positive regulation of insulin-like growth factor receptor signaling pathway		0.006238	1	0.02448	0.1736	1	14	AR
GO: Biological Process	GO:0060442	branching involved in prostate gland morphogenesis		0.006682	1	0.02584	0.1833	1	15	RXRA
GO: Biological Process	GO:1901213	regulation of transcription from RNA polymerase II promoter involved in heart development		0.006682	1	0.02584	0.1833	1	15	GATA5
GO: Biological Process	GO:0000122	negative regulation of transcription by RNA polymerase II		0.0067	1	0.02584	0.1833	3	931	RXRA,ETS2,AR
GO: Biological Process	GO:0033002	muscle cell proliferation		0.006861	1	0.02631	0.1866	2	288	RXRA,MEIS1
GO: Biological Process	GO:0042127	regulation of cell population proliferation		0.007009	1	0.02634	0.1868	4	1921	RXRA,MEIS1,ETV4,AR
GO: Biological Process	GO:1903729	regulation of plasma membrane organization		0.007126	1	0.02634	0.1868	1	16	AR
GO: Biological Process	GO:0003128	heart field specification		0.007126	1	0.02634	0.1868	1	16	GATA5
GO: Biological Process	GO:0042659	regulation of cell fate specification		0.007126	1	0.02634	0.1868	1	16	AR
GO: Biological Process	GO:0030238	male sex determination		0.007126	1	0.02634	0.1868	1	16	AR
GO: Biological Process	GO:0043084	penile erection		0.007126	1	0.02634	0.1868	1	16	AR
GO: Biological Process	GO:0003007	heart morphogenesis		0.00714	1	0.02634	0.1868	2	294	RXRA,GATA5
GO: Biological Process	GO:0019953	sexual reproduction		0.007426	1	0.02724	0.1932	3	966	CLOCK,ZFX,AR
GO: Biological Process	GO:0035112	genitalia morphogenesis		0.00757	1	0.02747	0.1949	1	17	AR
GO: Biological Process	GO:0060746	parental behavior		0.00757	1	0.02747	0.1949	1	17	ZFX
GO: Biological Process	GO:0060485	mesenchyme development		0.008009	1	0.02877	0.2041	2	312	RXRA,GATA5
GO: Biological Process	GO:0060572	morphogenesis of an epithelial bud		0.008014	1	0.02877	0.2041	1	18	AR
GO: Biological Process	GO:0033993	response to lipid		0.008152	1	0.02912	0.2065	3	999	RXRA,CLOCK,AR
GO: Biological Process	GO:0072112	glomerular visceral epithelial cell differentiation		0.008457	1	0.02928	0.2076	1	19	KLF15
GO: Biological Process	GO:0042921	glucocorticoid receptor signaling pathway		0.008457	1	0.02928	0.2076	1	19	CLOCK
GO: Biological Process	GO:0061318	renal filtration cell differentiation		0.008457	1	0.02928	0.2076	1	19	KLF15
GO: Biological Process	GO:0072520	seminiferous tubule development		0.008457	1	0.02928	0.2076	1	19	AR
GO: Biological Process	GO:0033599	regulation of mammary gland epithelial cell proliferation		0.008457	1	0.02928	0.2076	1	19	ETV4
GO: Biological Process	GO:0055012	ventricular cardiac muscle cell differentiation		0.008457	1	0.02928	0.2076	1	19	RXRA
GO: Biological Process	GO:0007548	sex differentiation		0.008512	1	0.02931	0.2079	2	322	ZFX,AR
GO: Biological Process	GO:0031958	corticosteroid receptor signaling pathway		0.008901	1	0.03019	0.2141	1	20	CLOCK
GO: Biological Process	GO:0072311	glomerular epithelial cell differentiation		0.008901	1	0.03019	0.2141	1	20	KLF15
GO: Biological Process	GO:0033145	positive regulation of intracellular steroid hormone receptor signaling pathway		0.008901	1	0.03019	0.2141	1	20	AR
GO: Biological Process	GO:0003323	type B pancreatic cell development		0.009344	1	0.03122	0.2215	1	21	CLOCK
GO: Biological Process	GO:0035855	megakaryocyte development		0.009344	1	0.03122	0.2215	1	21	MEIS1
GO: Biological Process	GO:0035357	peroxisome proliferator activated receptor signaling pathway		0.009344	1	0.03122	0.2215	1	21	RXRA
GO: Biological Process	GO:0014070	response to organic cyclic compound		0.009781	1	0.03223	0.2286	3	1067	RXRA,CLOCK,AR
GO: Biological Process	GO:0061377	mammary gland lobule development		0.009787	1	0.03223	0.2286	1	22	AR
GO: Biological Process	GO:0060749	mammary gland alveolus development		0.009787	1	0.03223	0.2286	1	22	AR
GO: Biological Process	GO:2000757	negative regulation of peptidyl-lysine acetylation		0.01023	1	0.03352	0.2377	1	23	KLF15
GO: Biological Process	GO:0060575	intestinal epithelial cell differentiation		0.01067	1	0.03429	0.2432	1	24	GATA5
GO: Biological Process	GO:0072010	glomerular epithelium development		0.01067	1	0.03429	0.2432	1	24	KLF15
GO: Biological Process	GO:0006359	regulation of transcription by RNA polymerase III		0.01067	1	0.03429	0.2432	1	24	AR
GO: Biological Process	GO:1901522	positive regulation of transcription from RNA polymerase II promoter involved in cellular response to chemical stimulus		0.01067	1	0.03429	0.2432	1	24	RXRA
GO: Biological Process	GO:0043010	camera-type eye development		0.01072	1	0.03429	0.2432	2	363	RXRA,MEIS1
GO: Biological Process	GO:0060044	negative regulation of cardiac muscle cell proliferation		0.01111	1	0.03539	0.251	1	25	MEIS1
GO: Biological Process	GO:0060216	definitive hemopoiesis		0.01156	1	0.03612	0.2562	1	26	MEIS1
GO: Biological Process	GO:0030539	male genitalia development		0.01156	1	0.03612	0.2562	1	26	AR
GO: Biological Process	GO:0007530	sex determination		0.01156	1	0.03612	0.2562	1	26	AR
GO: Biological Process	GO:0009648	photoperiodism		0.01156	1	0.03612	0.2562	1	26	CLOCK
GO: Biological Process	GO:0003309	type B pancreatic cell differentiation		0.012	1	0.03698	0.2623	1	27	CLOCK
GO: Biological Process	GO:0002068	glandular epithelial cell development		0.012	1	0.03698	0.2623	1	27	CLOCK
GO: Biological Process	GO:1901984	negative regulation of protein acetylation		0.012	1	0.03698	0.2623	1	27	KLF15
GO: Biological Process	GO:0003180	aortic valve morphogenesis		0.01244	1	0.03783	0.2683	1	28	GATA5
GO: Biological Process	GO:0002089	lens morphogenesis in camera-type eye		0.01244	1	0.03783	0.2683	1	28	MEIS1
GO: Biological Process	GO:0060039	pericardium development		0.01244	1	0.03783	0.2683	1	28	RXRA
GO: Biological Process	GO:0060562	epithelial tube morphogenesis		0.01272	1	0.03851	0.2731	2	397	ETV4,AR
GO: Biological Process	GO:0007620	copulation		0.01288	1	0.03865	0.2741	1	29	AR
GO: Biological Process	GO:0060571	morphogenesis of an epithelial fold		0.01288	1	0.03865	0.2741	1	29	AR
GO: Biological Process	GO:0045948	positive regulation of translational initiation		0.01332	1	0.03928	0.2786	1	30	RXRA
GO: Biological Process	GO:0035883	enteroendocrine cell differentiation		0.01332	1	0.03928	0.2786	1	30	CLOCK
GO: Biological Process	GO:0043567	regulation of insulin-like growth factor receptor signaling pathway		0.01332	1	0.03928	0.2786	1	30	AR
GO: Biological Process	GO:0015721	bile acid and bile salt transport		0.01332	1	0.03928	0.2786	1	30	RXRA
GO: Biological Process	GO:0007617	mating behavior		0.01377	1	0.04023	0.2853	1	31	AR
GO: Biological Process	GO:0042634	regulation of hair cycle		0.01377	1	0.04023	0.2853	1	31	CLOCK
GO: Biological Process	GO:0001654	eye development		0.01404	1	0.04084	0.2897	2	418	RXRA,MEIS1
GO: Biological Process	GO:0003176	aortic valve development		0.01421	1	0.04098	0.2907	1	32	GATA5
GO: Biological Process	GO:0033598	mammary gland epithelial cell proliferation		0.01421	1	0.04098	0.2907	1	32	ETV4
GO: Biological Process	GO:0150063	visual system development		0.01429	1	0.04106	0.2912	2	422	RXRA,MEIS1
GO: Biological Process	GO:0048638	regulation of developmental growth		0.01442	1	0.0412	0.2922	2	424	MEIS1,AR
GO: Biological Process	GO:0018205	peptidyl-lysine modification		0.01462	1	0.0412	0.2922	2	427	KLF15,CLOCK
GO: Biological Process	GO:0048880	sensory system development		0.01462	1	0.0412	0.2922	2	427	RXRA,MEIS1
GO: Biological Process	GO:0048384	retinoic acid receptor signaling pathway		0.01465	1	0.0412	0.2922	1	33	RXRA
GO: Biological Process	GO:0060914	heart formation		0.01465	1	0.0412	0.2922	1	33	GATA5
GO: Biological Process	GO:0050678	regulation of epithelial cell proliferation		0.01501	1	0.04174	0.2961	2	433	ETV4,AR
GO: Biological Process	GO:0060795	cell fate commitment involved in formation of primary germ layer		0.01509	1	0.04174	0.2961	1	34	ETS2
GO: Biological Process	GO:0043501	skeletal muscle adaptation		0.01509	1	0.04174	0.2961	1	34	AR
GO: Biological Process	GO:0001702	gastrulation with mouth forming second		0.01509	1	0.04174	0.2961	1	34	ETS2
GO: Biological Process	GO:0003299	muscle hypertrophy in response to stress		0.01553	1	0.0421	0.2986	1	35	KLF15
GO: Biological Process	GO:0019048	modulation by virus of host process		0.01553	1	0.0421	0.2986	1	35	RXRA
GO: Biological Process	GO:0008045	motor neuron axon guidance		0.01553	1	0.0421	0.2986	1	35	ETV4
GO: Biological Process	GO:0014898	cardiac muscle hypertrophy in response to stress		0.01553	1	0.0421	0.2986	1	35	KLF15
GO: Biological Process	GO:0060977	coronary vasculature morphogenesis		0.01553	1	0.0421	0.2986	1	35	RXRA
GO: Biological Process	GO:0014887	cardiac muscle adaptation		0.01597	1	0.04312	0.3058	1	36	KLF15
GO: Biological Process	GO:0022603	regulation of anatomical structure morphogenesis		0.01639	1	0.04396	0.3118	3	1289	RXRA,GATA5,AR
GO: Biological Process	GO:1905314	semi-lunar valve development		0.01641	1	0.04396	0.3118	1	37	GATA5
GO: Biological Process	GO:0003203	endocardial cushion morphogenesis		0.01685	1	0.04443	0.3151	1	38	GATA5
GO: Biological Process	GO:0061117	negative regulation of heart growth		0.01685	1	0.04443	0.3151	1	38	MEIS1
GO: Biological Process	GO:0033144	negative regulation of intracellular steroid hormone receptor signaling pathway		0.01685	1	0.04443	0.3151	1	38	CLOCK
GO: Biological Process	GO:0055022	negative regulation of cardiac muscle tissue growth		0.01685	1	0.04443	0.3151	1	38	MEIS1
GO: Biological Process	GO:0072359	circulatory system development		0.01759	1	0.0462	0.3277	3	1323	RXRA,MEIS1,GATA5
GO: Biological Process	GO:1905332	positive regulation of morphogenesis of an epithelium		0.01773	1	0.04639	0.329	1	40	AR
GO: Biological Process	GO:0098751	bone cell development		0.01817	1	0.04717	0.3346	1	41	MEIS1
GO: Biological Process	GO:0033146	regulation of intracellular estrogen receptor signaling pathway		0.01817	1	0.04717	0.3346	1	41	AR
GO: Biological Process	GO:0007517	muscle organ development		0.01825	1	0.0472	0.3348	2	480	RXRA,MEIS1
GO: Biological Process	GO:0010614	negative regulation of cardiac muscle hypertrophy		0.01861	1	0.0474	0.3362	1	42	GATA5
GO: Biological Process	GO:0033574	response to testosterone		0.01861	1	0.0474	0.3362	1	42	AR
GO: Biological Process	GO:0010453	regulation of cell fate commitment		0.01861	1	0.0474	0.3362	1	42	AR
GO: Biological Process	GO:0001893	maternal placenta development		0.01861	1	0.0474	0.3362	1	42	RXRA
GO: Biological Process	GO:0048009	insulin-like growth factor receptor signaling pathway		0.01905	1	0.04834	0.3429	1	43	AR
GO: Biological Process	GO:0051092	positive regulation of NF-kappaB transcription factor activity		0.0192	1	0.04853	0.3442	2	493	CLOCK,AR
GO: Biological Process	GO:0040019	positive regulation of embryonic development		0.01949	1	0.0489	0.3468	1	44	AR
GO: Biological Process	GO:0014741	negative regulation of muscle hypertrophy		0.01949	1	0.0489	0.3468	1	44	GATA5
GO: Biological Process	GO:0050673	epithelial cell proliferation		0.01971	1	0.04928	0.3496	2	500	ETV4,AR
GO: Biological Process	GO:0003382	epithelial cell morphogenesis		0.01993	1	0.04945	0.3507	1	45	AR
GO: Biological Process	GO:0046326	positive regulation of glucose import		0.01993	1	0.04945	0.3507	1	45	KLF15
GO: Cellular Component	GO:0000790	nuclear chromatin		5.329e-10	9.593e-09	9.593e-09	3.353e-08	9	1923	RXRA,ETS2,MEIS1,ETV4,GATA5,KLF15,CLOCK,ZFX,AR
GO: Cellular Component	GO:0005667	transcription regulator complex		0.0008109	0.0146	0.007298	0.02551	3	454	RXRA,MEIS1,CLOCK
GO: Cellular Component	GO:0005726	perichromatin fibrils		0.003057	0.05503	0.01834	0.06411	1	7	CLOCK
GO: Cellular Component	GO:0033391	chromatoid body		0.006106	0.1099	0.02748	0.09603	1	14	CLOCK
Mouse Phenotype	MP:0011099	lethality throughout fetal growth and development, complete penetrance		4.794e-06	0.00594	0.00594	0.04574	5	370	RXRA,ETS2,MEIS1,ETV4,GATA5
Mouse Phenotype	MP:0003550	short perineum		1.672e-05	0.02072	0.008875	0.06833	2	8	GATA5,AR
Mouse Phenotype	MP:0010640	ventricular myocardium compact layer hypoplasia		2.149e-05	0.02662	0.008875	0.06833	2	9	RXRA,GATA5
Mouse Phenotype	MP:0006208	lethality throughout fetal growth and development		3.652e-05	0.04524	0.01131	0.08709	5	561	RXRA,ETS2,MEIS1,ETV4,GATA5
Mouse Phenotype	MP:0010288	increased gland tumor incidence		6.285e-05	0.07788	0.01508	0.1161	4	301	RXRA,ETS2,ETV4,AR
Mouse Phenotype	MP:0001544	abnormal cardiovascular system physiology		7.915e-05	0.09807	0.01508	0.1161	7	1784	RXRA,ETS2,MEIS1,GATA5,KLF15,CLOCK,AR
Mouse Phenotype	MP:0002972	abnormal cardiac muscle contractility		9.879e-05	0.1224	0.01508	0.1161	4	338	RXRA,GATA5,KLF15,AR
Mouse Phenotype	MP:0005598	decreased ventricle muscle contractility		0.0001101	0.1364	0.01508	0.1161	3	123	RXRA,KLF15,AR
Mouse Phenotype	MP:0002254	reproductive system inflammation		0.0001129	0.1399	0.01508	0.1161	2	20	GATA5,AR
Mouse Phenotype	MP:0005189	abnormal anogenital distance		0.0001247	0.1545	0.01508	0.1161	2	21	GATA5,AR
Mouse Phenotype	MP:0001168	abnormal prostate gland epithelium morphology		0.0001501	0.186	0.01508	0.1161	2	23	RXRA,AR
Mouse Phenotype	MP:0003607	abnormal prostate gland physiology		0.0001637	0.2028	0.01508	0.1161	2	24	RXRA,AR
Mouse Phenotype	MP:0000537	abnormal urethra morphology		0.0001926	0.2386	0.01508	0.1161	2	26	GATA5,AR
Mouse Phenotype	MP:0010413	complete atrioventricular septal defect		0.0001926	0.2386	0.01508	0.1161	2	26	RXRA,GATA5
Mouse Phenotype	MP:0005294	abnormal heart ventricle morphology		0.0001947	0.2412	0.01508	0.1161	5	795	RXRA,MEIS1,GATA5,KLF15,AR
Mouse Phenotype	MP:0008858	abnormal hair cycle anagen phase		0.0002079	0.2576	0.01508	0.1161	2	27	RXRA,CLOCK
Mouse Phenotype	MP:0000280	thin ventricular wall		0.0002103	0.2605	0.01508	0.1161	3	153	RXRA,GATA5,AR
Mouse Phenotype	MP:0010585	abnormal conotruncal ridge morphology		0.0002238	0.2773	0.01508	0.1161	2	28	RXRA,GATA5
Mouse Phenotype	MP:0010080	abnormal hepatocyte physiology		0.0002313	0.2865	0.01508	0.1161	3	158	RXRA,KLF15,CLOCK
Mouse Phenotype	MP:0005367	renal/urinary system phenotype		0.0002529	0.3134	0.01518	0.1169	6	1398	RXRA,MEIS1,ETV4,GATA5,KLF15,AR
Mouse Phenotype	MP:0003315	abnormal perineum morphology		0.0002573	0.3188	0.01518	0.1169	2	30	GATA5,AR
Mouse Phenotype	MP:0000260	abnormal angiogenesis		0.0002864	0.3549	0.01565	0.1205	4	445	RXRA,ETS2,MEIS1,KLF15
Mouse Phenotype	MP:0002925	abnormal cardiovascular development		0.0002906	0.36	0.01565	0.1205	5	865	RXRA,ETS2,MEIS1,GATA5,KLF15
Mouse Phenotype	MP:0002962	increased urine protein level		0.0003452	0.4277	0.01678	0.1292	3	181	RXRA,GATA5,AR
Mouse Phenotype	MP:0013558	abnormal exocrine gland morphology		0.0003542	0.4388	0.01678	0.1292	5	902	RXRA,ETS2,ETV4,GATA5,AR
Mouse Phenotype	MP:0010583	abnormal conotruncus morphology		0.0003717	0.4606	0.01678	0.1292	2	36	RXRA,GATA5
Mouse Phenotype	MP:0005620	abnormal muscle contractility		0.000383	0.4746	0.01678	0.1292	4	480	RXRA,GATA5,KLF15,AR
Mouse Phenotype	MP:0009643	abnormal urine homeostasis		0.0003923	0.486	0.01678	0.1292	4	483	RXRA,GATA5,KLF15,AR
Mouse Phenotype	MP:0006135	artery stenosis		0.0003928	0.4867	0.01678	0.1292	2	37	RXRA,GATA5
Mouse Phenotype	MP:0006315	abnormal urine protein level		0.0004427	0.5486	0.01794	0.1381	3	197	RXRA,GATA5,AR
Mouse Phenotype	MP:0010357	increased prostate gland tumor incidence		0.0004595	0.5693	0.01794	0.1381	2	40	RXRA,AR
Mouse Phenotype	MP:0005329	abnormal myocardium layer morphology		0.0004652	0.5764	0.01794	0.1381	4	505	RXRA,GATA5,KLF15,AR
Mouse Phenotype	MP:0010545	abnormal heart layer morphology		0.0005014	0.6212	0.01794	0.1381	4	515	RXRA,GATA5,KLF15,AR
Mouse Phenotype	MP:0005412	vascular stenosis		0.0005068	0.6279	0.01794	0.1381	2	42	RXRA,GATA5
Mouse Phenotype	MP:0001142	abnormal vagina orifice morphology		0.0005068	0.6279	0.01794	0.1381	2	42	GATA5,AR
Mouse Phenotype	MP:0010680	abnormal skin adnexa physiology		0.0005642	0.6991	0.01849	0.1424	3	214	RXRA,CLOCK,AR
Mouse Phenotype	MP:0001552	increased circulating triglyceride level		0.000572	0.7087	0.01849	0.1424	3	215	KLF15,CLOCK,AR
Mouse Phenotype	MP:0008772	increased heart ventricle size		0.0005798	0.7184	0.01849	0.1424	3	216	RXRA,GATA5,KLF15
Mouse Phenotype	MP:0003227	abnormal vascular branching morphogenesis		0.0005819	0.721	0.01849	0.1424	2	45	ETS2,MEIS1
Mouse Phenotype	MP:0020135	abnormal heart ventricle wall thickness		0.0006118	0.758	0.01895	0.1459	3	220	RXRA,GATA5,AR
Mouse Phenotype	MP:0010630	abnormal cardiac muscle tissue morphology		0.0008036	0.9957	0.02212	0.1703	4	583	RXRA,GATA5,KLF15,AR
Mouse Phenotype	MP:0011850	absent clitoral bone		0.0008212	1	0.02212	0.1703	1	1	GATA5
Mouse Phenotype	MP:0011849	abnormal clitoral bone morphology		0.0008212	1	0.02212	0.1703	1	1	GATA5
Mouse Phenotype	MP:0006119	mitral valve atresia		0.0008212	1	0.02212	0.1703	1	1	RXRA
Mouse Phenotype	MP:0013313	female preputial gland hypoplasia		0.0008212	1	0.02212	0.1703	1	1	GATA5
Mouse Phenotype	MP:0003316	perineal fistula		0.0008212	1	0.02212	0.1703	1	1	GATA5
Mouse Phenotype	MP:0013327	abnormal male reproductive gland physiology		0.0008692	1	0.02291	0.1764	2	55	RXRA,AR
Mouse Phenotype	MP:0000278	abnormal myocardial fiber morphology		0.0008984	1	0.02319	0.1786	3	251	GATA5,KLF15,AR
Mouse Phenotype	MP:0000259	abnormal vascular development		0.0009362	1	0.02367	0.1823	4	607	RXRA,ETS2,MEIS1,KLF15
Mouse Phenotype	MP:0000627	abnormal mammary gland morphology		0.001029	1	0.02379	0.1832	3	263	ETS2,ETV4,AR
Mouse Phenotype	MP:0013554	abnormal apocrine gland morphology		0.001029	1	0.02379	0.1832	3	263	ETS2,ETV4,AR
Mouse Phenotype	MP:0000516	abnormal renal/urinary system morphology		0.001055	1	0.02379	0.1832	5	1139	RXRA,MEIS1,ETV4,GATA5,AR
Mouse Phenotype	MP:0001919	abnormal reproductive system physiology		0.001057	1	0.02379	0.1832	6	1806	RXRA,ETV4,GATA5,CLOCK,ZFX,AR
Mouse Phenotype	MP:0003363	decreased circulating gonadotropin level		0.001068	1	0.02379	0.1832	2	61	CLOCK,AR
Mouse Phenotype	MP:0005458	increased percent body fat/body weight		0.001104	1	0.02379	0.1832	2	62	CLOCK,AR
Mouse Phenotype	MP:0000662	abnormal branching of the mammary ductal tree		0.001104	1	0.02379	0.1832	2	62	ETV4,AR
Mouse Phenotype	MP:0000272	abnormal aorta morphology		0.001159	1	0.02379	0.1832	3	274	RXRA,GATA5,KLF15
Mouse Phenotype	MP:0010274	increased organ/body region tumor incidence		0.001212	1	0.02379	0.1832	4	650	RXRA,ETS2,ETV4,AR
Mouse Phenotype	MP:0003383	abnormal gluconeogenesis		0.001212	1	0.02379	0.1832	2	65	KLF15,CLOCK
Mouse Phenotype	MP:0005140	decreased cardiac muscle contractility		0.001247	1	0.02379	0.1832	3	281	RXRA,KLF15,AR
Mouse Phenotype	MP:0001139	abnormal vagina morphology		0.001288	1	0.02379	0.1832	2	67	GATA5,AR
Mouse Phenotype	MP:0000598	abnormal liver morphology		0.001312	1	0.02379	0.1832	5	1194	RXRA,MEIS1,KLF15,CLOCK,AR
Mouse Phenotype	MP:0002108	abnormal muscle morphology		0.001363	1	0.02379	0.1832	5	1204	RXRA,ETV4,GATA5,KLF15,AR
Mouse Phenotype	MP:0013152	abnormal organ/body region tumor incidence		0.001366	1	0.02379	0.1832	4	671	RXRA,ETS2,ETV4,AR
Mouse Phenotype	MP:0010678	abnormal skin adnexa morphology		0.001405	1	0.02379	0.1832	5	1212	RXRA,ETS2,ETV4,GATA5,AR
Mouse Phenotype	MP:0002188	small heart		0.00155	1	0.02379	0.1832	3	303	RXRA,GATA5,AR
Mouse Phenotype	MP:0030572	abnormal pilosebaceous unit morphology		0.001565	1	0.02379	0.1832	3	304	RXRA,ETS2,GATA5
Mouse Phenotype	MP:0001606	impaired hematopoiesis		0.001568	1	0.02379	0.1832	2	74	MEIS1,ZFX
Mouse Phenotype	MP:0005317	increased triglyceride level		0.00164	1	0.02379	0.1832	3	309	KLF15,CLOCK,AR
Mouse Phenotype	MP:0011834	abnormal female preputial gland morphology		0.001641	1	0.02379	0.1832	1	2	GATA5
Mouse Phenotype	MP:0000389	disorganized outer root sheath cells		0.001641	1	0.02379	0.1832	1	2	RXRA
Mouse Phenotype	MP:0010408	sinus venosus atrial septal defect		0.001641	1	0.02379	0.1832	1	2	GATA5
Mouse Phenotype	MP:0013904	abnormal seminal vesicle muscle layer morphology		0.001641	1	0.02379	0.1832	1	2	AR
Mouse Phenotype	MP:0012802	increased rhombomere 5 size		0.001641	1	0.02379	0.1832	1	2	RXRA
Mouse Phenotype	MP:0006122	mitral valve stenosis		0.001641	1	0.02379	0.1832	1	2	RXRA
Mouse Phenotype	MP:0011780	abnormal female urethra morphology		0.001641	1	0.02379	0.1832	1	2	GATA5
Mouse Phenotype	MP:0000403	increased curvature of zigzag hairs		0.001641	1	0.02379	0.1832	1	2	ETS2
Mouse Phenotype	MP:0000406	increased curvature of auchene hairs		0.001641	1	0.02379	0.1832	1	2	ETS2
Mouse Phenotype	MP:0011533	increased urine major urinary protein level		0.001641	1	0.02379	0.1832	1	2	AR
Mouse Phenotype	MP:0011763	urethritis		0.001641	1	0.02379	0.1832	1	2	GATA5
Mouse Phenotype	MP:0010045	increased omental fat pad weight		0.001641	1	0.02379	0.1832	1	2	AR
Mouse Phenotype	MP:0003541	vaginal inflammation		0.001641	1	0.02379	0.1832	1	2	GATA5
Mouse Phenotype	MP:0010503	myocardial trabeculae hypoplasia		0.001653	1	0.02379	0.1832	2	76	RXRA,GATA5
Mouse Phenotype	MP:0004564	enlarged myocardial fiber		0.001653	1	0.02379	0.1832	2	76	GATA5,KLF15
Mouse Phenotype	MP:0003969	abnormal luteinizing hormone level		0.001653	1	0.02379	0.1832	2	76	CLOCK,AR
Mouse Phenotype	MP:0005311	abnormal circulating amino acid level		0.001655	1	0.02379	0.1832	3	310	RXRA,KLF15,AR
Mouse Phenotype	MP:0010639	altered tumor pathology		0.001671	1	0.02379	0.1832	3	311	ETS2,ETV4,AR
Mouse Phenotype	MP:0001158	abnormal prostate gland morphology		0.001697	1	0.02389	0.1839	2	77	RXRA,AR
Mouse Phenotype	MP:0009503	abnormal mammary gland duct morphology		0.00183	1	0.02548	0.1962	2	80	ETV4,AR
Mouse Phenotype	MP:0002138	abnormal hepatobiliary system morphology		0.001885	1	0.02595	0.1998	5	1292	RXRA,MEIS1,KLF15,CLOCK,AR
Mouse Phenotype	MP:0000427	abnormal hair cycle		0.001968	1	0.0264	0.2033	2	83	RXRA,CLOCK
Mouse Phenotype	MP:0005502	abnormal renal/urinary system physiology		0.001969	1	0.0264	0.2033	4	740	RXRA,GATA5,KLF15,AR
Mouse Phenotype	MP:0002110	abnormal digit morphology		0.001981	1	0.0264	0.2033	3	330	RXRA,ETV4,AR
Mouse Phenotype	MP:0010412	atrioventricular septal defect		0.002015	1	0.02656	0.2045	2	84	RXRA,GATA5
Mouse Phenotype	MP:0004056	abnormal myocardium compact layer morphology		0.002111	1	0.02724	0.2098	2	86	RXRA,GATA5
Mouse Phenotype	MP:0011655	abnormal systemic artery morphology		0.002122	1	0.02724	0.2098	3	338	RXRA,GATA5,KLF15
Mouse Phenotype	MP:0002020	increased tumor incidence		0.002133	1	0.02724	0.2098	4	756	RXRA,ETS2,ETV4,AR
Mouse Phenotype	MP:0005325	abnormal renal glomerulus morphology		0.002195	1	0.02726	0.2099	3	342	RXRA,ETV4,GATA5
Mouse Phenotype	MP:0010592	abnormal atrioventricular septum morphology		0.002209	1	0.02726	0.2099	2	88	RXRA,GATA5
Mouse Phenotype	MP:0010502	ventricle myocardium hypoplasia		0.002259	1	0.02726	0.2099	2	89	RXRA,GATA5
Mouse Phenotype	MP:0013193	sebaceous gland hypoplasia		0.00246	1	0.02726	0.2099	1	3	GATA5
Mouse Phenotype	MP:0004080	abnormal nucleus accumbens morphology		0.00246	1	0.02726	0.2099	1	3	CLOCK
Mouse Phenotype	MP:0001875	testis inflammation		0.00246	1	0.02726	0.2099	1	3	AR
Mouse Phenotype	MP:0013604	abnormal adult Leydig cell differentiation		0.00246	1	0.02726	0.2099	1	3	AR
Mouse Phenotype	MP:0011532	decreased urine major urinary protein level		0.00246	1	0.02726	0.2099	1	3	AR
Mouse Phenotype	MP:0000401	increased curvature of awl hairs		0.00246	1	0.02726	0.2099	1	3	ETS2
Mouse Phenotype	MP:0013758	increased intestinal glucose absorption		0.00246	1	0.02726	0.2099	1	3	CLOCK
Mouse Phenotype	MP:0009066	decreased oviduct weight		0.00246	1	0.02726	0.2099	1	3	AR
Mouse Phenotype	MP:0009065	abnormal oviduct weight		0.00246	1	0.02726	0.2099	1	3	AR
Mouse Phenotype	MP:0010064	increased circulating creatine level		0.00246	1	0.02726	0.2099	1	3	RXRA
Mouse Phenotype	MP:0003534	blind vagina		0.00246	1	0.02726	0.2099	1	3	AR
Mouse Phenotype	MP:0009504	abnormal mammary gland epithelium morphology		0.002464	1	0.02726	0.2099	2	93	ETV4,AR
Mouse Phenotype	MP:0004067	abnormal trabecula carnea morphology		0.002516	1	0.02759	0.2124	2	94	RXRA,GATA5
Mouse Phenotype	MP:0001614	abnormal blood vessel morphology		0.002562	1	0.02782	0.2142	5	1382	RXRA,ETS2,MEIS1,GATA5,KLF15
Mouse Phenotype	MP:0003699	abnormal female reproductive system physiology		0.002582	1	0.02782	0.2142	4	796	GATA5,CLOCK,ZFX,AR
Mouse Phenotype	MP:0005647	abnormal sex gland physiology		0.002623	1	0.02801	0.2157	2	96	RXRA,AR
Mouse Phenotype	MP:0000738	impaired muscle contractility		0.002686	1	0.02819	0.217	3	367	RXRA,KLF15,AR
Mouse Phenotype	MP:0002827	abnormal renal corpuscle morphology		0.002707	1	0.02819	0.217	3	368	RXRA,ETV4,GATA5
Mouse Phenotype	MP:0003921	abnormal heart left ventricle morphology		0.002707	1	0.02819	0.217	3	368	GATA5,KLF15,AR
Mouse Phenotype	MP:0005370	liver/biliary system phenotype		0.002861	1	0.02841	0.2187	5	1416	RXRA,MEIS1,KLF15,CLOCK,AR
Mouse Phenotype	MP:0013324	abnormal female reproductive gland morphology		0.002989	1	0.02841	0.2187	3	381	GATA5,ZFX,AR
Mouse Phenotype	MP:0005118	decreased circulating pituitary hormone level		0.003012	1	0.02841	0.2187	2	103	CLOCK,AR
Mouse Phenotype	MP:0002128	abnormal blood circulation		0.003055	1	0.02841	0.2187	4	833	RXRA,ETS2,MEIS1,GATA5
Mouse Phenotype	MP:0000270	abnormal heart tube morphology		0.00307	1	0.02841	0.2187	2	104	RXRA,GATA5
Mouse Phenotype	MP:0005332	abnormal amino acid level		0.003125	1	0.02841	0.2187	3	387	RXRA,KLF15,AR
Mouse Phenotype	MP:0010299	increased mammary gland tumor incidence		0.003128	1	0.02841	0.2187	2	105	ETS2,ETV4
Mouse Phenotype	MP:0000281	abnormal interventricular septum morphology		0.003218	1	0.02841	0.2187	3	391	RXRA,MEIS1,GATA5
Mouse Phenotype	MP:0030998	small pacinian corpuscles		0.003279	1	0.02841	0.2187	1	4	ETV4
Mouse Phenotype	MP:0030996	decreased pacinian corpuscle number		0.003279	1	0.02841	0.2187	1	4	ETV4
Mouse Phenotype	MP:0006420	abnormal peritubular myoid cell morphology		0.003279	1	0.02841	0.2187	1	4	AR
Mouse Phenotype	MP:0010720	absent sublingual duct		0.003279	1	0.02841	0.2187	1	4	RXRA
Mouse Phenotype	MP:0000988	abnormal pacinian corpuscle morphology		0.003279	1	0.02841	0.2187	1	4	ETV4
Mouse Phenotype	MP:0020356	abnormal Sertoli cell barrier function		0.003279	1	0.02841	0.2187	1	4	AR
Mouse Phenotype	MP:0011485	abnormal urethra urothelium morphology		0.003279	1	0.02841	0.2187	1	4	GATA5
Mouse Phenotype	MP:0013899	abnormal seminal vesicle epithelium morphology		0.003279	1	0.02841	0.2187	1	4	AR
Mouse Phenotype	MP:0010455	aortopulmonary window		0.003279	1	0.02841	0.2187	1	4	RXRA
Mouse Phenotype	MP:0003714	absent platelets		0.003279	1	0.02841	0.2187	1	4	MEIS1
Mouse Phenotype	MP:0009015	short proestrus		0.003279	1	0.02841	0.2187	1	4	CLOCK
Mouse Phenotype	MP:0002844	aortic hypertrophy		0.003279	1	0.02841	0.2187	1	4	KLF15
Mouse Phenotype	MP:0002670	absent scrotum		0.003279	1	0.02841	0.2187	1	4	AR
Mouse Phenotype	MP:0010044	abnormal omental fat pad morphology		0.003279	1	0.02841	0.2187	1	4	AR
Mouse Phenotype	MP:0003553	abnormal foreskin morphology		0.003279	1	0.02841	0.2187	1	4	AR
Mouse Phenotype	MP:0003529	enlarged clitoris		0.003279	1	0.02841	0.2187	1	4	GATA5
Mouse Phenotype	MP:0010500	myocardium hypoplasia		0.003367	1	0.02897	0.223	2	109	RXRA,GATA5
Mouse Phenotype	MP:0000521	abnormal kidney cortex morphology		0.003433	1	0.02933	0.2258	3	400	RXRA,ETV4,GATA5
Mouse Phenotype	MP:0003361	abnormal circulating gonadotropin level		0.003489	1	0.02941	0.2264	2	111	CLOCK,AR
Mouse Phenotype	MP:0000297	abnormal atrioventricular cushion morphology		0.003489	1	0.02941	0.2264	2	111	RXRA,GATA5
Mouse Phenotype	MP:0000572	abnormal autopod morphology		0.003531	1	0.02956	0.2276	3	404	RXRA,ETV4,AR
Mouse Phenotype	MP:0010287	increased reproductive system tumor incidence		0.003613	1	0.02986	0.2299	2	113	RXRA,AR
Mouse Phenotype	MP:0002019	abnormal tumor incidence		0.003769	1	0.02986	0.2299	4	882	RXRA,ETS2,ETV4,AR
Mouse Phenotype	MP:0006107	abnormal fetal atrioventricular canal morphology		0.003868	1	0.02986	0.2299	2	117	RXRA,GATA5
Mouse Phenotype	MP:0002166	altered tumor susceptibility		0.004009	1	0.02986	0.2299	4	897	RXRA,ETS2,ETV4,AR
Mouse Phenotype	MP:0006138	congestive heart failure		0.004065	1	0.02986	0.2299	2	120	RXRA,GATA5
Mouse Phenotype	MP:0008546	abnormal vesicle-mediated transport		0.004065	1	0.02986	0.2299	2	120	RXRA,AR
Mouse Phenotype	MP:0005149	abnormal gubernaculum morphology		0.004097	1	0.02986	0.2299	1	5	AR
Mouse Phenotype	MP:0004058	abnormal ventricle papillary muscle morphology		0.004097	1	0.02986	0.2299	1	5	RXRA
Mouse Phenotype	MP:0010716	optic disk coloboma		0.004097	1	0.02986	0.2299	1	5	RXRA
Mouse Phenotype	MP:0030133	small third pharyngeal arch		0.004097	1	0.02986	0.2299	1	5	RXRA
Mouse Phenotype	MP:0020327	abnormal capillary branching pattern		0.004097	1	0.02986	0.2299	1	5	MEIS1
Mouse Phenotype	MP:0008253	absent megakaryocytes		0.004097	1	0.02986	0.2299	1	5	MEIS1
Mouse Phenotype	MP:0004934	epididymis epithelium degeneration		0.004097	1	0.02986	0.2299	1	5	AR
Mouse Phenotype	MP:0004935	epididymis degeneration		0.004097	1	0.02986	0.2299	1	5	AR
Mouse Phenotype	MP:0000399	increased curvature of guard hairs		0.004097	1	0.02986	0.2299	1	5	ETS2
Mouse Phenotype	MP:0013288	premature acrosome reaction		0.004097	1	0.02986	0.2299	1	5	AR
Mouse Phenotype	MP:0013269	third pharyngeal arch hypoplasia		0.004097	1	0.02986	0.2299	1	5	RXRA
Mouse Phenotype	MP:0006308	enlarged seminiferous tubules		0.004097	1	0.02986	0.2299	1	5	AR
Mouse Phenotype	MP:0009612	thick epidermis suprabasal layer		0.004097	1	0.02986	0.2299	1	5	RXRA
Mouse Phenotype	MP:0020474	advanced circadian behavior phase		0.004097	1	0.02986	0.2299	1	5	CLOCK
Mouse Phenotype	MP:0010231	transverse fur striping		0.004097	1	0.02986	0.2299	1	5	AR
Mouse Phenotype	MP:0000661	small prostate gland ventral lobe		0.004097	1	0.02986	0.2299	1	5	AR
Mouse Phenotype	MP:0000609	abnormal liver physiology		0.004241	1	0.03073	0.2366	3	431	RXRA,KLF15,CLOCK
Mouse Phenotype	MP:0010579	increased heart left ventricle size		0.004334	1	0.031	0.2387	2	124	GATA5,KLF15
Mouse Phenotype	MP:0003972	decreased pituitary hormone level		0.004334	1	0.031	0.2387	2	124	CLOCK,AR
Mouse Phenotype	MP:0000249	abnormal blood vessel physiology		0.004353	1	0.031	0.2387	3	435	ETS2,GATA5,KLF15
Mouse Phenotype	MP:0010499	abnormal ventricle myocardium morphology		0.004542	1	0.03123	0.2404	2	127	RXRA,GATA5
Mouse Phenotype	MP:0005669	increased circulating leptin level		0.004612	1	0.03123	0.2404	2	128	CLOCK,AR
Mouse Phenotype	MP:0011969	abnormal circulating triglyceride level		0.004642	1	0.03123	0.2404	3	445	KLF15,CLOCK,AR
Mouse Phenotype	MP:0002740	heart hypoplasia		0.004682	1	0.03123	0.2404	2	129	RXRA,GATA5
Mouse Phenotype	MP:0006113	abnormal heart septum morphology		0.00479	1	0.03123	0.2404	3	450	RXRA,MEIS1,GATA5
Mouse Phenotype	MP:0030982	abnormal copulatory plug formation		0.004915	1	0.03123	0.2404	1	6	AR
Mouse Phenotype	MP:0010707	decreased ventral retina size		0.004915	1	0.03123	0.2404	1	6	RXRA
Mouse Phenotype	MP:0009527	abnormal sublingual duct morphology		0.004915	1	0.03123	0.2404	1	6	RXRA
Mouse Phenotype	MP:0030335	absent third pharyngeal arch artery		0.004915	1	0.03123	0.2404	1	6	RXRA
Mouse Phenotype	MP:0009100	abnormal clitoris size		0.004915	1	0.03123	0.2404	1	6	GATA5
Mouse Phenotype	MP:0008244	abnormal peritoneal macrophage morphology		0.004915	1	0.03123	0.2404	1	6	RXRA
Mouse Phenotype	MP:0009555	abnormal hair follicle melanin granule distribution		0.004915	1	0.03123	0.2404	1	6	RXRA
Mouse Phenotype	MP:0020355	abnormal Sertoli cell barrier morphology		0.004915	1	0.03123	0.2404	1	6	AR
Mouse Phenotype	MP:0001669	abnormal intestinal glucose absorption		0.004915	1	0.03123	0.2404	1	6	CLOCK
Mouse Phenotype	MP:0006369	supernumerary incisors		0.004915	1	0.03123	0.2404	1	6	AR
Mouse Phenotype	MP:0009204	absent external male genitalia		0.004915	1	0.03123	0.2404	1	6	AR
Mouse Phenotype	MP:0010419	inlet ventricular septal defect		0.004915	1	0.03123	0.2404	1	6	GATA5
Mouse Phenotype	MP:0011749	perivascular fibrosis		0.004915	1	0.03123	0.2404	1	6	GATA5
Mouse Phenotype	MP:0013598	Leydig cell hypertrophy		0.004915	1	0.03123	0.2404	1	6	AR
Mouse Phenotype	MP:0010061	increased creatine level		0.004915	1	0.03123	0.2404	1	6	RXRA
Mouse Phenotype	MP:0009073	absent Wolffian ducts		0.004915	1	0.03123	0.2404	1	6	AR
Mouse Phenotype	MP:0005406	abnormal heart size		0.005155	1	0.03259	0.2509	4	961	RXRA,GATA5,KLF15,AR
Mouse Phenotype	MP:0005455	increased susceptibility to weight gain		0.005191	1	0.03265	0.2514	2	136	CLOCK,AR
Mouse Phenotype	MP:0002139	abnormal hepatobiliary system physiology		0.005254	1	0.03287	0.2531	3	465	RXRA,KLF15,CLOCK
Mouse Phenotype	MP:0005369	muscle phenotype		0.005398	1	0.0335	0.2579	5	1631	RXRA,ETV4,GATA5,KLF15,AR
Mouse Phenotype	MP:0002006	neoplasm		0.005597	1	0.0335	0.2579	4	983	RXRA,ETS2,ETV4,AR
Mouse Phenotype	MP:0001159	absent prostate gland		0.005732	1	0.0335	0.2579	1	7	AR
Mouse Phenotype	MP:0008881	absent Harderian gland		0.005732	1	0.0335	0.2579	1	7	RXRA
Mouse Phenotype	MP:0010710	absent sclera		0.005732	1	0.0335	0.2579	1	7	RXRA
Mouse Phenotype	MP:0010706	ventral rotation of lens		0.005732	1	0.0335	0.2579	1	7	RXRA
Mouse Phenotype	MP:0000973	abnormal cutaneous/subcutaneous mechanoreceptor morphology		0.005732	1	0.0335	0.2579	1	7	ETV4
Mouse Phenotype	MP:0020321	increased vascular endothelial cell apoptosis		0.005732	1	0.0335	0.2579	1	7	ETS2
Mouse Phenotype	MP:0011022	abnormal circadian regulation of systemic arterial blood pressure		0.005732	1	0.0335	0.2579	1	7	CLOCK
Mouse Phenotype	MP:0004971	dermal hyperplasia		0.005732	1	0.0335	0.2579	1	7	RXRA
Mouse Phenotype	MP:0009659	striated fur		0.005732	1	0.0335	0.2579	1	7	AR
Mouse Phenotype	MP:0002669	abnormal scrotum morphology		0.005732	1	0.0335	0.2579	1	7	AR
Mouse Phenotype	MP:0002661	abnormal corpus epididymis morphology		0.005732	1	0.0335	0.2579	1	7	AR
Mouse Phenotype	MP:0010063	abnormal circulating creatine level		0.005732	1	0.0335	0.2579	1	7	RXRA
Mouse Phenotype	MP:0014134	abnormal embryo morphology		0.00576	1	0.0335	0.258	5	1655	RXRA,ETS2,ETV4,ZFX,AR
Mouse Phenotype	MP:0004087	abnormal muscle fiber morphology		0.005879	1	0.03404	0.2621	3	484	GATA5,KLF15,AR
Mouse Phenotype	MP:0001559	hyperglycemia		0.00596	1	0.03435	0.2644	2	146	CLOCK,AR
Mouse Phenotype	MP:0002446	abnormal macrophage morphology		0.006085	1	0.03491	0.2688	3	490	RXRA,KLF15,AR
Mouse Phenotype	MP:0010578	abnormal heart left ventricle size		0.00612	1	0.03494	0.269	2	148	GATA5,KLF15
Mouse Phenotype	MP:0005457	abnormal percent body fat/body weight		0.006363	1	0.03559	0.274	2	151	CLOCK,AR
Mouse Phenotype	MP:0000562	polydactyly		0.006445	1	0.03559	0.274	2	152	ETV4,AR
Mouse Phenotype	MP:0003127	abnormal clitoris morphology		0.006548	1	0.03559	0.274	1	8	GATA5
Mouse Phenotype	MP:0005583	decreased renin activity		0.006548	1	0.03559	0.274	1	8	GATA5
Mouse Phenotype	MP:0030571	dilated piliary canal		0.006548	1	0.03559	0.274	1	8	RXRA
Mouse Phenotype	MP:0020320	abnormal vascular endothelial cell apoptosis		0.006548	1	0.03559	0.274	1	8	ETS2
Mouse Phenotype	MP:0011021	abnormal circadian regulation of heart rate		0.006548	1	0.03559	0.274	1	8	CLOCK
Mouse Phenotype	MP:0000384	distorted hair follicle pattern		0.006548	1	0.03559	0.274	1	8	RXRA
Mouse Phenotype	MP:0020478	abnormal circadian sleep/wake cycle		0.006548	1	0.03559	0.274	1	8	CLOCK
Mouse Phenotype	MP:0000664	small prostate gland anterior lobe		0.006548	1	0.03559	0.274	1	8	AR
Mouse Phenotype	MP:0001308	abnormal lens polarity		0.006548	1	0.03559	0.274	1	8	RXRA
Mouse Phenotype	MP:0000628	abnormal mammary gland development		0.006694	1	0.03622	0.2789	2	155	ETV4,AR
Mouse Phenotype	MP:0002135	abnormal kidney morphology		0.006766	1	0.03645	0.2807	4	1036	RXRA,MEIS1,ETV4,GATA5
Mouse Phenotype	MP:0000266	abnormal heart morphology		0.00683	1	0.03664	0.2821	5	1720	RXRA,MEIS1,GATA5,KLF15,AR
Mouse Phenotype	MP:0003881	abnormal nephron morphology		0.007262	1	0.03759	0.2894	3	522	RXRA,ETV4,GATA5
Mouse Phenotype	MP:0010711	persistent hyperplastic primary vitreous		0.007364	1	0.03759	0.2894	1	9	RXRA
Mouse Phenotype	MP:0000524	decreased renal tubule number		0.007364	1	0.03759	0.2894	1	9	ETV4
Mouse Phenotype	MP:0010599	abnormal fetal atrioventricular canal septation		0.007364	1	0.03759	0.2894	1	9	RXRA
Mouse Phenotype	MP:0010584	abnormal conotruncus septation		0.007364	1	0.03759	0.2894	1	9	RXRA
Mouse Phenotype	MP:0002789	male pseudohermaphroditism		0.007364	1	0.03759	0.2894	1	9	AR
Mouse Phenotype	MP:0004961	increased prostate gland weight		0.007364	1	0.03759	0.2894	1	9	AR
Mouse Phenotype	MP:0009871	abnormal aorta tunica adventitia morphology		0.007364	1	0.03759	0.2894	1	9	KLF15
Mouse Phenotype	MP:0010697	abnormal systemic arterial blood pressure regulation		0.007364	1	0.03759	0.2894	1	9	CLOCK
Mouse Phenotype	MP:0010659	abdominal aorta aneurysm		0.007364	1	0.03759	0.2894	1	9	KLF15
Mouse Phenotype	MP:0000299	failure of atrioventricular cushion closure		0.007364	1	0.03759	0.2894	1	9	RXRA
Mouse Phenotype	MP:0002106	abnormal muscle physiology		0.007373	1	0.03759	0.2894	4	1061	RXRA,GATA5,KLF15,AR
Mouse Phenotype	MP:0006126	abnormal cardiac outflow tract development		0.008006	1	0.03928	0.3024	2	170	RXRA,GATA5
Mouse Phenotype	MP:0010293	increased integument system tumor incidence		0.008006	1	0.03928	0.3024	2	170	ETS2,ETV4
Mouse Phenotype	MP:0002189	abnormal myocardial trabeculae morphology		0.008097	1	0.03928	0.3024	2	171	RXRA,GATA5
Mouse Phenotype	MP:0030992	atrioventricular cushion hypoplasia		0.00818	1	0.03928	0.3024	1	10	GATA5
Mouse Phenotype	MP:0009736	abnormal prostate gland branching morphogenesis		0.00818	1	0.03928	0.3024	1	10	RXRA
Mouse Phenotype	MP:0030570	abnormal piliary canal morphology		0.00818	1	0.03928	0.3024	1	10	RXRA
Mouse Phenotype	MP:0005188	small penis		0.00818	1	0.03928	0.3024	1	10	AR
Mouse Phenotype	MP:0013404	decreased circulating lactate level		0.00818	1	0.03928	0.3024	1	10	KLF15
Mouse Phenotype	MP:0002787	pseudohermaphroditism		0.00818	1	0.03928	0.3024	1	10	AR
Mouse Phenotype	MP:0004126	thin hypodermis		0.00818	1	0.03928	0.3024	1	10	RXRA
Mouse Phenotype	MP:0009620	abnormal primary vitreous morphology		0.00818	1	0.03928	0.3024	1	10	RXRA
Mouse Phenotype	MP:0012800	abnormal rhombomere 5 morphology		0.00818	1	0.03928	0.3024	1	10	RXRA
Mouse Phenotype	MP:0002893	ketoaciduria		0.00818	1	0.03928	0.3024	1	10	KLF15
Mouse Phenotype	MP:0001140	abnormal vagina epithelium morphology		0.00818	1	0.03928	0.3024	1	10	GATA5
Mouse Phenotype	MP:0009070	small oviduct		0.00818	1	0.03928	0.3024	1	10	AR
Mouse Phenotype	MP:0009209	abnormal internal female genitalia morphology		0.008229	1	0.03936	0.3031	3	546	GATA5,ZFX,AR
Mouse Phenotype	MP:0010468	abnormal thoracic aorta morphology		0.008281	1	0.03946	0.3039	2	173	GATA5,KLF15
Mouse Phenotype	MP:0000653	abnormal sex gland morphology		0.008418	1	0.0398	0.3064	4	1101	RXRA,GATA5,ZFX,AR
Mouse Phenotype	MP:0004808	abnormal hematopoietic stem cell morphology		0.008467	1	0.0398	0.3064	2	175	MEIS1,ZFX
Mouse Phenotype	MP:0009208	abnormal female genitalia morphology		0.008567	1	0.0398	0.3064	3	554	GATA5,ZFX,AR
Mouse Phenotype	MP:0001119	abnormal female reproductive system morphology		0.008697	1	0.0398	0.3064	3	557	GATA5,ZFX,AR
Mouse Phenotype	MP:0008022	dilated heart ventricle		0.008749	1	0.0398	0.3064	2	178	RXRA,KLF15
Mouse Phenotype	MP:0000965	abnormal sensory neuron morphology		0.008827	1	0.0398	0.3064	3	560	RXRA,ETV4,AR
Mouse Phenotype	MP:0002191	abnormal artery morphology		0.008827	1	0.0398	0.3064	3	560	RXRA,GATA5,KLF15
Mouse Phenotype	MP:0004217	salt-sensitive hypertension		0.008994	1	0.0398	0.3064	1	11	GATA5
Mouse Phenotype	MP:0030973	impaired gluconeogenesis		0.008994	1	0.0398	0.3064	1	11	CLOCK
Mouse Phenotype	MP:0008860	abnormal hair cycle telogen phase		0.008994	1	0.0398	0.3064	1	11	RXRA
Mouse Phenotype	MP:0005186	increased circulating progesterone level		0.008994	1	0.0398	0.3064	1	11	CLOCK
Mouse Phenotype	MP:0004962	decreased prostate gland weight		0.008994	1	0.0398	0.3064	1	11	AR
Mouse Phenotype	MP:0005600	increased ventricle muscle contractility		0.008994	1	0.0398	0.3064	1	11	GATA5
Mouse Phenotype	MP:0000396	increased curvature of hairs		0.008994	1	0.0398	0.3064	1	11	ETS2
Mouse Phenotype	MP:0005250	Sertoli cell hypoplasia		0.008994	1	0.0398	0.3064	1	11	AR
Mouse Phenotype	MP:0009870	abnormal abdominal aorta morphology		0.008994	1	0.0398	0.3064	1	11	KLF15
Mouse Phenotype	MP:0010658	thoracic aorta aneurysm		0.008994	1	0.0398	0.3064	1	11	KLF15
Mouse Phenotype	MP:0009013	abnormal proestrus		0.008994	1	0.0398	0.3064	1	11	CLOCK
Mouse Phenotype	MP:0010457	pulmonary artery stenosis		0.008994	1	0.0398	0.3064	1	11	RXRA
Mouse Phenotype	MP:0001378	abnormal ejaculation		0.008994	1	0.0398	0.3064	1	11	ETV4
Mouse Phenotype	MP:0000187	abnormal triglyceride level		0.009315	1	0.04016	0.3092	3	571	KLF15,CLOCK,AR
Mouse Phenotype	MP:0001846	increased inflammatory response		0.009383	1	0.04016	0.3092	4	1135	RXRA,GATA5,KLF15,AR
Mouse Phenotype	MP:0005333	decreased heart rate		0.009722	1	0.04016	0.3092	2	188	RXRA,CLOCK
Mouse Phenotype	MP:0005116	abnormal circulating pituitary hormone level		0.009722	1	0.04016	0.3092	2	188	CLOCK,AR
Mouse Phenotype	MP:0003124	hypospadia		0.009808	1	0.04016	0.3092	1	12	AR
Mouse Phenotype	MP:0001167	prostate gland epithelial hyperplasia		0.009808	1	0.04016	0.3092	1	12	RXRA
Mouse Phenotype	MP:0004035	abnormal sublingual gland morphology		0.009808	1	0.04016	0.3092	1	12	RXRA
Mouse Phenotype	MP:0013602	abnormal Leydig cell differentiation		0.009808	1	0.04016	0.3092	1	12	AR
Mouse Phenotype	MP:0010587	conotruncal ridge hypoplasia		0.009808	1	0.04016	0.3092	1	12	GATA5
Mouse Phenotype	MP:0004727	absent epididymis		0.009808	1	0.04016	0.3092	1	12	AR
Mouse Phenotype	MP:0011075	abnormal macrophage activation involved in immune response		0.009808	1	0.04016	0.3092	1	12	RXRA
Mouse Phenotype	MP:0004103	abnormal ventral striatum morphology		0.009808	1	0.04016	0.3092	1	12	CLOCK
Mouse Phenotype	MP:0003011	delayed dark adaptation		0.009808	1	0.04016	0.3092	1	12	RXRA
Mouse Phenotype	MP:0001939	secondary sex reversal		0.009808	1	0.04016	0.3092	1	12	AR
Mouse Phenotype	MP:0000413	polyphalangy		0.009808	1	0.04016	0.3092	1	12	ETV4
Mouse Phenotype	MP:0020472	arrhythmic circadian behavior persistence		0.009808	1	0.04016	0.3092	1	12	CLOCK
Mouse Phenotype	MP:0009017	prolonged estrus		0.009808	1	0.04016	0.3092	1	12	CLOCK
Mouse Phenotype	MP:0011796	abnormal external urethral orifice morphology		0.009808	1	0.04016	0.3092	1	12	AR
Mouse Phenotype	MP:0009063	abnormal oviduct size		0.009808	1	0.04016	0.3092	1	12	AR
Mouse Phenotype	MP:0009298	increased mesenteric fat pad weight		0.009808	1	0.04016	0.3092	1	12	AR
Mouse Phenotype	MP:0003557	absent vas deferens		0.009808	1	0.04016	0.3092	1	12	AR
Mouse Phenotype	MP:0010060	abnormal creatine level		0.009808	1	0.04016	0.3092	1	12	RXRA
Mouse Phenotype	MP:0005425	increased macrophage cell number		0.009821	1	0.04016	0.3092	2	189	KLF15,AR
Mouse Phenotype	MP:0000937	abnormal motor neuron morphology		0.01053	1	0.04191	0.3227	2	196	ETV4,AR
Mouse Phenotype	MP:0009735	abnormal prostate gland development		0.01062	1	0.04191	0.3227	1	13	RXRA
Mouse Phenotype	MP:0009302	increased renal fat pad weight		0.01062	1	0.04191	0.3227	1	13	AR
Mouse Phenotype	MP:0009380	abnormal prostate gland ventral lobe morphology		0.01062	1	0.04191	0.3227	1	13	AR
Mouse Phenotype	MP:0002963	decreased urine protein level		0.01062	1	0.04191	0.3227	1	13	AR
Mouse Phenotype	MP:0001247	dermal cysts		0.01062	1	0.04191	0.3227	1	13	RXRA
Mouse Phenotype	MP:0008727	enlarged heart right atrium		0.01062	1	0.04191	0.3227	1	13	GATA5
Mouse Phenotype	MP:0010695	abnormal blood pressure regulation		0.01062	1	0.04191	0.3227	1	13	CLOCK
Mouse Phenotype	MP:0020469	prolonged circadian behavior period		0.01062	1	0.04191	0.3227	1	13	CLOCK
Mouse Phenotype	MP:0020471	abnormal circadian behavior persistence		0.01062	1	0.04191	0.3227	1	13	CLOCK
Mouse Phenotype	MP:0011369	increased renal glomerulus apoptosis		0.01062	1	0.04191	0.3227	1	13	RXRA
Mouse Phenotype	MP:0001785	edema		0.01083	1	0.04259	0.3279	3	603	RXRA,ETS2,GATA5
Mouse Phenotype	MP:0000523	cortical renal glomerulopathies		0.01095	1	0.04293	0.3306	2	200	RXRA,GATA5
Mouse Phenotype	MP:0005331	insulin resistance		0.01127	1	0.04359	0.3356	2	203	CLOCK,AR
Mouse Phenotype	MP:0000285	abnormal heart valve morphology		0.01137	1	0.04359	0.3356	2	204	RXRA,GATA5
Mouse Phenotype	MP:0002398	abnormal bone marrow cell morphology/development		0.01138	1	0.04359	0.3356	3	614	MEIS1,ZFX,AR
Mouse Phenotype	MP:0009517	abnormal salivary gland duct morphology		0.01143	1	0.04359	0.3356	1	14	RXRA
Mouse Phenotype	MP:0008462	abnormal medium spiny neuron morphology		0.01143	1	0.04359	0.3356	1	14	CLOCK
Mouse Phenotype	MP:0000597	delayed hepatic development		0.01143	1	0.04359	0.3356	1	14	RXRA
Mouse Phenotype	MP:0020486	abnormal lens topology		0.01143	1	0.04359	0.3356	1	14	RXRA
Mouse Phenotype	MP:0000239	absent common myeloid progenitor cells		0.01143	1	0.04359	0.3356	1	14	MEIS1
Mouse Phenotype	MP:0012493	absent pharyngeal arch arteries		0.01143	1	0.04359	0.3356	1	14	RXRA
Mouse Phenotype	MP:0001859	kidney inflammation		0.0117	1	0.04418	0.3402	2	207	RXRA,GATA5
Mouse Phenotype	MP:0003448	abnormal tumor morphology		0.0117	1	0.04418	0.3402	2	207	ETS2,AR
Mouse Phenotype	MP:0003920	abnormal heart right ventricle morphology		0.0117	1	0.04418	0.3402	2	207	RXRA,GATA5
Mouse Phenotype	MP:0002009	preneoplasia		0.01225	1	0.04557	0.3509	1	15	AR
Mouse Phenotype	MP:0014121	increased pancreatic islet cell apoptosis		0.01225	1	0.04557	0.3509	1	15	CLOCK
Mouse Phenotype	MP:0020477	abnormal locomotor circadian rhythm		0.01225	1	0.04557	0.3509	1	15	CLOCK
Mouse Phenotype	MP:0002660	abnormal caput epididymis morphology		0.01225	1	0.04557	0.3509	1	15	AR
Mouse Phenotype	MP:0009294	increased interscapular fat pad weight		0.01225	1	0.04557	0.3509	1	15	AR
Mouse Phenotype	MP:0005291	abnormal glucose tolerance		0.01264	1	0.04689	0.361	3	638	KLF15,CLOCK,AR
Mouse Phenotype	MP:0011762	renal/urinary system inflammation		0.01269	1	0.04693	0.3614	2	216	RXRA,GATA5
Mouse Phenotype	MP:0000172	abnormal bone marrow cell number		0.0128	1	0.04721	0.3635	2	217	MEIS1,AR
Mouse Phenotype	MP:0008486	decreased muscle spindle number		0.01306	1	0.04787	0.3686	1	16	ETV4
Mouse Phenotype	MP:0011572	abnormal aorta bulb morphology		0.01306	1	0.04787	0.3686	1	16	GATA5
Mouse Phenotype	MP:0001921	reduced fertility		0.01324	1	0.04817	0.3709	3	649	GATA5,ZFX,AR
Mouse Phenotype	MP:0000966	decreased sensory neuron number		0.01326	1	0.04817	0.3709	2	221	RXRA,ETV4
Mouse Phenotype	MP:0013559	abnormal exocrine gland physiology		0.01326	1	0.04817	0.3709	2	221	RXRA,AR
Mouse Phenotype	MP:0002052	decreased tumor incidence		0.01349	1	0.04886	0.3762	2	223	ETS2,AR
Mouse Phenotype	MP:0003965	abnormal pituitary hormone level		0.0136	1	0.04913	0.3783	2	224	CLOCK,AR
Mouse Phenotype	MP:0002258	abnormal cricoid cartilage morphology		0.01387	1	0.04938	0.3802	1	17	RXRA
Mouse Phenotype	MP:0004297	abnormal proprioceptive neuron morphology		0.01387	1	0.04938	0.3802	1	17	ETV4
Mouse Phenotype	MP:0003642	absent seminal vesicle		0.01387	1	0.04938	0.3802	1	17	AR
Mouse Phenotype	MP:0010463	aorta stenosis		0.01387	1	0.04938	0.3802	1	17	GATA5
Mouse Phenotype	MP:0002698	abnormal sclera morphology		0.01387	1	0.04938	0.3802	1	17	RXRA
Domain	3.30.50.10	-	Gene3D	2.214e-06	0.0001793	9.453e-05	0.0004706	3	57	RXRA,GATA5,AR
Domain	1.10.565.10	-	Gene3D	0.0002193	0.01776	0.00109	0.005426	2	47	RXRA,AR
Domain	1.10.10.10	-	Gene3D	0.004598	0.3724	0.01064	0.05297	2	218	ETS2,ETV4
Domain	IPR013088	Znf_NHR/GATA	InterPro	2.334e-06	0.0001891	9.453e-05	0.0004706	3	58	RXRA,GATA5,AR
Domain	IPR000418	Ets_dom	InterPro	7.704e-05	0.00624	0.00078	0.003883	2	28	ETS2,ETV4
Domain	IPR001628	Znf_hrmn_rcpt	InterPro	0.00021	0.01701	0.00109	0.005426	2	46	RXRA,AR
Domain	IPR000536	Nucl_hrmn_rcpt_lig-bd	InterPro	0.0002288	0.01853	0.00109	0.005426	2	48	RXRA,AR
Domain	IPR028372	TF_GATA-5	InterPro	0.0004806	0.03893	0.001854	0.009227	1	1	GATA5
Domain	IPR001103	Andrgn_rcpt	InterPro	0.0004806	0.03893	0.001854	0.009227	1	1	AR
Domain	IPR027276	Transform_prot_C-ets-2	InterPro	0.0004806	0.03893	0.001854	0.009227	1	1	ETS2
Domain	IPR021780	Nuc_recep-AF1	InterPro	0.0009606	0.07781	0.003112	0.01549	1	2	RXRA
Domain	IPR016311	Transform_prot_C-ets	InterPro	0.0009606	0.07781	0.003112	0.01549	1	2	ETS2
Domain	IPR016375	TF_GATA_4/5/6	InterPro	0.0009606	0.07781	0.003112	0.01549	1	2	GATA5
Domain	IPR006794	Transcrp_activ_Zfx/Zfy-dom	InterPro	0.001441	0.1167	0.003764	0.01874	1	3	ZFX
Domain	IPR008013	GATA_N	InterPro	0.001441	0.1167	0.003764	0.01874	1	3	GATA5
Domain	IPR006715	ETS_PEA3_N	InterPro	0.001441	0.1167	0.003764	0.01874	1	3	ETV4
Domain	IPR032453	PKNOX/Meis_N	InterPro	0.0024	0.1944	0.005891	0.02932	1	5	MEIS1
Domain	IPR001067	Nuc_translocat	InterPro	0.003837	0.3108	0.009142	0.04551	1	8	CLOCK
Domain	IPR000003	Retinoid-X_rcpt/HNF4	InterPro	0.004795	0.3884	0.01068	0.05315	1	10	RXRA
Domain	IPR003118	Pointed_dom	InterPro	0.005273	0.4271	0.01068	0.05315	1	11	ETS2
Domain	IPR011991	WHTH_DNA-bd_dom	InterPro	0.00568	0.4601	0.01109	0.05521	2	243	ETS2,ETV4
Domain	IPR000679	Znf_GATA	InterPro	0.007184	0.5819	0.01323	0.06583	1	15	GATA5
Domain	IPR008422	Homeobox_KN_domain	InterPro	0.008139	0.6592	0.01373	0.06837	1	17	MEIS1
Domain	IPR013655	PAS_fold_3	InterPro	0.011	0.8908	0.01782	0.08868	1	23	CLOCK
Domain	IPR013767	PAS_fold	InterPro	0.01195	0.9678	0.0183	0.09108	1	25	CLOCK
Domain	IPR001610	PAC	InterPro	0.01242	1	0.0183	0.09108	1	26	CLOCK
Domain	IPR000014	PAS	InterPro	0.01622	1	0.02265	0.1127	1	34	CLOCK
Domain	IPR001723	Nuclear_hrmn_rcpt	InterPro	0.02189	1	0.03005	0.1496	1	46	RXRA
Domain	PS00345	ETS_DOMAIN_1	PROSITE	7.704e-05	0.00624	0.00078	0.003883	2	28	ETS2,ETV4
Domain	PS00346	ETS_DOMAIN_2	PROSITE	7.704e-05	0.00624	0.00078	0.003883	2	28	ETS2,ETV4
Domain	PS50061	ETS_DOMAIN_3	PROSITE	7.704e-05	0.00624	0.00078	0.003883	2	28	ETS2,ETV4
Domain	PS00031	NUCLEAR_REC_DBD_1	PROSITE	0.00021	0.01701	0.00109	0.005426	2	46	RXRA,AR
Domain	PS51030	NUCLEAR_REC_DBD_2	PROSITE	0.00021	0.01701	0.00109	0.005426	2	46	RXRA,AR
Domain	PS51433	PNT	PROSITE	0.005273	0.4271	0.01068	0.05315	1	11	ETS2
Domain	PS00344	GATA_ZN_FINGER_1	PROSITE	0.007662	0.6206	0.01349	0.06716	1	16	GATA5
Domain	PS50114	GATA_ZN_FINGER_2	PROSITE	0.007662	0.6206	0.01349	0.06716	1	16	GATA5
Domain	PS50113	PAC	PROSITE	0.01242	1	0.0183	0.09108	1	26	CLOCK
Domain	PS50112	PAS	PROSITE	0.01622	1	0.02265	0.1127	1	34	CLOCK
Domain	PF00178	Ets	Pfam	7.704e-05	0.00624	0.00078	0.003883	2	28	ETS2,ETV4
Domain	PF00105	zf-C4	Pfam	0.00021	0.01701	0.00109	0.005426	2	46	RXRA,AR
Domain	PF00104	Hormone_recep	Pfam	0.0002288	0.01853	0.00109	0.005426	2	48	RXRA,AR
Domain	PF02166	Androgen_recep	Pfam	0.0004806	0.03893	0.001854	0.009227	1	1	AR
Domain	PF11825	Nuc_recep-AF1	Pfam	0.0009606	0.07781	0.003112	0.01549	1	2	RXRA
Domain	PF04704	Zfx_Zfy_act	Pfam	0.001441	0.1167	0.003764	0.01874	1	3	ZFX
Domain	PF05349	GATA-N	Pfam	0.001441	0.1167	0.003764	0.01874	1	3	GATA5
Domain	PF04621	ETS_PEA3_N	Pfam	0.001441	0.1167	0.003764	0.01874	1	3	ETV4
Domain	PF16493	Meis_PKNOX_N	Pfam	0.0024	0.1944	0.005891	0.02932	1	5	MEIS1
Domain	PF02198	SAM_PNT	Pfam	0.005273	0.4271	0.01068	0.05315	1	11	ETS2
Domain	PF00320	GATA	Pfam	0.007184	0.5819	0.01323	0.06583	1	15	GATA5
Domain	PF05920	Homeobox_KN	Pfam	0.008139	0.6592	0.01373	0.06837	1	17	MEIS1
Domain	PF08447	PAS_3	Pfam	0.011	0.8908	0.01782	0.08868	1	23	CLOCK
Domain	PF00989	PAS	Pfam	0.01195	0.9678	0.0183	0.09108	1	25	CLOCK
Domain	SM00413	ETS	SMART	7.704e-05	0.00624	0.00078	0.003883	2	28	ETS2,ETV4
Domain	SM00399	ZnF_C4	SMART	0.00021	0.01701	0.00109	0.005426	2	46	RXRA,AR
Domain	SM00430	HOLI	SMART	0.0002288	0.01853	0.00109	0.005426	2	48	RXRA,AR
Domain	SM00251	SAM_PNT	SMART	0.005273	0.4271	0.01068	0.05315	1	11	ETS2
Domain	SM00401	ZnF_GATA	SMART	0.005751	0.4658	0.01109	0.05521	1	12	GATA5
Domain	SM00086	PAC	SMART	0.01242	1	0.0183	0.09108	1	26	CLOCK
Domain	SM00091	PAS	SMART	0.01527	1	0.02209	0.11	1	32	CLOCK
Pathway	523016	Transcriptional misregulation in cancer	BioSystems: KEGG	0.0001555	0.01929	0.004822	0.02604	3	180	RXRA,MEIS1,ETV4
Pathway	137978	Circadian rhythm pathway	BioSystems: Pathway Interaction Database	0.00892	1	0.04424	0.239	1	14	CLOCK
Pathway	137975	RXR and RAR heterodimerization with other nuclear receptor	BioSystems: Pathway Interaction Database	0.00892	1	0.04424	0.239	1	14	RXRA
Pathway	138048	Nongenotropic Androgen signaling	BioSystems: Pathway Interaction Database	0.01146	1	0.04582	0.2475	1	18	AR
Pathway	1269872	BMAL1:CLOCK,NPAS2 activates circadian gene expression	BioSystems: REACTOME	2.929e-06	0.0003631	0.0003631	0.001961	3	48	RXRA,KLF15,CLOCK
Pathway	1269871	Circadian Clock	BioSystems: REACTOME	9.611e-06	0.001192	0.0005959	0.003219	3	71	RXRA,KLF15,CLOCK
Pathway	1269873	RORA activates gene expression	BioSystems: REACTOME	0.0001341	0.01663	0.004822	0.02604	2	28	RXRA,CLOCK
Pathway	1269652	Nuclear Receptor transcription pathway	BioSystems: REACTOME	0.0004491	0.05569	0.01002	0.05415	2	51	RXRA,AR
Pathway	1270030	PPARA activates gene expression	BioSystems: REACTOME	0.002624	0.3254	0.031	0.1675	2	124	RXRA,CLOCK
Pathway	1270029	Regulation of lipid metabolism by Peroxisome proliferator-activated receptor alpha (PPARalpha)	BioSystems: REACTOME	0.00275	0.3411	0.031	0.1675	2	127	RXRA,CLOCK
Pathway	1339139	Activation of HOX genes during differentiation	BioSystems: REACTOME	0.00275	0.3411	0.031	0.1675	2	127	RXRA,MEIS1
Pathway	1339140	Activation of anterior HOX genes in hindbrain development during early embryogenesis	BioSystems: REACTOME	0.00275	0.3411	0.031	0.1675	2	127	RXRA,MEIS1
Pathway	1270014	Import of palmitoyl-CoA into the mitochondrial matrix	BioSystems: REACTOME	0.007014	0.8698	0.04349	0.2349	1	11	RXRA
Pathway	1270124	Regulation of pyruvate dehydrogenase (PDH) complex	BioSystems: REACTOME	0.00892	1	0.04424	0.239	1	14	RXRA
Pathway	1270044	Synthesis of bile acids and bile salts via 27-hydroxycholesterol	BioSystems: REACTOME	0.009554	1	0.04473	0.2416	1	15	RXRA
Pathway	1270045	Recycling of bile acids and salts	BioSystems: REACTOME	0.01019	1	0.04473	0.2416	1	16	RXRA
Pathway	1270010	Fatty acid, triacylglycerol, and ketone body metabolism	BioSystems: REACTOME	0.01052	1	0.04473	0.2416	2	253	RXRA,CLOCK
Pathway	M151	Regulation of Androgen receptor activity	MSigDB C2 BIOCARTA (v7.1)	0.0004851	0.06015	0.01002	0.05415	2	53	RXRA,AR
Pathway	M22067	Circadian Rhythms	MSigDB C2 BIOCARTA (v7.1)	0.003831	0.4751	0.03956	0.2137	1	6	CLOCK
Pathway	M6907	Nuclear receptors coordinate the activities of chromatin remodeling complexes and coactivators to facilitate initiation of transcription in carcinoma cells	MSigDB C2 BIOCARTA (v7.1)	0.004469	0.5541	0.03956	0.2137	1	7	RXRA
Pathway	M22022	FXR and LXR Regulation of Cholesterol Metabolism	MSigDB C2 BIOCARTA (v7.1)	0.004469	0.5541	0.03956	0.2137	1	7	RXRA
Pathway	M22017	Visceral Fat Deposits and the Metabolic Syndrome	MSigDB C2 BIOCARTA (v7.1)	0.005105	0.6331	0.03956	0.2137	1	8	RXRA
Pathway	M22058	Role of PPAR-gamma Coactivators in Obesity and Thermogenesis	MSigDB C2 BIOCARTA (v7.1)	0.005105	0.6331	0.03956	0.2137	1	8	RXRA
Pathway	M18837	Map Kinase Inactivation of SMRT Corepressor	MSigDB C2 BIOCARTA (v7.1)	0.007014	0.8698	0.04349	0.2349	1	11	RXRA
Pathway	M7968	Transcription Regulation by Methyltransferase of CARM1	MSigDB C2 BIOCARTA (v7.1)	0.00765	0.9486	0.04424	0.239	1	12	RXRA
Pathway	M18009	Circadian rhythm - mammal	MSigDB C2 BIOCARTA (v7.1)	0.008285	1	0.04424	0.239	1	13	CLOCK
Pathway	M95	Circadian rhythm pathway	MSigDB C2 BIOCARTA (v7.1)	0.01019	1	0.04473	0.2416	1	16	CLOCK
Pathway	M14449	METS affect on Macrophage Differentiation	MSigDB C2 BIOCARTA (v7.1)	0.01082	1	0.04473	0.2416	1	17	ETS2
Pathway	P00015	Circadian clock system	PantherDB	0.005742	0.712	0.03956	0.2137	1	9	CLOCK
Pathway	PW:0000172	spinobulbar muscular atrophy	Pathway Ontology	0.0006398	0.07933	0.01133	0.06122	1	1	AR
Pathway	SMP00383	Obesity / Metabolic Syndrome	SMPDB	0.005742	0.712	0.03956	0.2137	1	9	RXRA
Pubmed	19274049	A census of human transcription factors: function, expression and evolution.	Pubmed	2.089e-15	1.093e-11	1.093e-11	9.985e-11	9	908	RXRA,ETS2,MEIS1,ETV4,GATA5,KLF15,CLOCK,ZFX,AR
Pubmed	15618518	Mouse brain organization revealed through direct genome-scale TF expression analysis.	Pubmed	5.177e-13	2.708e-09	1.354e-09	1.238e-08	9	1672	RXRA,ETS2,MEIS1,ETV4,GATA5,KLF15,CLOCK,ZFX,AR
Pubmed	20412781	Resolution of cell fate decisions revealed by single-cell gene expression analysis from zygote to blastocyst.	Pubmed	3.698e-09	1.935e-05	6.449e-06	5.894e-05	6	735	RXRA,ETS2,MEIS1,ETV4,KLF15,CLOCK
Pubmed	20211142	An atlas of combinatorial transcriptional regulation in mouse and man.	Pubmed	8.145e-09	4.261e-05	1.065e-05	9.736e-05	6	839	RXRA,ETS2,MEIS1,ETV4,GATA5,AR
Pubmed	24952961	A high-resolution spatiotemporal atlas of gene expression of the developing mouse brain.	Pubmed	1.87e-08	9.781e-05	1.956e-05	0.0001788	7	1849	RXRA,ETS2,MEIS1,ETV4,KLF15,CLOCK,AR
Pubmed	12374767	A novel transgenic line of mice exhibiting autosomal recessive male-specific lethality and non-alcoholic fatty liver disease.	Pubmed	1.445e-07	0.0007556	0.0001079	0.0009866	2	3	MEIS1,AR
Pubmed	22922762	ERG is specifically associated with ETS-2 and ETV-4, but not with ETS-1, in prostate cancer.	Pubmed	1.445e-07	0.0007556	0.0001079	0.0009866	2	3	ETS2,ETV4
Pubmed	20059953	A systems approach reveals that the myogenesis genome network is regulated by the transcriptional repressor RP58.	Pubmed	1.683e-07	0.0008805	0.0001101	0.001006	6	1397	RXRA,ETS2,MEIS1,GATA5,KLF15,AR
Pubmed	20932939	Screening large numbers of expression patterns of transcription factors in late stages of the mouse thymus.	Pubmed	2.198e-07	0.00115	0.0001277	0.001168	4	253	RXRA,ETS2,MEIS1,ETV4
Pubmed	23589550	Advancing precision medicine for prostate cancer through genomics.	Pubmed	2.889e-07	0.001511	0.0001511	0.001381	2	4	ETS2,AR
Pubmed	11439184	Regulation of CLOCK and MOP4 by nuclear hormone receptors in the vasculature: a humoral mechanism to reset a peripheral clock.	Pubmed	4.814e-07	0.002518	0.0002098	0.001918	2	5	RXRA,CLOCK
Pubmed	10347167	Identification of ARA70 as a ligand-enhanced coactivator for the peroxisome proliferator-activated receptor gamma.	Pubmed	4.814e-07	0.002518	0.0002098	0.001918	2	5	RXRA,AR
Pubmed	2034279	Conservation of position and exclusive expression of mouse Xist from the inactive X chromosome.	Pubmed	7.22e-07	0.003777	0.0002098	0.001918	2	6	ZFX,AR
Pubmed	7590750	Structure, chromosomal location, and expression pattern of three mouse genes homologous to the human MAGE genes.	Pubmed	7.22e-07	0.003777	0.0002098	0.001918	2	6	ZFX,AR
Pubmed	7874112	Cloning and characterization of a new human Xq13 gene, encoding a putative helicase.	Pubmed	7.22e-07	0.003777	0.0002098	0.001918	2	6	ZFX,AR
Pubmed	11739747	Identification and characterization of a tissue-specific coactivator, GT198, that interacts with the DNA-binding domains of nuclear receptors.	Pubmed	7.22e-07	0.003777	0.0002098	0.001918	2	6	RXRA,AR
Pubmed	1974879	Genetic mapping in the region of the mouse X-inactivation center.	Pubmed	7.22e-07	0.003777	0.0002098	0.001918	2	6	ZFX,AR
Pubmed	1675191	High-density molecular map of the central span of the mouse X chromosome.	Pubmed	7.22e-07	0.003777	0.0002098	0.001918	2	6	ZFX,AR
Pubmed	18212046	GATA factors and androgen receptor collaborate to transcriptionally activate the Rhox5 homeobox gene in Sertoli cells.	Pubmed	1.011e-06	0.005287	0.0002547	0.002328	2	7	GATA5,AR
Pubmed	22340503	Opposing functions of the ETS factor family define Shh spatial expression in limb buds and underlie polydactyly.	Pubmed	1.011e-06	0.005287	0.0002547	0.002328	2	7	ETS2,ETV4
Pubmed	21731673	Deterministic and stochastic allele specific gene expression in single mouse blastomeres.	Pubmed	1.022e-06	0.005348	0.0002547	0.002328	4	372	MEIS1,ETV4,GATA5,ZFX
Pubmed	2034278	Characterization of a murine gene expressed from the inactive X chromosome.	Pubmed	1.347e-06	0.007048	0.0002711	0.002478	2	8	ZFX,AR
Pubmed	2055107	Genetic and molecular evidence of an X-chromosome deletion spanning the tabby (Ta) and testicular feminization (Tfm) loci in the mouse.	Pubmed	1.347e-06	0.007048	0.0002711	0.002478	2	8	ZFX,AR
Pubmed	15941852	Modulator recognition factor 1, an AT-rich interaction domain family member, is a novel corepressor for estrogen receptor alpha.	Pubmed	1.347e-06	0.007048	0.0002711	0.002478	2	8	RXRA,AR
Pubmed	1740345	Rps4 maps near the inactivation center on the mouse X chromosome.	Pubmed	1.347e-06	0.007048	0.0002711	0.002478	2	8	ZFX,AR
Pubmed	1772416	XIST and the mapping of the X chromosome inactivation centre.	Pubmed	1.347e-06	0.007048	0.0002711	0.002478	2	8	ZFX,AR
Pubmed	10480874	Selective binding of steroid hormone receptors to octamer transcription factors determines transcriptional synergism at the mouse mammary tumor virus promoter.	Pubmed	1.732e-06	0.009061	0.0003125	0.002856	2	9	RXRA,AR
Pubmed	12874288	T:G mismatch-specific thymine-DNA glycosylase potentiates transcription of estrogen-regulated genes through direct interaction with estrogen receptor alpha.	Pubmed	1.732e-06	0.009061	0.0003125	0.002856	2	9	RXRA,AR
Pubmed	20396431	Genotyping sleep disorders patients.	Pubmed	1.732e-06	0.009061	0.0003125	0.002856	2	9	MEIS1,CLOCK
Pubmed	7805729	The murine interleukin-2 receptor gamma chain gene: organization, chromosomal localization and expression in the adult thymus.	Pubmed	2.165e-06	0.01133	0.0003653	0.003339	2	10	ZFX,AR
Pubmed	19692572	Transcriptional Suppression by Transient Recruitment of ARIP4 to Sumoylated nuclear receptor Ad4BP/SF-1.	Pubmed	2.165e-06	0.01133	0.0003653	0.003339	2	10	RXRA,AR
Pubmed	12943985	Interaction of nuclear receptor zinc finger DNA binding domains with histone deacetylase.	Pubmed	2.646e-06	0.01384	0.0004071	0.00372	2	11	RXRA,AR
Pubmed	20610757	Expression of dopamine pathway genes in the midbrain is independent of known ETS transcription factor activity.	Pubmed	2.646e-06	0.01384	0.0004071	0.00372	2	11	ETS2,ETV4
Pubmed	2721933	Localization of murine X and autosomal sequences homologous to the human Y located testis-determining region.	Pubmed	2.646e-06	0.01384	0.0004071	0.00372	2	11	ZFX,AR
Pubmed	9115274	Differential interaction of nuclear receptors with the putative human transcriptional coactivator hTIF1.	Pubmed	3.751e-06	0.01962	0.0005451	0.004982	2	13	RXRA,AR
Pubmed	11353388	Identification and characterization of members of the FKHR (FOX O) subclass of winged-helix transcription factors in the mouse.	Pubmed	3.751e-06	0.01962	0.0005451	0.004982	2	13	ZFX,AR
Pubmed	12149478	The essential role of Cited2, a negative regulator for HIF-1alpha, in heart development and neurulation.	Pubmed	4.376e-06	0.02289	0.0006024	0.005506	2	14	RXRA,GATA5
Pubmed	14635793	Function of PEA3 Ets transcription factors in mammary gland development and oncogenesis.	Pubmed	4.376e-06	0.02289	0.0006024	0.005506	2	14	ETS2,ETV4
Pubmed	25117710	Phosphorylation of ETS1 by Src family kinases prevents its recognition by the COP1 tumor suppressor.	Pubmed	7.354e-06	0.03847	0.0006101	0.005576	2	18	ETS2,ETV4
Pubmed	26904955	Hox Proteins Coordinate Motor Neuron Differentiation and Connectivity Programs through Ret/Gfr? Genes.	Pubmed	7.354e-06	0.03847	0.0006101	0.005576	2	18	MEIS1,ETV4
Pubmed	23975195	A signature motif mediating selective interactions of BCL11A with the NR2E/F subfamily of orphan nuclear receptors.	Pubmed	1.11e-05	0.05805	0.0006101	0.005576	2	22	RXRA,AR
Pubmed	20375256	Nuclear receptors in Leydig cell gene expression and function.	Pubmed	1.11e-05	0.05805	0.0006101	0.005576	2	22	RXRA,AR
Pubmed	25758227	Histone deacetylase 1 and 2 regulate Wnt and p53 pathways in the ureteric bud epithelium.	Pubmed	1.11e-05	0.05805	0.0006101	0.005576	2	22	MEIS1,ETV4
Pubmed	22056786	ETS-dependent regulation of a distal Gata4 cardiac enhancer.	Pubmed	1.326e-05	0.06934	0.0006101	0.005576	2	24	ETS2,ETV4
Pubmed	17907201	ETS-family genes in pancreatic development.	Pubmed	1.949e-05	0.1019	0.0006101	0.005576	2	29	ETS2,ETV4
Pubmed	20826310	Global control of motor neuron topography mediated by the repressive actions of a single hox gene.	Pubmed	3.021e-05	0.1581	0.0006101	0.005576	2	36	MEIS1,ETV4
Pubmed	19453261	High-density association study of 383 candidate genes for volumetric BMD at the femoral neck and lumbar spine among older men.	Pubmed	7.749e-05	0.4053	0.0006101	0.005576	3	383	RXRA,ETS2,AR
Pubmed	22711520	Genome-scale study of transcription factor expression in the branching mouse lung.	Pubmed	9.041e-05	0.4729	0.0006101	0.005576	2	62	ETS2,MEIS1
Pubmed	28611094	Agonist-specific protein interactomes of glucocorticoid and androgen receptor as revealed by proximity mapping.	Pubmed	0.0001433	0.7496	0.0006101	0.005576	2	78	ZFX,AR
Pubmed	19741146	A genome-wide screen for spatially restricted expression patterns identifies transcription factors that regulate glial development.	Pubmed	0.0002038	1	0.0006101	0.005576	2	93	RXRA,KLF15
Pubmed	11751688	Glucocorticoid modulation of androgen receptor nuclear aggregation and cellular toxicity is associated with distinct forms of soluble expanded polyglutamine protein.	Pubmed	0.0002328	1	0.0006101	0.005576	1	1	AR
Pubmed	17971517	Clock mutation facilitates accumulation of cholesterol in the liver of mice fed a cholesterol and/or cholic acid diet.	Pubmed	0.0002328	1	0.0006101	0.005576	1	1	CLOCK
Pubmed	564230	DNA-binding of androgen and estrogen receptors from mouse brain: behavior of residual androgen receptor from Tfm mutant.	Pubmed	0.0002328	1	0.0006101	0.005576	1	1	AR
Pubmed	26291684	Circadian Gene Clock Regulates Psoriasis-Like Skin Inflammation in Mice.	Pubmed	0.0002328	1	0.0006101	0.005576	1	1	CLOCK
Pubmed	7929841	Amino acid substitutions in the hormone-binding domain of the human androgen receptor alter the stability of the hormone receptor complex.	Pubmed	0.0002328	1	0.0006101	0.005576	1	1	AR
Pubmed	17651405	Androgen receptor gene haplotype is associated with male infertility.	Pubmed	0.0002328	1	0.0006101	0.005576	1	1	AR
Pubmed	22487869	A large deletion/insertion-induced frameshift mutation of the androgen receptor gene in a family with a familial complete androgen insensitivity syndrome.	Pubmed	0.0002328	1	0.0006101	0.005576	1	1	AR
Pubmed	28514207	Circadian Gene CLOCK Affects Drug-Resistant Gene Expression and Cell Proliferation in Ovarian Cancer SKOV3/DDP Cell Lines Through Autophagy.	Pubmed	0.0002328	1	0.0006101	0.005576	1	1	CLOCK
Pubmed	21977989	Genotype and phenotype in Klinefelter syndrome - impact of androgen receptor polymorphism and skewed X inactivation.	Pubmed	0.0002328	1	0.0006101	0.005576	1	1	AR
Pubmed	22027692	Reduced expression of the androgen receptor by third generation of antisense shows antitumor activity in models of prostate cancer.	Pubmed	0.0002328	1	0.0006101	0.005576	1	1	AR
Pubmed	22385118	Effectiveness of gonadotropin administration for spermatogenesis induction in hypogonadotropic hypogonadism: a possible role of androgen receptor CAG repeat polymorphism and therapeutic measures.	Pubmed	0.0002328	1	0.0006101	0.005576	1	1	AR
Pubmed	18761406	Integrities of A/B and C domains of RXR are required for rexinoid-induced caspase activations and apoptosis.	Pubmed	0.0002328	1	0.0006101	0.005576	1	1	RXRA
Pubmed	9627582	Inherited and de novo androgen receptor gene mutations: investigation of single-case families.	Pubmed	0.0002328	1	0.0006101	0.005576	1	1	AR
Pubmed	21562315	Transcription factor ets-2 plays an important role in the pathogenesis of pulmonary fibrosis.	Pubmed	0.0002328	1	0.0006101	0.005576	1	1	ETS2
Pubmed	28927226	Female Clock?19/?19 Mice are Protected from the Development of Age-Dependent Cardiomyopathy.	Pubmed	0.0002328	1	0.0006101	0.005576	1	1	CLOCK
Pubmed	26667715	ANDROGEN RECEPTOR CAG AND GGN REPEAT POLYMORPHISMS AND BONE MASS IN BOYS AND GIRLS.	Pubmed	0.0002328	1	0.0006101	0.005576	1	1	AR
Pubmed	26556855	The androgen receptor cytosine-adenine-guanine repeat length contributes to the development of epithelial ovarian cancer.	Pubmed	0.0002328	1	0.0006101	0.005576	1	1	AR
Pubmed	15585562	Membrane androgen receptor activation induces apoptotic regression of human prostate cancer cells in vitro and in vivo.	Pubmed	0.0002328	1	0.0006101	0.005576	1	1	AR
Pubmed	15377647	Androgen receptor CAG repeat polymorphism is associated with fat-free mass in men.	Pubmed	0.0002328	1	0.0006101	0.005576	1	1	AR
Pubmed	29955787	Assessment of the Validity of Nuclear-Localized Androgen Receptor Splice Variant 7 in Circulating Tumor Cells as a Predictive Biomarker for Castration-Resistant Prostate Cancer.	Pubmed	0.0002328	1	0.0006101	0.005576	1	1	AR
Pubmed	11050136	The circadian clock mutation alters sleep homeostasis in the mouse.	Pubmed	0.0002328	1	0.0006101	0.005576	1	1	CLOCK
Pubmed	18676362	Genetic screening in infertile Mexican men: chromosomal abnormalities, Y chromosome deletions, and androgen receptor CAG repeat length.	Pubmed	0.0002328	1	0.0006101	0.005576	1	1	AR
Pubmed	24793306	Ligand-independent androgen receptors promote ovarian teratocarcinoma cell growth by stimulating self-renewal of cancer stem/progenitor cells.	Pubmed	0.0002328	1	0.0006101	0.005576	1	1	AR
Pubmed	23410127	Androgen receptor gene rearrangements: new perspectives on prostate cancer progression.	Pubmed	0.0002328	1	0.0006101	0.005576	1	1	AR
Pubmed	22179855	Cooperation between Polycomb and androgen receptor during oncogenic transformation.	Pubmed	0.0002328	1	0.0006101	0.005576	1	1	AR
Pubmed	8450042	Related individuals with different androgen receptor gene deletions.	Pubmed	0.0002328	1	0.0006101	0.005576	1	1	AR
Pubmed	20876123	Circadian CLOCK histone acetyl transferase localizes at ND10 nuclear bodies and enables herpes simplex virus gene expression.	Pubmed	0.0002328	1	0.0006101	0.005576	1	1	CLOCK
Pubmed	8450040	Complete testicular feminization caused by an amino-terminal truncation of the androgen receptor with downstream initiation.	Pubmed	0.0002328	1	0.0006101	0.005576	1	1	AR
Pubmed	23193666	[Polymorphism of AR gene CAG copy number and late-onset hypogonadism in males].	Pubmed	0.0002328	1	0.0006101	0.005576	1	1	AR
Pubmed	22653923	Allosteric conversation in the androgen receptor ligand-binding domain surfaces.	Pubmed	0.0002328	1	0.0006101	0.005576	1	1	AR
Pubmed	22334387	The androgen receptor gene mutations database: 2012 update.	Pubmed	0.0002328	1	0.0006101	0.005576	1	1	AR
Pubmed	28972672	Correlation between the CAG repeat size and electrophysiological findings in patients with spinal and bulbar muscular atrophy.	Pubmed	0.0002328	1	0.0006101	0.005576	1	1	AR
Pubmed	15572273	No association of clock gene T3111C polymorphism and affective disorders.	Pubmed	0.0002328	1	0.0006101	0.005576	1	1	CLOCK
Pubmed	11543741	Testosterone level, androgen receptor polymorphism, and depressive symptoms in middle-aged men.	Pubmed	0.0002328	1	0.0006101	0.005576	1	1	AR
Pubmed	21807940	Ets family members induce lymphangiogenesis through physical and functional interaction with Prox1.	Pubmed	0.0002328	1	0.0006101	0.005576	1	1	ETS2
Pubmed	17568191	The complex role of AR signaling after cytotoxic insult: implications for cell-cycle-based chemotherapeutics.	Pubmed	0.0002328	1	0.0006101	0.005576	1	1	AR
Pubmed	27120785	Reduction in expression of the benign AR transcriptome is a hallmark of localised prostate cancer progression.	Pubmed	0.0002328	1	0.0006101	0.005576	1	1	AR
Pubmed	26849367	Neural Androgen Receptor Deletion Impairs the Temporal Processing of Objects and Hippocampal CA1-Dependent Mechanisms.	Pubmed	0.0002328	1	0.0006101	0.005576	1	1	AR
Pubmed	16467955	Comparison of androgen receptor CAG and GGN repeat length polymorphism in humans and apes.	Pubmed	0.0002328	1	0.0006101	0.005576	1	1	AR
Pubmed	25846647	Effects of treatment with androgen receptor ligands on microRNA expression of prostate cancer cells.	Pubmed	0.0002328	1	0.0006101	0.005576	1	1	AR
Pubmed	9417052	Intermolecular NH2-/carboxyl-terminal interactions in androgen receptor dimerization revealed by mutations that cause androgen insensitivity.	Pubmed	0.0002328	1	0.0006101	0.005576	1	1	AR
Pubmed	23295592	Novel GATA5 loss-of-function mutations underlie familial atrial fibrillation.	Pubmed	0.0002328	1	0.0006101	0.005576	1	1	GATA5
Pubmed	21528410	Study on predictive role of AR and EGFR family genes with response to neoadjuvant chemotherapy in locally advanced breast cancer in Indian women.	Pubmed	0.0002328	1	0.0006101	0.005576	1	1	AR
Pubmed	18356274	Severe subfertility in mice with androgen receptor inactivation in sex accessory organs but not in testis.	Pubmed	0.0002328	1	0.0006101	0.005576	1	1	AR
Pubmed	16449235	Impaired helix 12 dynamics due to proline 892 substitutions in the androgen receptor are associated with complete androgen insensitivity.	Pubmed	0.0002328	1	0.0006101	0.005576	1	1	AR
Pubmed	16598378	Relative impact of androgen and estrogen receptor activation in the effects of androgens on trabecular and cortical bone in growing male mice: a study in the androgen receptor knockout mouse model.	Pubmed	0.0002328	1	0.0006101	0.005576	1	1	AR
Pubmed	23031282	Prevalence and spectrum of GATA5 mutations associated with congenital heart disease.	Pubmed	0.0002328	1	0.0006101	0.005576	1	1	GATA5
Pubmed	27671337	Interplay between Cytoplasmic and Nuclear Androgen Receptor Splice Variants Mediates Castration Resistance.	Pubmed	0.0002328	1	0.0006101	0.005576	1	1	AR
Pubmed	26404660	Size matters: Associations between the androgen receptor CAG repeat length and the intrafollicular hormone milieu.	Pubmed	0.0002328	1	0.0006101	0.005576	1	1	AR
Pubmed	21664242	Length of the human androgen receptor glutamine tract determines androgen sensitivity in vivo.	Pubmed	0.0002328	1	0.0006101	0.005576	1	1	AR
Pubmed	18541547	Genetic variants of Clock transcription factor are associated with individual susceptibility to obesity.	Pubmed	0.0002328	1	0.0006101	0.005576	1	1	CLOCK
Pubmed	30190514	Linking prostate cancer cell AR heterogeneity to distinct castration and enzalutamide responses.	Pubmed	0.0002328	1	0.0006101	0.005576	1	1	AR
Pubmed	26610845	Association of Retinoid X Receptor Alpha Gene Polymorphism with Clinical Course of Chronic Glomerulonephritis.	Pubmed	0.0002328	1	0.0006101	0.005576	1	1	RXRA
Pubmed	18602902	Intact interval timing in circadian CLOCK mutants.	Pubmed	0.0002328	1	0.0006101	0.005576	1	1	CLOCK
Pubmed	25825716	Alternative splicing of the androgen receptor in polycystic ovary syndrome.	Pubmed	0.0002328	1	0.0006101	0.005576	1	1	AR
Pubmed	28181296	Molecular Dynamics Studies on the Enzalutamide Resistance Mechanisms Induced by Androgen Receptor Mutations.	Pubmed	0.0002328	1	0.0006101	0.005576	1	1	AR
Pubmed	10022458	Discordant measures of androgen-binding kinetics in two mutant androgen receptors causing mild or partial androgen insensitivity, respectively.	Pubmed	0.0002328	1	0.0006101	0.005576	1	1	AR
Pubmed	1632191	Sexually dimorphic duct system of the submandibular gland in mouse with testicular feminization mutation (Tfm/Y).	Pubmed	0.0002328	1	0.0006101	0.005576	1	1	AR
Pubmed	18390176	[Effect of (CAG) n polymorphism of androgen receptor gene on hormonal male contraception].	Pubmed	0.0002328	1	0.0006101	0.005576	1	1	AR
Pubmed	27191887	Circulating AR copy number and outcome to enzalutamide in docetaxel-treated metastatic castration-resistant prostate cancer.	Pubmed	0.0002328	1	0.0006101	0.005576	1	1	AR
Pubmed	19074005	Functional AR signaling is evident in an in vitro mouse follicle culture bioassay that encompasses most stages of folliculogenesis.	Pubmed	0.0002328	1	0.0006101	0.005576	1	1	AR
Pubmed	20395380	DNA-binding-dependent androgen receptor signaling contributes to gender differences and has physiological actions in males and females.	Pubmed	0.0002328	1	0.0006101	0.005576	1	1	AR
Pubmed	12845566	Immunocytochemical analysis of the circadian clock protein in mouse hepatocytes.	Pubmed	0.0002328	1	0.0006101	0.005576	1	1	CLOCK
Pubmed	16798731	The circadian clock within the cardiomyocyte is essential for responsiveness of the heart to fatty acids.	Pubmed	0.0002328	1	0.0006101	0.005576	1	1	CLOCK
Pubmed	19224106	Association study of clock gene (CLOCK) and schizophrenia and mood disorders in the Japanese population.	Pubmed	0.0002328	1	0.0006101	0.005576	1	1	CLOCK
Pubmed	22578234	Effect of smoking on semen quality, FSH, testosterone level, and CAG repeat length in androgen receptor gene of infertile men in an Indian city.	Pubmed	0.0002328	1	0.0006101	0.005576	1	1	AR
Pubmed	17703088	Expression patterns of Ets2 protein correlate with bone-specific proteins in cell-seeded three-dimensional bone constructs.	Pubmed	0.0002328	1	0.0006101	0.005576	1	1	ETS2
Pubmed	19062046	Somatic mosaicism of androgen receptor CAG repeats in colorectal carcinoma epithelial cells from men.	Pubmed	0.0002328	1	0.0006101	0.005576	1	1	AR
Pubmed	29257308	CRISPR/Cas9 targeting of the androgen receptor suppresses the growth of LNCaP human prostate cancer cells.	Pubmed	0.0002328	1	0.0006101	0.005576	1	1	AR
Pubmed	23418075	A novel regulation of PSMA and PSA expression by Q640X AR in 22Rv1 and LNCaP prostate cancer cells.	Pubmed	0.0002328	1	0.0006101	0.005576	1	1	AR
Pubmed	18840639	Increased estrogen rather than decreased androgen action is associated with longer androgen receptor CAG repeats.	Pubmed	0.0002328	1	0.0006101	0.005576	1	1	AR
Pubmed	22328501	Stepwise androgen receptor dimerization.	Pubmed	0.0002328	1	0.0006101	0.005576	1	1	AR
Pubmed	1547944	Molecular cloning and characterization of PEA3, a new member of the Ets oncogene family that is differentially expressed in mouse embryonic cells.	Pubmed	0.0002328	1	0.0006101	0.005576	1	1	ETV4
Pubmed	15961241	Rapid damping of food-entrained circadian rhythm of clock gene expression in clock-defective peripheral tissues under fasting conditions.	Pubmed	0.0002328	1	0.0006101	0.005576	1	1	CLOCK
Pubmed	11803263	The role of an androgen receptor polymorphism in the clinical outcome of patients with metastatic prostate cancer.	Pubmed	0.0002328	1	0.0006101	0.005576	1	1	AR
Pubmed	17054461	Male infertility and androgen receptor gene mutations: clinical features and identification of seven novel mutations.	Pubmed	0.0002328	1	0.0006101	0.005576	1	1	AR
Pubmed	23766127	Sertoli cell androgen receptor expression regulates temporal fetal and adult Leydig cell differentiation, function, and population size.	Pubmed	0.0002328	1	0.0006101	0.005576	1	1	AR
Pubmed	14678975	High-resolution genetic map of X-linked juvenile-type granulosa cell tumor susceptibility genes in mouse.	Pubmed	0.0002328	1	0.0006101	0.005576	1	1	AR
Pubmed	25148265	Atypical polycystic ovary syndrome--a genetic analysis.	Pubmed	0.0002328	1	0.0006101	0.005576	1	1	AR
Pubmed	23132707	Relationship of 2D:4D finger ratio with androgen receptor CAG and GGN repeat polymorphism.	Pubmed	0.0002328	1	0.0006101	0.005576	1	1	AR
Pubmed	15988382	[Genetic anomalies of the androgen receptor and sexual ambiguity with normal testicular function at birth].	Pubmed	0.0002328	1	0.0006101	0.005576	1	1	AR
Pubmed	23594737	Meis1 regulates postnatal cardiomyocyte cell cycle arrest.	Pubmed	0.0002328	1	0.0006101	0.005576	1	1	MEIS1
Pubmed	29670000	Bone Cell Activity in Clinical Prostate Cancer Bone Metastasis and Its Inverse Relation to Tumor Cell Androgen Receptor Activity.	Pubmed	0.0002328	1	0.0006101	0.005576	1	1	AR
Pubmed	17850465	Androgen receptor expression in the levator ani muscle of male mice.	Pubmed	0.0002328	1	0.0006101	0.005576	1	1	AR
Pubmed	30022221	High ETS2 expression predicts poor prognosis in acute myeloid leukemia patients undergoing allogeneic hematopoietic stem cell transplantation.	Pubmed	0.0002328	1	0.0006101	0.005576	1	1	ETS2
Pubmed	30776250		Pubmed	0.0002328	1	0.0006101	0.005576	1	1	KLF15
Pubmed	8990010	Mutations of the androgen receptor gene in patients with complete androgen insensitivity.	Pubmed	0.0002328	1	0.0006101	0.005576	1	1	AR
Pubmed	27339606	Evening chronotype associates with obesity in severely obese subjects: interaction with CLOCK 3111T/C.	Pubmed	0.0002328	1	0.0006101	0.005576	1	1	CLOCK
Pubmed	22245783	Androgen receptor (AR) aberrations in castration-resistant prostate cancer.	Pubmed	0.0002328	1	0.0006101	0.005576	1	1	AR
Pubmed	12464098	The 3111 Clock gene polymorphism is not associated with sleep and circadian rhythmicity in phenotypically characterized human subjects.	Pubmed	0.0002328	1	0.0006101	0.005576	1	1	CLOCK
Pubmed	17116390	CLOCK gene T3111C polymorphism is associated with Japanese schizophrenics: a preliminary study.	Pubmed	0.0002328	1	0.0006101	0.005576	1	1	CLOCK
Pubmed	16172040	Confirmation of the association between male pattern baldness and the androgen receptor gene.	Pubmed	0.0002328	1	0.0006101	0.005576	1	1	AR
Pubmed	16232160	Lack of association between the 3092 T-->C Clock gene polymorphism and cluster headache.	Pubmed	0.0002328	1	0.0006101	0.005576	1	1	CLOCK
Pubmed	16945680	Ontogeny of androgen receptor and disruption of its mRNA expression by exogenous estrogens during morphogenesis of the genital tubercle.	Pubmed	0.0002328	1	0.0006101	0.005576	1	1	AR
Pubmed	27390010	Gender disparity of hepatocellular carcinoma: role of hepatitis B virus X protein and androgen receptor.	Pubmed	0.0002328	1	0.0006101	0.005576	1	1	AR
Pubmed	20922474	Association between genetic polymorphisms in androgen receptor gene and the risk of preeclampsia in Korean women.	Pubmed	0.0002328	1	0.0006101	0.005576	1	1	AR
Pubmed	12521925	Melatonin and activity rhythm responses to light pulses in mice with the Clock mutation.	Pubmed	0.0002328	1	0.0006101	0.005576	1	1	CLOCK
Pubmed	27196756	The Effect of F877L and T878A Mutations on Androgen Receptor Response to Enzalutamide.	Pubmed	0.0002328	1	0.0006101	0.005576	1	1	AR
Pubmed	14713779	Association among an ornithine decarboxylase polymorphism, androgen receptor gene (CAG) repeat length and prostate cancer risk.	Pubmed	0.0002328	1	0.0006101	0.005576	1	1	AR
Pubmed	12015328	Androgen receptor phosphorylation. Regulation and identification of the phosphorylation sites.	Pubmed	0.0002328	1	0.0006101	0.005576	1	1	AR
Pubmed	15963062	Correlation between genotype, phenotype and sex of rearing in 111 patients with partial androgen insensitivity syndrome.	Pubmed	0.0002328	1	0.0006101	0.005576	1	1	AR
Pubmed	18675890	Heme-binding to the nuclear receptor retinoid X receptor alpha (RXRalpha) leads to the inhibition of the transcriptional activity.	Pubmed	0.0002328	1	0.0006101	0.005576	1	1	RXRA
Pubmed	24905098	CLOCK 3111 T/C SNP interacts with emotional eating behavior for weight-loss in a Mediterranean population.	Pubmed	0.0002328	1	0.0006101	0.005576	1	1	CLOCK
Pubmed	30099587	Nuclear loss and cytoplasmic expression of androgen receptor in penile carcinomas: role as a driver event and as a prognosis factor.	Pubmed	0.0002328	1	0.0006101	0.005576	1	1	AR
Pubmed	26181238	Androgen Receptor Splice Variant 7 and Efficacy of Taxane Chemotherapy in Patients With Metastatic Castration-Resistant Prostate Cancer.	Pubmed	0.0002328	1	0.0006101	0.005576	1	1	AR
Pubmed	17541959	The role of androgen in determining differentiation and regulation of androgen receptor expression in the human prostatic epithelium transient amplifying population.	Pubmed	0.0002328	1	0.0006101	0.005576	1	1	AR
Pubmed	25471060	Dietary lignan intake and androgen receptor expression in breast tumors.	Pubmed	0.0002328	1	0.0006101	0.005576	1	1	AR
Pubmed	25012998	Androgen receptor polymorphism-dependent variation in prostate-specific antigen concentrations of European men.	Pubmed	0.0002328	1	0.0006101	0.005576	1	1	AR
Pubmed	30139231	Germline Mutations and Polymorphisms of Androgen Receptor in Prostate Cancer Patients: Frequency and Results of in Silico Analysis	Pubmed	0.0002328	1	0.0006101	0.005576	1	1	AR
Pubmed	21844951	[Expression and regulation of androgen receptor in the androgen-independent conversion of prostate cancer cells].	Pubmed	0.0002328	1	0.0006101	0.005576	1	1	AR
Pubmed	23499463	Decreased tumorigenesis and mortality from bladder cancer in mice lacking urothelial androgen receptor.	Pubmed	0.0002328	1	0.0006101	0.005576	1	1	AR
Pubmed	28627642	Effect of retinoid X receptor-? nuclear export inhibition on apoptosis of neurons in vivo and in vitro.	Pubmed	0.0002328	1	0.0006101	0.005576	1	1	RXRA
Pubmed	22360658	Androgen deprivation causes truncation of the C-terminal region of androgen receptor in human prostate cancer LNCaP cells.	Pubmed	0.0002328	1	0.0006101	0.005576	1	1	AR
Pubmed	18479901	Pomegranate polyphenols down-regulate expression of androgen-synthesizing genes in human prostate cancer cells overexpressing the androgen receptor.	Pubmed	0.0002328	1	0.0006101	0.005576	1	1	AR
Pubmed	16299230	Androgen mediation of thrombocytosis in epithelial ovarian cancer biology.	Pubmed	0.0002328	1	0.0006101	0.005576	1	1	AR
Pubmed	23912676	The polymorphism of CLOCK gene 3111T/C C>T is associated with susceptibility of Alzheimer disease in Chinese population.	Pubmed	0.0002328	1	0.0006101	0.005576	1	1	CLOCK
Pubmed	16652376	Antitumor activity of an Ets protein, PEA3, in breast cancer cell lines MDA-MB-361DYT2 and BT474M1.	Pubmed	0.0002328	1	0.0006101	0.005576	1	1	ETV4
Pubmed	15277472	Kruppel-like factor 15, a zinc-finger transcriptional regulator, represses the rhodopsin and interphotoreceptor retinoid-binding protein promoters.	Pubmed	0.0002328	1	0.0006101	0.005576	1	1	KLF15
Pubmed	20083725	Functional variation in the androgen-receptor gene is associated with visceral adiposity and blood pressure in male adolescents.	Pubmed	0.0002328	1	0.0006101	0.005576	1	1	AR
Pubmed	22665933	Dual actions of Meis1 inhibit erythroid progenitor development and sustain general hematopoietic cell proliferation.	Pubmed	0.0002328	1	0.0006101	0.005576	1	1	MEIS1
Pubmed	29850791	AR Signaling in Prostate Cancer Regulates a Feed-Forward Mechanism of Androgen Synthesis by Way of HSD3B1 Upregulation.	Pubmed	0.0002328	1	0.0006101	0.005576	1	1	AR
Pubmed	12582022	Androgen receptor (CAG)n and (GGC)n polymorphisms and breast cancer risk in a population-based case-control study of young women.	Pubmed	0.0002328	1	0.0006101	0.005576	1	1	AR
Pubmed	29901095	Loss of KLF15 accelerates chronic podocyte injury.	Pubmed	0.0002328	1	0.0006101	0.005576	1	1	KLF15
Pubmed	9255042	DNA analysis of the androgen receptor gene in two cases with complete androgen insensitivity syndrome.	Pubmed	0.0002328	1	0.0006101	0.005576	1	1	AR
Pubmed	22570336	Disruption of nongenomic testosterone signaling in a model of spinal and bulbar muscular atrophy.	Pubmed	0.0002328	1	0.0006101	0.005576	1	1	AR
Pubmed	19816598	Repressive effects of resveratrol on androgen receptor transcriptional activity.	Pubmed	0.0002328	1	0.0006101	0.005576	1	1	AR
Pubmed	19786297	Androgen receptor polymorphism and platelet reactivity in healthy men.	Pubmed	0.0002328	1	0.0006101	0.005576	1	1	AR
Pubmed	26406407	The polymorphism of CAG repeats in the androgen receptor gene and breast cancer mortality.	Pubmed	0.0002328	1	0.0006101	0.005576	1	1	AR
Pubmed	19764029	Complex contributions of Ets2 to craniofacial and thymus phenotypes of trisomic "Down syndrome" mice.	Pubmed	0.0002328	1	0.0006101	0.005576	1	1	ETS2
Pubmed	14999487	Polymorphic CAG repeat length in the androgen receptor gene and association with neurodegeneration in a heterozygous female carrier of Kennedy's disease.	Pubmed	0.0002328	1	0.0006101	0.005576	1	1	AR
Pubmed	22188741	Shorter androgen receptor CAG repeat lengths associated with cryptorchidism risk among Hispanic white boys.	Pubmed	0.0002328	1	0.0006101	0.005576	1	1	AR
Pubmed	21628555	Human diurnal preference and circadian rhythmicity are not associated with the CLOCK 3111C/T gene polymorphism.	Pubmed	0.0002328	1	0.0006101	0.005576	1	1	CLOCK
Pubmed	15824176	The E211 G>A androgen receptor polymorphism is associated with a decreased risk of metastatic prostate cancer and androgenetic alopecia.	Pubmed	0.0002328	1	0.0006101	0.005576	1	1	AR
Pubmed	26431497	Undoing SUMO aids polyQ AR.	Pubmed	0.0002328	1	0.0006101	0.005576	1	1	AR
Pubmed	20173765	Identification of a novel germline missense mutation of the androgen receptor in African American men with familial prostate cancer.	Pubmed	0.0002328	1	0.0006101	0.005576	1	1	AR
Pubmed	15557561	The nongenotropic synthetic ligand 4-estren-3alpha17beta-diol is a high-affinity genotropic androgen receptor agonist.	Pubmed	0.0002328	1	0.0006101	0.005576	1	1	AR
Pubmed	27959398	Differential microRNA expression is associated with androgen receptor expression in breast cancer.	Pubmed	0.0002328	1	0.0006101	0.005576	1	1	AR
Pubmed	23443946	Androgen receptor protein levels are significantly reduced in serous ovarian carcinomas compared with benign or borderline disease but are not altered by cancer stage or metastatic progression.	Pubmed	0.0002328	1	0.0006101	0.005576	1	1	AR
Pubmed	24561445	Maintaining and reprogramming genomic androgen receptor activity in prostate cancer.	Pubmed	0.0002328	1	0.0006101	0.005576	1	1	AR
Pubmed	16868150	Androgen receptor gene GGN repeat length and reproductive characteristics in young Swedish men.	Pubmed	0.0002328	1	0.0006101	0.005576	1	1	AR
Pubmed	9000575	Androgen receptor gene amplification: a possible molecular mechanism for androgen deprivation therapy failure in prostate cancer.	Pubmed	0.0002328	1	0.0006101	0.005576	1	1	AR
Pubmed	18708348	RNA editing of androgen receptor gene transcripts in prostate cancer cells.	Pubmed	0.0002328	1	0.0006101	0.005576	1	1	AR
Pubmed	14986113	Transcription factor GATA-5 selectively up-regulates mucin gene expression.	Pubmed	0.0002328	1	0.0006101	0.005576	1	1	GATA5
Pubmed	18555222	Androgen receptor gene (CAG)n polymorphism in patients with polycystic ovary syndrome.	Pubmed	0.0002328	1	0.0006101	0.005576	1	1	AR
Pubmed	23977064	Ets2 in tumor fibroblasts promotes angiogenesis in breast cancer.	Pubmed	0.0002328	1	0.0006101	0.005576	1	1	ETS2
Pubmed	23977068	Sexually dimorphic genome-wide binding of retinoid X receptor alpha (RXR?) determines male-female differences in the expression of hepatic lipid processing genes in mice.	Pubmed	0.0002328	1	0.0006101	0.005576	1	1	RXRA
Pubmed	10719095	Nonphotic phase-shifting in clock mutant mice.	Pubmed	0.0002328	1	0.0006101	0.005576	1	1	CLOCK
Pubmed	19167832	Possible association between the androgen receptor gene and autism spectrum disorder.	Pubmed	0.0002328	1	0.0006101	0.005576	1	1	AR
Pubmed	21707843	Retinoid receptors in human esophageal squamous cell carcinoma: retinoid X receptor as a potent prognostic factor.	Pubmed	0.0002328	1	0.0006101	0.005576	1	1	RXRA
Pubmed	20826791	An interdomain interaction of the androgen receptor is required for its aggregation and toxicity in spinal and bulbar muscular atrophy.	Pubmed	0.0002328	1	0.0006101	0.005576	1	1	AR
Pubmed	21164265	Circadian CLOCK-mediated regulation of target-tissue sensitivity to glucocorticoids: implications for cardiometabolic diseases.	Pubmed	0.0002328	1	0.0006101	0.005576	1	1	CLOCK
Pubmed	12651911	Androgen receptor activity at the prostate specific antigen locus: steroidal and non-steroidal mechanisms.	Pubmed	0.0002328	1	0.0006101	0.005576	1	1	AR
Pubmed	24634055	Expression of androgen receptor in inflammatory breast cancer and its clinical relevance.	Pubmed	0.0002328	1	0.0006101	0.005576	1	1	AR
Pubmed	21404275	Polyomavirus enhancer activator 3 protein promotes breast cancer metastatic progression through Snail-induced epithelial-mesenchymal transition.	Pubmed	0.0002328	1	0.0006101	0.005576	1	1	ETV4
Pubmed	14742287	Androgen receptor gene polymorphisms and increased risk of urologic measures of benign prostatic hyperplasia.	Pubmed	0.0002328	1	0.0006101	0.005576	1	1	AR
Pubmed	8568474	Evidence for androgen receptor gene expression in human thyroid cells and tumours.	Pubmed	0.0002328	1	0.0006101	0.005576	1	1	AR
Pubmed	9678337	Direct and mediated effects of testosterone: analysis of sex reversed mosaic mice heterozygous for testicular feminization.	Pubmed	0.0002328	1	0.0006101	0.005576	1	1	AR
Pubmed	22641149	Rare non-synonymous variations in the transcriptional activation domains of GATA5 in bicuspid aortic valve disease.	Pubmed	0.0002328	1	0.0006101	0.005576	1	1	GATA5
Pubmed	15845877	Obesity and metabolic syndrome in circadian Clock mutant mice.	Pubmed	0.0002328	1	0.0006101	0.005576	1	1	CLOCK
Pubmed	20944655	RXR? ablation in epidermal keratinocytes enhances UVR-induced DNA damage, apoptosis, and proliferation of keratinocytes and melanocytes.	Pubmed	0.0002328	1	0.0006101	0.005576	1	1	RXRA
Pubmed	24696144	Dysregulation of CLOCK gene expression in hyperoxia-induced lung injury.	Pubmed	0.0002328	1	0.0006101	0.005576	1	1	CLOCK
Pubmed	23093490	Proliferative action of the androgen receptor in human uterine myometrial cells--a key regulator for myometrium phenotype programming.	Pubmed	0.0002328	1	0.0006101	0.005576	1	1	AR
Pubmed	21962961	Identification of a novel mutation in exon 1 of androgen receptor gene in an azoospermic patient with mild androgen insensitivity syndrome: case report and literature review.	Pubmed	0.0002328	1	0.0006101	0.005576	1	1	AR
Pubmed	26097576	High expression of Zinc-finger protein X-linked is associated with reduced E-cadherin expression and unfavorable prognosis in nasopharyngeal carcinoma.	Pubmed	0.0002328	1	0.0006101	0.005576	1	1	ZFX
Pubmed	24637114	The circadian clock regulates rhythmic activation of the NRF2/glutathione-mediated antioxidant defense pathway to modulate pulmonary fibrosis.	Pubmed	0.0002328	1	0.0006101	0.005576	1	1	CLOCK
Pubmed	20160483	Epigenetic regulation of androgen receptor signaling in prostate cancer.	Pubmed	0.0002328	1	0.0006101	0.005576	1	1	AR
Pubmed	11103816	Two percent of Finnish prostate cancer patients have a germ-line mutation in the hormone-binding domain of the androgen receptor gene.	Pubmed	0.0002328	1	0.0006101	0.005576	1	1	AR
Pubmed	25003216	Transcriptomic analysis reveals inhibition of androgen receptor activity by AMPK in prostate cancer cells.	Pubmed	0.0002328	1	0.0006101	0.005576	1	1	AR
Pubmed	14519624	The androgen receptor gene is preferentially hypermethylated in follicular non-Hodgkin's lymphomas.	Pubmed	0.0002328	1	0.0006101	0.005576	1	1	AR
Pubmed	28877456	Distinct Circadian Signatures in Liver and Gut Clocks Revealed by Ketogenic Diet.	Pubmed	0.0002328	1	0.0006101	0.005576	1	1	CLOCK
Pubmed	21613411	Dihydrotestosterone upregulates the expression of epidermal growth factor receptor and ERBB2 in androgen receptor-positive bladder cancer cells.	Pubmed	0.0002328	1	0.0006101	0.005576	1	1	AR
Pubmed	19463997	Complete androgen insensitivity syndrome is frequently due to premature stop codons in exon 1 of the androgen receptor gene: an international collaborative report of 13 new mutations.	Pubmed	0.0002328	1	0.0006101	0.005576	1	1	AR
Pubmed	10404311	A case of complete testicular feminization: laparoscopic orchiectomy and analysis of androgen receptor gene mutation.	Pubmed	0.0002328	1	0.0006101	0.005576	1	1	AR
Pubmed	21597087	Ethnic variation in allele distribution of the androgen receptor (AR) (CAG)n repeat.	Pubmed	0.0002328	1	0.0006101	0.005576	1	1	AR
Pubmed	21526717	Differential allelic distribution of V-ets erythroblastosis virus E26 oncogene homolog2 (ETS2) functional polymorphisms in different group of patients.	Pubmed	0.0002328	1	0.0006101	0.005576	1	1	ETS2
Pubmed	30792308	Mitochondrial localization, import, and mitochondrial function of the androgen receptor.	Pubmed	0.0002328	1	0.0006101	0.005576	1	1	AR
Pubmed	25121964	3-alkoxy-pyrrolo[1,2-b]pyrazolines as selective androgen receptor modulators with ideal physicochemical properties for transdermal administration.	Pubmed	0.0002328	1	0.0006101	0.005576	1	1	AR
Pubmed	16793958	The androgen receptor CAG repeat modifies the impact of testosterone on insulin resistance in women with polycystic ovary syndrome.	Pubmed	0.0002328	1	0.0006101	0.005576	1	1	AR
Pubmed	16918952	The androgen receptor gene CAG repeat polymorphism does not predict increased risk of heart disease: longitudinal results from the Massachusetts Male Ageing Study.	Pubmed	0.0002328	1	0.0006101	0.005576	1	1	AR
Pubmed	20551262	Comparative examination of androgen receptor reactivity for differential diagnosis of sebaceous carcinoma from squamous cell and basal cell carcinoma.	Pubmed	0.0002328	1	0.0006101	0.005576	1	1	AR
Pubmed	28645579	Anti-androgenic mechanisms of Bisphenol A involve androgen receptor signaling pathway.	Pubmed	0.0002328	1	0.0006101	0.005576	1	1	AR
Pubmed	19538365	Evaluation of androgen receptor gene as a candidate gene in female androgenetic alopecia.	Pubmed	0.0002328	1	0.0006101	0.005576	1	1	AR
Pubmed	22757753	A mutation in CLOCK leads to altered dopamine receptor function.	Pubmed	0.0002328	1	0.0006101	0.005576	1	1	CLOCK
Pubmed	22230795	Androgen receptor signalling in Vascular Endothelial cells is dispensable for spermatogenesis and male fertility.	Pubmed	0.0002328	1	0.0006101	0.005576	1	1	AR
Pubmed	27076076	The Small Molecule Nobiletin Targets the Molecular Oscillator to Enhance Circadian Rhythms and Protect against Metabolic Syndrome.	Pubmed	0.0002328	1	0.0006101	0.005576	1	1	CLOCK
Pubmed	8171325	Mutagenesis and mapping of a mouse gene, Clock, essential for circadian behavior.	Pubmed	0.0002328	1	0.0006101	0.005576	1	1	CLOCK
Pubmed	14698481	The effect of polyglutamine expansion in the human androgen receptor on its ability to suppress beta-catenin-Tcf/Lef dependent transcription.	Pubmed	0.0002328	1	0.0006101	0.005576	1	1	AR
Pubmed	16690616	Novel FXXFF and FXXMF motifs in androgen receptor cofactors mediate high affinity and specific interactions with the ligand-binding domain.	Pubmed	0.0002328	1	0.0006101	0.005576	1	1	AR
Pubmed	21602788	The androgen receptor fuels prostate cancer by regulating central metabolism and biosynthesis.	Pubmed	0.0002328	1	0.0006101	0.005576	1	1	AR
Pubmed	22344533	Polymorphic CAG repeat in the androgen receptor gene in polycystic ovary syndrome patients.	Pubmed	0.0002328	1	0.0006101	0.005576	1	1	AR
Pubmed	19387090	Clock is important for food and circadian regulation of macronutrient absorption in mice.	Pubmed	0.0002328	1	0.0006101	0.005576	1	1	CLOCK
Pubmed	21739465	Altered prostate epithelial development in mice lacking the androgen receptor in stromal fibroblasts.	Pubmed	0.0002328	1	0.0006101	0.005576	1	1	AR
Pubmed	26238631	PEA3 transcription factors are downstream effectors of Met signaling involved in migration and invasiveness of Met-addicted tumor cells.	Pubmed	0.0002328	1	0.0006101	0.005576	1	1	ETV4
Pubmed	12213902	Complete androgen insensitivity syndrome caused by a novel mutation in the ligand-binding domain of the androgen receptor: functional characterization.	Pubmed	0.0002328	1	0.0006101	0.005576	1	1	AR
Pubmed	15046097	Human gene mutations. Gene symbol: AR. Disease: Androgen insensitivity syndrome.	Pubmed	0.0002328	1	0.0006101	0.005576	1	1	AR
Pubmed	19938041	Androgen receptor CAG repeat length is not associated with the risk of incident symptomatic benign prostatic hyperplasia: results from the Prostate Cancer Prevention Trial.	Pubmed	0.0002328	1	0.0006101	0.005576	1	1	AR
Pubmed	28611373	Is there any clinical relevant difference between non mosaic Klinefelter Syndrome patients with or without Androgen Receptor variations?	Pubmed	0.0002328	1	0.0006101	0.005576	1	1	AR
Pubmed	21270324	Bone mass in subjects with Klinefelter syndrome: role of testosterone levels and androgen receptor gene CAG polymorphism.	Pubmed	0.0002328	1	0.0006101	0.005576	1	1	AR
Pubmed	12602915	Androgen receptor gene alterations in Finnish male breast cancer.	Pubmed	0.0002328	1	0.0006101	0.005576	1	1	AR
Pubmed	22562653	Antiinflammatory effect of androgen receptor activation in human benign prostatic hyperplasia cells.	Pubmed	0.0002328	1	0.0006101	0.005576	1	1	AR
Pubmed	7633398	Characterization of alternative amino acid substitutions at arginine 830 of the androgen receptor that cause complete androgen insensitivity in three families.	Pubmed	0.0002328	1	0.0006101	0.005576	1	1	AR
Pubmed	12483227	Rhythmic histone acetylation underlies transcription in the mammalian circadian clock.	Pubmed	0.0002328	1	0.0006101	0.005576	1	1	CLOCK
Pubmed	11409695	Androgen receptor trinucleotide repeat polymorphism and personality traits.	Pubmed	0.0002328	1	0.0006101	0.005576	1	1	AR
Pubmed	12051960	The NH(2)-terminal and carboxyl-terminal interaction in the human androgen receptor.	Pubmed	0.0002328	1	0.0006101	0.005576	1	1	AR
Pubmed	27068475	Activation of P-TEFb by Androgen Receptor-Regulated Enhancer RNAs in Castration-Resistant Prostate Cancer.	Pubmed	0.0002328	1	0.0006101	0.005576	1	1	AR
Pubmed	18281036	Premature ovarian failure and androgen receptor gene CAG repeat lengths weighted by X chromosome inactivation patterns.	Pubmed	0.0002328	1	0.0006101	0.005576	1	1	AR
Pubmed	15579779	X-chromosome inactivation patterns and androgen receptor functionality influence phenotype and social characteristics as well as pharmacogenetics of testosterone therapy in Klinefelter patients.	Pubmed	0.0002328	1	0.0006101	0.005576	1	1	AR
Pubmed	27707717	CLOCK regulates mammary epithelial cell growth and differentiation.	Pubmed	0.0002328	1	0.0006101	0.005576	1	1	CLOCK
Pubmed	24597447	Effects of prolonged wakefulness: the role of PERIOD3 genotypes and personality traits.	Pubmed	0.0002328	1	0.0006101	0.005576	1	1	CLOCK
Pubmed	30301829		Pubmed	0.0002328	1	0.0006101	0.005576	1	1	AR
Pubmed	31445027	Androgen receptor splicing variant 7: Beyond being a constitutively active variant.	Pubmed	0.0002328	1	0.0006101	0.005576	1	1	AR
Pubmed	25670864	Structural insights into the autoregulation and cooperativity of the human transcription factor Ets-2.	Pubmed	0.0002328	1	0.0006101	0.005576	1	1	ETS2
Pubmed	16400085	Male infertility: no evidence of involvement of androgen receptor gene among Indian men.	Pubmed	0.0002328	1	0.0006101	0.005576	1	1	AR
Pubmed	23320115	Does changing androgen receptor status during prostate cancer development impact upon cholesterol homeostasis?	Pubmed	0.0002328	1	0.0006101	0.005576	1	1	AR
Pubmed	15919721	Androgen receptor mutations identified in prostate cancer and androgen insensitivity syndrome display aberrant ART-27 coactivator function.	Pubmed	0.0002328	1	0.0006101	0.005576	1	1	AR
Pubmed	25008967	Androgen receptor and its splice variant, AR-V7, differentially regulate FOXA1 sensitive genes in LNCaP prostate cancer cells.	Pubmed	0.0002328	1	0.0006101	0.005576	1	1	AR
Pubmed	7673412	Mutations of the androgen receptor coding sequence are infrequent in patients with isolated hypospadias.	Pubmed	0.0002328	1	0.0006101	0.005576	1	1	AR
Pubmed	29437960	Silencing Retinoid X Receptor Alpha Expression Enhances Early-Stage Hepatitis B Virus Infection In Cell Cultures.	Pubmed	0.0002328	1	0.0006101	0.005576	1	1	RXRA
Pubmed	23437213	Role of androgen receptor in progression of LNCaP prostate cancer cells from G1 to S phase.	Pubmed	0.0002328	1	0.0006101	0.005576	1	1	AR
Pubmed	27197266	Second-Generation HSP90 Inhibitor Onalespib Blocks mRNA Splicing of Androgen Receptor Variant 7 in Prostate Cancer Cells.	Pubmed	0.0002328	1	0.0006101	0.005576	1	1	AR
Pubmed	23088973	Transcript levels of androgen receptor variant AR-V1 or AR-V7 do not predict recurrence in patients with prostate cancer at indeterminate risk for progression.	Pubmed	0.0002328	1	0.0006101	0.005576	1	1	AR
Pubmed	25941928	Abnormal mitochondrial function and impaired granulosa cell differentiation in androgen receptor knockout mice.	Pubmed	0.0002328	1	0.0006101	0.005576	1	1	AR
Pubmed	18974966	Clock gene expression in peripheral leucocytes of patients with type 2 diabetes.	Pubmed	0.0002328	1	0.0006101	0.005576	1	1	CLOCK
Pubmed	27902483	Androgen receptor phosphorylation status at serine 578 predicts poor outcome in prostate cancer patients.	Pubmed	0.0002328	1	0.0006101	0.005576	1	1	AR
Pubmed	21264529	Prognostic value of androgen receptor expression in operable triple-negative breast cancer: a retrospective analysis based on a tissue microarray.	Pubmed	0.0002328	1	0.0006101	0.005576	1	1	AR
Pubmed	18187183	Lack of expression of androgen receptor may play a critical role in transformation from in situ to invasive basal subtype of high-grade ductal carcinoma of the breast.	Pubmed	0.0002328	1	0.0006101	0.005576	1	1	AR
Pubmed	11231320	Polymorphism of the androgen receptor gene is associated with male pattern baldness.	Pubmed	0.0002328	1	0.0006101	0.005576	1	1	AR
Pubmed	11591424	Screening for mutations of the androgen receptor gene in patients with isolated cryptorchidism.	Pubmed	0.0002328	1	0.0006101	0.005576	1	1	AR
Pubmed	21218636	[Expressions of the androgen receptor in normal prostate, benign prostatic hyperplasia and prostate cancer].	Pubmed	0.0002328	1	0.0006101	0.005576	1	1	AR
Pubmed	9762004	Steroid receptor mRNA levels in human corpus luteum.	Pubmed	0.0002328	1	0.0006101	0.005576	1	1	AR
Pubmed	20650881	Gene expression alterations by conditional knockout of androgen receptor in adult sertoli cells of Utp14b(jsd/jsd) (jsd) mice.	Pubmed	0.0002328	1	0.0006101	0.005576	1	1	AR
Pubmed	30261210	Androgen receptor SUMOylation regulates bone mass in male mice.	Pubmed	0.0002328	1	0.0006101	0.005576	1	1	AR
Pubmed	24928520	Chem-seq permits identification of genomic targets of drugs against androgen receptor regulation selected by functional phenotypic screens.	Pubmed	0.0002328	1	0.0006101	0.005576	1	1	AR
Pubmed	20534771	A large study of androgen receptor germline variants and their relation to sex hormone levels and prostate cancer risk. Results from the National Cancer Institute Breast and Prostate Cancer Cohort Consortium.	Pubmed	0.0002328	1	0.0006101	0.005576	1	1	AR
Pubmed	23567971	Androgen receptor agonism promotes an osteogenic gene program in preadipocytes.	Pubmed	0.0002328	1	0.0006101	0.005576	1	1	AR
Pubmed	24699278	Pterostilbene-isothiocyanate conjugate suppresses growth of prostate cancer cells irrespective of androgen receptor status.	Pubmed	0.0002328	1	0.0006101	0.005576	1	1	AR
Pubmed	18434134	Androgen receptor functions in male and female physiology.	Pubmed	0.0002328	1	0.0006101	0.005576	1	1	AR
Pubmed	22982153	Androgen receptor in triple negative breast cancer.	Pubmed	0.0002328	1	0.0006101	0.005576	1	1	AR
Pubmed	11591412	Relationship between expansion of the CAG repeat in exon 1 of the androgen receptor gene and idiopathic male infertility.	Pubmed	0.0002328	1	0.0006101	0.005576	1	1	AR
Pubmed	9438000	Genetic alterations of androgen receptor gene in Japanese human prostate cancer.	Pubmed	0.0002328	1	0.0006101	0.005576	1	1	AR
Pubmed	20087306	CAG repeat polymorphism in the androgen receptor gene and the level of physical activity (HALS Study).	Pubmed	0.0002328	1	0.0006101	0.005576	1	1	AR
Pubmed	19347812	[The CAG repeat polymorphism in androgen receptor gene repeat and frequency of chosen parameters of metabolic syndrome in 45-65 aged men in Wroclaw population].	Pubmed	0.0002328	1	0.0006101	0.005576	1	1	AR
Pubmed	19587329	Organotypic cultures of prepubertal mouse testes: a method to study androgen action in sertoli cells while preserving their natural environment.	Pubmed	0.0002328	1	0.0006101	0.005576	1	1	AR
Pubmed	20484730	Androgen receptor promotes hepatitis B virus-induced hepatocarcinogenesis through modulation of hepatitis B virus RNA transcription.	Pubmed	0.0002328	1	0.0006101	0.005576	1	1	AR
Pubmed	15042597	Androgen receptor CAG repeat length correlates with semen PSA levels in adolescence.	Pubmed	0.0002328	1	0.0006101	0.005576	1	1	AR
Pubmed	15053245	Mutation of the androgen receptor (R840S) in an Egyptian patient with partial androgen insensitivity syndrome: review of the literature on the clinical expression of different R840 substitutions.	Pubmed	0.0002328	1	0.0006101	0.005576	1	1	AR
Pubmed	26097556	Expression of androgen receptor in coronary artery in the cases of sudden coronary death.	Pubmed	0.0002328	1	0.0006101	0.005576	1	1	AR
Pubmed	15950642	Androgen receptor gene CAG length polymorphism in women with polycystic ovary syndrome.	Pubmed	0.0002328	1	0.0006101	0.005576	1	1	AR
Pubmed	11953751	Clock mutation lengthens the circadian period without damping rhythms in individual SCN neurons.	Pubmed	0.0002328	1	0.0006101	0.005576	1	1	CLOCK
Pubmed	23716692	Circadian clock regulates the host response to Salmonella.	Pubmed	0.0002328	1	0.0006101	0.005576	1	1	CLOCK
Pubmed	19178528	Comparison of the molecular consequences of different mutations at residue 754 and 690 of the androgen receptor (AR) and androgen insensitivity syndrome (AIS) phenotype.	Pubmed	0.0002328	1	0.0006101	0.005576	1	1	AR
Pubmed	27623747	Refinement of the androgen response element based on ChIP-Seq in androgen-insensitive and androgen-responsive prostate cancer cell lines.	Pubmed	0.0002328	1	0.0006101	0.005576	1	1	AR
Pubmed	26648519	Cytochrome P450 17A1 inhibitor abiraterone attenuates cellular growth of prostate cancer cells independently from androgen receptor signaling by modulation of oncogenic and apoptotic pathways.	Pubmed	0.0002328	1	0.0006101	0.005576	1	1	AR
Pubmed	16517099	Identification and characterization of the human retinoid X receptor alpha gene promoter.	Pubmed	0.0002328	1	0.0006101	0.005576	1	1	RXRA
Pubmed	30270106	ZFX Mediates Non-canonical Oncogenic Functions of the Androgen Receptor Splice Variant 7 in Castrate-Resistant Prostate Cancer.	Pubmed	0.0002328	1	0.0006101	0.005576	1	1	ZFX
Pubmed	30216632	The nuclear receptor RXRA controls cellular senescence by regulating calcium signaling.	Pubmed	0.0002328	1	0.0006101	0.005576	1	1	RXRA
Pubmed	24321103	Genetic diagnosis and genetic counseling for androgen-insensitivity syndrome: a report of three cases.	Pubmed	0.0002328	1	0.0006101	0.005576	1	1	AR
Pubmed	9698822	Mutations of androgen receptor gene in Brazilian patients with male pseudohermaphroditism.	Pubmed	0.0002328	1	0.0006101	0.005576	1	1	AR
Pubmed	26554309	Expression of androgen receptor splice variants in clinical breast cancers.	Pubmed	0.0002328	1	0.0006101	0.005576	1	1	AR
Pubmed	24796370	Rare GATA5 sequence variants identified in individuals with bicuspid aortic valve.	Pubmed	0.0002328	1	0.0006101	0.005576	1	1	GATA5
Pubmed	31553739	A mutation in mouse Krüppel-like factor 15 alters the gut microbiome and response to obesogenic diet.	Pubmed	0.0002328	1	0.0006101	0.005576	1	1	KLF15
Pubmed	17660448	Attenuating effect of clock mutation on triglyceride contents in the ICR mouse liver under a high-fat diet.	Pubmed	0.0002328	1	0.0006101	0.005576	1	1	CLOCK
Pubmed	21820033	Post-translational modification of the androgen receptor.	Pubmed	0.0002328	1	0.0006101	0.005576	1	1	AR
Pubmed	23893956	Targeting stromal androgen receptor suppresses prolactin-driven benign prostatic hyperplasia (BPH).	Pubmed	0.0002328	1	0.0006101	0.005576	1	1	AR
Pubmed	26204460	Effects of CLOCK gene variants and early stress on hopelessness and suicide in bipolar depression.	Pubmed	0.0002328	1	0.0006101	0.005576	1	1	CLOCK
Pubmed	15118070	An examination of how different mutations at arginine 855 of the androgen receptor result in different androgen insensitivity phenotypes.	Pubmed	0.0002328	1	0.0006101	0.005576	1	1	AR
Pubmed	30108134	Identification of an oncogenic network with prognostic and therapeutic value in prostate cancer.	Pubmed	0.0002328	1	0.0006101	0.005576	1	1	AR
Pubmed	21667251	The CAG repeat polymorphism of androgen receptor gene and prostate cancer: a meta-analysis.	Pubmed	0.0002328	1	0.0006101	0.005576	1	1	AR
Pubmed	21710629	Restless legs syndrome-associated MEIS1 risk variant influences iron homeostasis.	Pubmed	0.0002328	1	0.0006101	0.005576	1	1	MEIS1
Pubmed	18365230	Reduced CAG repeats length in androgen receptor gene is associated with violent criminal behavior.	Pubmed	0.0002328	1	0.0006101	0.005576	1	1	AR
Pubmed	20065968	CLOCK gene is implicated in weight reduction in obese patients participating in a dietary programme based on the Mediterranean diet.	Pubmed	0.0002328	1	0.0006101	0.005576	1	1	CLOCK
Pubmed	16400023	Abnormalities of germ cell maturation and sertoli cell cytoskeleton in androgen receptor 113 CAG knock-in mice reveal toxic effects of the mutant protein.	Pubmed	0.0002328	1	0.0006101	0.005576	1	1	AR
Pubmed	8205256	Single amino acid substitution (840Arg-->His) in the hormone-binding domain of the androgen receptor leads to incomplete androgen insensitivity syndrome associated with a thermolabile androgen receptor.	Pubmed	0.0002328	1	0.0006101	0.005576	1	1	AR
Pubmed	31051242	Functional genomic studies reveal the androgen receptor as a master regulator of cellular energy metabolism in prostate cancer.	Pubmed	0.0002328	1	0.0006101	0.005576	1	1	AR
Pubmed	19937586	Absence of the exon 1 coding sequence of the androgen receptor gene associated with teratozoospermia in a Brazilian population.	Pubmed	0.0002328	1	0.0006101	0.005576	1	1	AR
Pubmed	24229697	A novel arg616Cys mutation in the DNA-binding domain of complete androgen insensitivity syndrome in a Chinese family.	Pubmed	0.0002328	1	0.0006101	0.005576	1	1	AR
Pubmed	27133133	Extranuclear Actions of the Androgen Receptor Enhance Glucose-Stimulated Insulin Secretion in the Male.	Pubmed	0.0002328	1	0.0006101	0.005576	1	1	AR
Pubmed	24897063	Expression of androgen receptor and its association with estrogen receptor and androgen receptor downstream proteins in normal/benign breast luminal epithelium.	Pubmed	0.0002328	1	0.0006101	0.005576	1	1	AR
Pubmed	27233475	ASC-J9(®) suppresses castration resistant prostate cancer progression via degrading the enzalutamide-induced androgen receptor mutant AR-F876L.	Pubmed	0.0002328	1	0.0006101	0.005576	1	1	AR
Pubmed	1310260	9-cis retinoic acid is a high affinity ligand for the retinoid X receptor.	Pubmed	0.0002328	1	0.0006101	0.005576	1	1	RXRA
Pubmed	15544927	Molecular cloning and characterization of two novel human RXR alpha splice variants.	Pubmed	0.0002328	1	0.0006101	0.005576	1	1	RXRA
Pubmed	8033918	Molecular characterization of the androgen receptor gene in boys with hypospadias.	Pubmed	0.0002328	1	0.0006101	0.005576	1	1	AR
Pubmed	15757859	Androgen receptor gene CAG and GGC repeat lengths in cryptorchidism.	Pubmed	0.0002328	1	0.0006101	0.005576	1	1	AR
Pubmed	24759320	Therapeutic targeting of BET bromodomain proteins in castration-resistant prostate cancer.	Pubmed	0.0002328	1	0.0006101	0.005576	1	1	AR
Pubmed	22879936	ZFX controls the self-renewal of human embryonic stem cells.	Pubmed	0.0002328	1	0.0006101	0.005576	1	1	ZFX
Pubmed	25027083	Associations between androgen receptor CAG & GGN repeat polymorphism & recurrent spontaneous abortions in Chinese women.	Pubmed	0.0002328	1	0.0006101	0.005576	1	1	AR
Pubmed	26342051	In Vivo Evidence of the Androgen Receptor in Association With Myometrial Cell Proliferation and Apoptosis.	Pubmed	0.0002328	1	0.0006101	0.005576	1	1	AR
Pubmed	26111268	Megamitochondria in Cardiomyocytes of a Knockout (Klf15-/-) Mouse.	Pubmed	0.0002328	1	0.0006101	0.005576	1	1	KLF15
Pubmed	18071340	Association between polymorphisms in the Clock gene, obesity and the metabolic syndrome in man.	Pubmed	0.0002328	1	0.0006101	0.005576	1	1	CLOCK
Pubmed	23364790	Enhanced aggregation of androgen receptor in induced pluripotent stem cell-derived neurons from spinal and bulbar muscular atrophy.	Pubmed	0.0002328	1	0.0006101	0.005576	1	1	AR
Pubmed	15264247	Androgen receptor polymorphisms and risk of biochemical failure among prostatectomy patients.	Pubmed	0.0002328	1	0.0006101	0.005576	1	1	AR
Pubmed	26709083	NF-?B and androgen receptor variant expression correlate with human BPH progression.	Pubmed	0.0002328	1	0.0006101	0.005576	1	1	AR
Pubmed	27745900	Inhibition of G0/G1 Switch 2 Ameliorates Renal Inflammation in Chronic Kidney Disease.	Pubmed	0.0002328	1	0.0006101	0.005576	1	1	CLOCK
Pubmed	20808127	Depressive symptoms in men aged 50 years and older and their relationship to genetic androgen receptor polymorphism and sex hormone levels in three different samples.	Pubmed	0.0002328	1	0.0006101	0.005576	1	1	AR
Pubmed	27499349	Sulforaphane increases the efficacy of anti-androgens by rapidly decreasing androgen receptor levels in prostate cancer cells.	Pubmed	0.0002328	1	0.0006101	0.005576	1	1	AR
Pubmed	11550169	A case-control study of the androgen receptor gene CAG repeat polymorphism in Australian prostate carcinoma subjects.	Pubmed	0.0002328	1	0.0006101	0.005576	1	1	AR
Pubmed	21714804	Androgen receptor-CAG repeats in infertile Egyptian men.	Pubmed	0.0002328	1	0.0006101	0.005576	1	1	AR
Pubmed	17445238	Constant light housing during nursing causes human DSPS (delayed sleep phase syndrome) behaviour in Clock-mutant mice.	Pubmed	0.0002328	1	0.0006101	0.005576	1	1	CLOCK
Pubmed	19190146	Genetic variation in the androgen receptor gene and endometrial cancer risk.	Pubmed	0.0002328	1	0.0006101	0.005576	1	1	AR
Pubmed	19366843	KLF15 Is a transcriptional regulator of the human 17beta-hydroxysteroid dehydrogenase type 5 gene. A potential link between regulation of testosterone production and fat stores in women.	Pubmed	0.0002328	1	0.0006101	0.005576	1	1	KLF15
Pubmed	9252933	Complete androgen insensitivity syndrome. Molecular characterization in two Chinese women.	Pubmed	0.0002328	1	0.0006101	0.005576	1	1	AR
Pubmed	27533884	Increased Intimal Hyperplasia After Vascular Injury in Male Androgen Receptor-Deficient Mice.	Pubmed	0.0002328	1	0.0006101	0.005576	1	1	AR
Pubmed	19442374	Retinoid X receptor overexpression desensitizes laryngeal epithelium to carcinogenic effects associated with epidermal growth factor receptor upregulation.	Pubmed	0.0002328	1	0.0006101	0.005576	1	1	RXRA
Pubmed	21310761	Androgen receptor expression is significantly associated with better outcomes in estrogen receptor-positive breast cancers.	Pubmed	0.0002328	1	0.0006101	0.005576	1	1	AR
Pubmed	30912411	Prognostic Significance of High Androgen Receptor Expression in Prostatic Acinar Adenocarcinoma	Pubmed	0.0002328	1	0.0006101	0.005576	1	1	AR
Pubmed	26314854	Predicting the molecular role of MEIS1 in esophageal squamous cell carcinoma.	Pubmed	0.0002328	1	0.0006101	0.005576	1	1	MEIS1
Pubmed	28250337	Androgen receptor gene CAG repeat polymorphism and ovarian cancer risk: A meta-analysis.	Pubmed	0.0002328	1	0.0006101	0.005576	1	1	AR
Pubmed	29478604	Spinal and bulbar muscular atrophy.	Pubmed	0.0002328	1	0.0006101	0.005576	1	1	AR
Pubmed	18323476	Genetic variation of the androgen receptor and risk of myocardial infarction and ischemic stroke in women.	Pubmed	0.0002328	1	0.0006101	0.005576	1	1	AR
Pubmed	15091318	Mutation scanning of the androgen receptor gene in patients with psychiatric disorders reveals highly conserved variants in alcoholic and phobia patients.	Pubmed	0.0002328	1	0.0006101	0.005576	1	1	AR
Pubmed	15598771	Short tandem repeat polymorphism and cancer risk: influence of laboratory analysis on epidemiologic findings.	Pubmed	0.0002328	1	0.0006101	0.005576	1	1	AR
Pubmed	19995608	Expression, purification and primary crystallographic study of human androgen receptor in complex with DNA and coactivator motifs.	Pubmed	0.0002328	1	0.0006101	0.005576	1	1	AR
Pubmed	23183326	Differences in circadian rhythmicity in CLOCK 3111T/C genetic variants in moderate obese women as assessed by thermometry, actimetry and body position.	Pubmed	0.0002328	1	0.0006101	0.005576	1	1	CLOCK
Pubmed	20501642	Androgen receptor counteracts Doxorubicin-induced cardiotoxicity in male mice.	Pubmed	0.0002328	1	0.0006101	0.005576	1	1	AR
Pubmed	25515806	Novel and functional DNA sequence variants within the GATA5 gene promoter in ventricular septal defects.	Pubmed	0.0002328	1	0.0006101	0.005576	1	1	GATA5
Pubmed	27404124	Anisomycin-induced GATA-6 degradation accompanying a decrease of proliferation of colorectal cancer cell.	Pubmed	0.0002328	1	0.0006101	0.005576	1	1	GATA5
Pubmed	21060791	The mouse blood-brain barrier transcriptome: a new resource for understanding the development and function of brain endothelial cells.	Pubmed	0.0002328	1	0.0006101	0.005576	1	1	RXRA
Pubmed	24516121	Androgens regulate ovarian follicular development by increasing follicle stimulating hormone receptor and microRNA-125b expression.	Pubmed	0.0002328	1	0.0006101	0.005576	1	1	AR
Pubmed	17916626	Evidence that androgens regulate early developmental events, prior to sexual differentiation.	Pubmed	0.0002328	1	0.0006101	0.005576	1	1	AR
Pubmed	19279159	Cytoplasmic retention of polyglutamine-expanded androgen receptor ameliorates disease via autophagy in a mouse model of spinal and bulbar muscular atrophy.	Pubmed	0.0002328	1	0.0006101	0.005576	1	1	AR
Pubmed	26378018	Differential regulation of metabolic pathways by androgen receptor (AR) and its constitutively active splice variant, AR-V7, in prostate cancer cells.	Pubmed	0.0002328	1	0.0006101	0.005576	1	1	AR
Pubmed	17217995	Androgen receptor amplification is associated with increased cell proliferation in prostate cancer.	Pubmed	0.0002328	1	0.0006101	0.005576	1	1	AR
Pubmed	18201946	Effects of olfactory stimulations with scents of grapefruit and lavender oils on renal sympathetic nerve and blood pressure in Clock mutant mice.	Pubmed	0.0002328	1	0.0006101	0.005576	1	1	CLOCK
Pubmed	18703637	Functional potentiation of leptin-signal transducer and activator of transcription 3 signaling by the androgen receptor.	Pubmed	0.0002328	1	0.0006101	0.005576	1	1	AR
Pubmed	27341831	Cholesterol Sulfonation Enzyme, SULT2B1b, Modulates AR and Cell Growth Properties in Prostate Cancer.	Pubmed	0.0002328	1	0.0006101	0.005576	1	1	AR
Pubmed	26895311	Trinucleotide repeat length in the first exon of the androgen receptor gene may be associated with prostate carcinogenesis and facilitate prediction of prostate cancer aggressiveness.	Pubmed	0.0002328	1	0.0006101	0.005576	1	1	AR
Pubmed	16382684	Effectiveness of finasteride on patients with male pattern baldness who have different androgen receptor gene polymorphism.	Pubmed	0.0002328	1	0.0006101	0.005576	1	1	AR
Pubmed	15376484	Neurologic course, endocrine dysfunction and triplet repeat size in spinal bulbar muscular atrophy.	Pubmed	0.0002328	1	0.0006101	0.005576	1	1	AR
Pubmed	19366804	Treatment-dependent androgen receptor mutations in prostate cancer exploit multiple mechanisms to evade therapy.	Pubmed	0.0002328	1	0.0006101	0.005576	1	1	AR
Pubmed	15479493	Absence of a correlation of androgen receptor gene CAG repeat length and prostate cancer risk in an African-American population.	Pubmed	0.0002328	1	0.0006101	0.005576	1	1	AR
Pubmed	15389799	Effect of GGC (glycine) repeat length polymorphism in the human androgen receptor on androgen action.	Pubmed	0.0002328	1	0.0006101	0.005576	1	1	AR
Pubmed	24505496	Androgen receptor status is a prognostic marker in non-basal triple negative breast cancers and determines novel therapeutic options.	Pubmed	0.0002328	1	0.0006101	0.005576	1	1	AR
Pubmed	12372283	ETS gene Pea3 controls the central position and terminal arborization of specific motor neuron pools.	Pubmed	0.0002328	1	0.0006101	0.005576	1	1	ETV4
Pubmed	7925381	NMR assignments and secondary structure of the retinoid X receptor alpha DNA-binding domain. Evidence for the novel C-terminal helix.	Pubmed	0.0002328	1	0.0006101	0.005576	1	1	RXRA
Pubmed	20378930	Androgen receptor gene CAG and GGN repeat polymorphisms in Chilean men with primary severe spermatogenic failure.	Pubmed	0.0002328	1	0.0006101	0.005576	1	1	AR
Pubmed	23388696	Androgen receptor (CAG)n polymorphism and androgen levels in women with systemic lupus erythematosus and healthy controls.	Pubmed	0.0002328	1	0.0006101	0.005576	1	1	AR
Pubmed	23145034	Human ?(2)?(1)(HI) CD133(+VE) epithelial prostate stem cells express low levels of active androgen receptor.	Pubmed	0.0002328	1	0.0006101	0.005576	1	1	AR
Pubmed	9550727	The RXRalpha gene functions in a non-cell-autonomous manner during mouse cardiac morphogenesis.	Pubmed	0.0002328	1	0.0006101	0.005576	1	1	RXRA
Pubmed	14968432	Molecular characterization of the commonly used human androgen receptor expression vector, pSG5-AR.	Pubmed	0.0002328	1	0.0006101	0.005576	1	1	AR
Pubmed	24779793	Phospho-kinase profile of triple negative breast cancer and androgen receptor signaling.	Pubmed	0.0002328	1	0.0006101	0.005576	1	1	AR
Pubmed	20634949	Bone mass and the CAG and GGN androgen receptor polymorphisms in young men.	Pubmed	0.0002328	1	0.0006101	0.005576	1	1	AR
Pubmed	22028801	Epigenetic subgroups of esophageal and gastric adenocarcinoma with differential GATA5 DNA methylation associated with clinical and lifestyle factors.	Pubmed	0.0002328	1	0.0006101	0.005576	1	1	GATA5
Pubmed	12372281	Androgen-dependent neurodegeneration by polyglutamine-expanded human androgen receptor in Drosophila.	Pubmed	0.0002328	1	0.0006101	0.005576	1	1	AR
Pubmed	2342476	Specific region in hormone binding domain is essential for hormone binding and trans-activation by human androgen receptor.	Pubmed	0.0002328	1	0.0006101	0.005576	1	1	AR
Pubmed	17540719	A splicing variant of the androgen receptor detected in a metastatic prostate cancer exhibits exclusively cytoplasmic actions.	Pubmed	0.0002328	1	0.0006101	0.005576	1	1	AR
Pubmed	27702818	Paired High-Content Analysis of Prostate Cancer Cells in Bone Marrow and Blood Characterizes Increased Androgen Receptor Expression in Tumor Cell Clusters.	Pubmed	0.0002328	1	0.0006101	0.005576	1	1	AR
Pubmed	19956877	Etoposide induces growth arrest and disrupts androgen receptor signaling in prostate cancer cells.	Pubmed	0.0002328	1	0.0006101	0.005576	1	1	AR
Pubmed	17015840	Androgen receptor as a licensing factor for DNA replication in androgen-sensitive prostate cancer cells.	Pubmed	0.0002328	1	0.0006101	0.005576	1	1	AR
Pubmed	21107681	CAG repeat length polymorphism in the androgen receptor gene and breast cancer risk: data on Indian women and survey from the world.	Pubmed	0.0002328	1	0.0006101	0.005576	1	1	AR
Pubmed	29206494	Prenatal Diagnosis of Twin Fetuses with a Novel AR Gene Mutation in a Chinese Family of Complete Androgen Insensitivity Syndrome.	Pubmed	0.0002328	1	0.0006101	0.005576	1	1	AR
Pubmed	15833816	Structural basis for antagonism and resistance of bicalutamide in prostate cancer.	Pubmed	0.0002328	1	0.0006101	0.005576	1	1	AR
Pubmed	15704521	Androgen receptor trinucleotide polymorphism in leiomyoma.	Pubmed	0.0002328	1	0.0006101	0.005576	1	1	AR
Pubmed	17463055	Female mice haploinsufficient for an inactivated androgen receptor (AR) exhibit age-dependent defects that resemble the AR null phenotype of dysfunctional late follicle development, ovulation, and fertility.	Pubmed	0.0002328	1	0.0006101	0.005576	1	1	AR
Pubmed	21505847	Androgen receptor polyglutamine tract length in Egyptian male breast cancer patients.	Pubmed	0.0002328	1	0.0006101	0.005576	1	1	AR
Pubmed	20739957	Meis1 disrupts the genomic imprint of Dlk1 in a NUP98-HOXD13 leukemia model.	Pubmed	0.0002328	1	0.0006101	0.005576	1	1	MEIS1
Pubmed	21673049	Retinoid X receptor ? and retinoids are key regulators in apoptosis of trophoblasts of patients with recurrent miscarriages.	Pubmed	0.0002328	1	0.0006101	0.005576	1	1	RXRA
Pubmed	15934454	[(CAG) n polymorphism of androgen receptor gene in idiopathic azoospermic and oligospermic Chinese men].	Pubmed	0.0002328	1	0.0006101	0.005576	1	1	AR
Pubmed	21117024	HBx-induced androgen receptor expression in HBV-associated hepatocarcinoma is independent of the methylation status of its promoter.	Pubmed	0.0002328	1	0.0006101	0.005576	1	1	AR
Pubmed	12716983	Differential rates of evolution for the ZFY-related zinc finger genes, Zfy, Zfx, and Zfa in the mouse genus Mus.	Pubmed	0.0002328	1	0.0006101	0.005576	1	1	ZFX
Pubmed	28351832	Gonad-related factors promote muscle performance gain during postnatal development in male and female mice.	Pubmed	0.0002328	1	0.0006101	0.005576	1	1	AR
Pubmed	22710246	An emerging role for retinoid X receptor ? in malignant hematopoiesis.	Pubmed	0.0002328	1	0.0006101	0.005576	1	1	RXRA
Pubmed	25449081	[Investigation of a family with Kennedy disease by genetic analysis].	Pubmed	0.0002328	1	0.0006101	0.005576	1	1	AR
Pubmed	8809734	Androgen insensitivity syndrome due to new mutations in the DNA-binding domain of the androgen receptor.	Pubmed	0.0002328	1	0.0006101	0.005576	1	1	AR
Pubmed	27132804	Sensitization of androgen refractory prostate cancer cells to anti-androgens through re-expression of epigenetically repressed androgen receptor - Synergistic action of quercetin and curcumin.	Pubmed	0.0002328	1	0.0006101	0.005576	1	1	AR
Pubmed	19790238	Antiandrogen withdrawal syndrome and alternative antiandrogen therapy associated with the W741C mutant androgen receptor in a novel prostate cancer xenograft.	Pubmed	0.0002328	1	0.0006101	0.005576	1	1	AR
Pubmed	19790235	Cell-autonomous intracellular androgen receptor signaling drives the growth of human prostate cancer initiating cells.	Pubmed	0.0002328	1	0.0006101	0.005576	1	1	AR
Pubmed	26537882	Clinical Relevance of Androgen Receptor Splice Variants in Castration-Resistant Prostate Cancer.	Pubmed	0.0002328	1	0.0006101	0.005576	1	1	AR
Pubmed	8809738	A and B forms of the androgen receptor are expressed in a variety of human tissues.	Pubmed	0.0002328	1	0.0006101	0.005576	1	1	AR
Pubmed	24703723	The androgen receptor as a surrogate marker for molecular apocrine breast cancer subtyping.	Pubmed	0.0002328	1	0.0006101	0.005576	1	1	AR
Pubmed	29205180	Androgen receptor deficiency in monocytes/macrophages does not alter adiposity or glucose homeostasis in male mice.	Pubmed	0.0002328	1	0.0006101	0.005576	1	1	AR
Pubmed	22080789	The CLOCK gene and mood disorders: a case-control study and meta-analysis.	Pubmed	0.0002328	1	0.0006101	0.005576	1	1	CLOCK
Pubmed	23756022	Dynamic expression of MEIS1 homeoprotein in E14.5 forebrain and differentiated forebrain-derived neural stem cells.	Pubmed	0.0002328	1	0.0006101	0.005576	1	1	MEIS1
Pubmed	1686053	Testicular steroidogenesis in the testicular feminized (Tfm) mouse: loss of 17 alpha-hydroxylase activity.	Pubmed	0.0002328	1	0.0006101	0.005576	1	1	AR
Pubmed	14701682	Androgen receptor function is required in Sertoli cells for the terminal differentiation of haploid spermatids.	Pubmed	0.0002328	1	0.0006101	0.005576	1	1	AR
Pubmed	20503420	Neonatal androgen-dependent sex differences in lumbar spinal cord dopamine concentrations and the number of A11 diencephalospinal dopamine neurons.	Pubmed	0.0002328	1	0.0006101	0.005576	1	1	AR
Pubmed	23117885	Androgen receptor splice variants mediate enzalutamide resistance in castration-resistant prostate cancer cell lines.	Pubmed	0.0002328	1	0.0006101	0.005576	1	1	AR
Pubmed	17984063	Overexpression of wild-type androgen receptor in muscle recapitulates polyglutamine disease.	Pubmed	0.0002328	1	0.0006101	0.005576	1	1	AR
Pubmed	29453314	AR Expression in Breast Cancer CTCs Associates with Bone Metastases.	Pubmed	0.0002328	1	0.0006101	0.005576	1	1	AR
Pubmed	7909256	Molecular prenatal exclusion of familial partial androgen insensitivity (Reifenstein syndrome)	Pubmed	0.0002328	1	0.0006101	0.005576	1	1	AR
Pubmed	22905804	Deregulated expression of the clock genes in gliomas.	Pubmed	0.0002328	1	0.0006101	0.005576	1	1	CLOCK
Pubmed	12146732	Parent-daughter transmission of the androgen receptor gene as an explanation of the effect of father absence on age of menarche.	Pubmed	0.0002328	1	0.0006101	0.005576	1	1	AR
Pubmed	17873892	Gene expression and clonality analysis of the androgen receptor and phosphoglycerate kinase genes in polygonal cells and cuboidal cells in so-called pulmonary sclerosing hemangioma.	Pubmed	0.0002328	1	0.0006101	0.005576	1	1	AR
Pubmed	19443608	Kinetic and thermodynamic characterization of dihydrotestosterone-induced conformational perturbations in androgen receptor ligand-binding domain.	Pubmed	0.0002328	1	0.0006101	0.005576	1	1	AR
Pubmed	2293028	Cell-specific expression of kidney androgen-regulated protein messenger RNA is under multihormonal control.	Pubmed	0.0002328	1	0.0006101	0.005576	1	1	AR
Pubmed	2293020	Definition of the human androgen receptor gene structure permits the identification of mutations that cause androgen resistance: premature termination of the receptor protein at amino acid residue 588 causes complete androgen resistance.	Pubmed	0.0002328	1	0.0006101	0.005576	1	1	AR
Pubmed	11450851	Single nucleotide polymorphisms of RXRA encoding retinoid X receptor alpha.	Pubmed	0.0002328	1	0.0006101	0.005576	1	1	RXRA
Pubmed	14612401	Acetylation of androgen receptor enhances coactivator binding and promotes prostate cancer cell growth.	Pubmed	0.0002328	1	0.0006101	0.005576	1	1	AR
Pubmed	7993455	Pregnancy after hormonal correction of severe spermatogenic defect due to mutation in androgen receptor gene.	Pubmed	0.0002328	1	0.0006101	0.005576	1	1	AR
Pubmed	14612405	Ets2-dependent stromal regulation of mouse mammary tumors.	Pubmed	0.0002328	1	0.0006101	0.005576	1	1	ETS2
Pubmed	15888966	No association of the CAG repeat length in exon 1 of the androgen receptor gene with idiopathic infertility in Turkish men: implications and literature review.	Pubmed	0.0002328	1	0.0006101	0.005576	1	1	AR
Pubmed	23600948	Transcriptional network of androgen receptor in prostate cancer progression.	Pubmed	0.0002328	1	0.0006101	0.005576	1	1	AR
Pubmed	15695110	Association between androgen receptor gene CAG repeat polymorphism and plasma testosterone levels in postmenopausal women.	Pubmed	0.0002328	1	0.0006101	0.005576	1	1	AR
Pubmed	23166811	Function annotation of hepatic retinoid x receptor ? based on genome-wide DNA binding and transcriptome profiling.	Pubmed	0.0002328	1	0.0006101	0.005576	1	1	RXRA
Pubmed	26490709	Aberrant Autophagic Response in The Muscle of A Knock-in Mouse Model of Spinal and Bulbar Muscular Atrophy.	Pubmed	0.0002328	1	0.0006101	0.005576	1	1	AR
Pubmed	6887886	Residual androgen binding in testicular feminization (TFM).	Pubmed	0.0002328	1	0.0006101	0.005576	1	1	AR
Pubmed	24533449	Decreased GATA5 mRNA expression associates with CpG island methylation and shortened recurrence-free survival in clear cell renal cell carcinoma.	Pubmed	0.0002328	1	0.0006101	0.005576	1	1	GATA5
Pubmed	12925954	Esophageal cancer risk in relation to GGC and CAG trinucleotide repeat lengths in the androgen receptor gene.	Pubmed	0.0002328	1	0.0006101	0.005576	1	1	AR
Pubmed	24593124	Androgen receptor gene CAG repeat polymorphism independently influences recovery of male sexual function after testosterone replacement therapy in postsurgical hypogonadotropic hypogonadism.	Pubmed	0.0002328	1	0.0006101	0.005576	1	1	AR
Pubmed	28611266	Retinoid X Receptor ?-Dependent HBV Minichromosome Remodeling and Viral Replication.	Pubmed	0.0002328	1	0.0006101	0.005576	1	1	RXRA
Pubmed	15536520	Association of polymorphisms of the androgen receptor and klotho genes with bone mineral density in Japanese women.	Pubmed	0.0002328	1	0.0006101	0.005576	1	1	AR
Pubmed	19126776	MEIS1 intronic risk haplotype associated with restless legs syndrome affects its mRNA and protein expression levels.	Pubmed	0.0002328	1	0.0006101	0.005576	1	1	MEIS1
Pubmed	17656415	Human sperm express a functional androgen receptor: effects on PI3K/AKT pathway.	Pubmed	0.0002328	1	0.0006101	0.005576	1	1	AR
Pubmed	11981028	AR possesses an intrinsic hormone-independent transcriptional activity.	Pubmed	0.0002328	1	0.0006101	0.005576	1	1	AR
Pubmed	18270433	Novel missense mutation in the P-box of androgen receptor in a patient with androgen insensitivity syndrome.	Pubmed	0.0002328	1	0.0006101	0.005576	1	1	AR
Pubmed	19898421	Androgen receptor in breast cancer: expression in estrogen receptor-positive tumors and in estrogen receptor-negative tumors with apocrine differentiation.	Pubmed	0.0002328	1	0.0006101	0.005576	1	1	AR
Pubmed	9126493	Intron/exon structure confirms that mouse Zfy1 and Zfy2 are members of the ZFY gene family.	Pubmed	0.0002328	1	0.0006101	0.005576	1	1	ZFX
Pubmed	19159685	The GGN and CAG repeat polymorphisms in the exon-1 of the androgen receptor gene are, respectively, associated with insulin resistance in men and with dyslipidemia in women.	Pubmed	0.0002328	1	0.0006101	0.005576	1	1	AR
Pubmed	26553137	Association between genetic variants of the clock gene and obesity and sleep duration.	Pubmed	0.0002328	1	0.0006101	0.005576	1	1	CLOCK
Pubmed	9001799	Rapid detection of a mutation hot-spot in the human androgen receptor.	Pubmed	0.0002328	1	0.0006101	0.005576	1	1	AR
Pubmed	15665279	Xenoestrogen action in prostate cancer: pleiotropic effects dependent on androgen receptor status.	Pubmed	0.0002328	1	0.0006101	0.005576	1	1	AR
Pubmed	19779014	Alternative promoter and GATA5 transcripts in mouse.	Pubmed	0.0002328	1	0.0006101	0.005576	1	1	GATA5
Pubmed	25944918	Preclinical Evaluation of a Novel RXR Agonist for the Treatment of Neuroblastoma.	Pubmed	0.0002328	1	0.0006101	0.005576	1	1	RXRA
Pubmed	22266865	AR intragenic deletions linked to androgen receptor splice variant expression and activity in models of prostate cancer progression.	Pubmed	0.0002328	1	0.0006101	0.005576	1	1	AR
Pubmed	5284427	Testosterone-"regulon" in the mouse kidney.	Pubmed	0.0002328	1	0.0006101	0.005576	1	1	AR
Pubmed	21430648	Specific role of VTA dopamine neuronal firing rates and morphology in the reversal of anxiety-related, but not depression-related behavior in the Clock?19 mouse model of mania.	Pubmed	0.0002328	1	0.0006101	0.005576	1	1	CLOCK
Pubmed	8224266	A new mutation within the deoxyribonucleic acid-binding domain of the androgen receptor gene in a family with complete androgen insensitivity syndrome.	Pubmed	0.0002328	1	0.0006101	0.005576	1	1	AR
Pubmed	17244764	Transcriptional profiling of androgen receptor (AR) mutants suggests instructive and permissive roles of AR signaling in germ cell development.	Pubmed	0.0002328	1	0.0006101	0.005576	1	1	AR
Pubmed	27486973	Critical role of androgen receptor level in prostate cancer cell resistance to new generation antiandrogen enzalutamide.	Pubmed	0.0002328	1	0.0006101	0.005576	1	1	AR
Pubmed	8446106	Substitution of valine-865 by methionine or leucine in the human androgen receptor causes complete or partial androgen insensitivity, respectively with distinct androgen receptor phenotypes.	Pubmed	0.0002328	1	0.0006101	0.005576	1	1	AR
Pubmed	14744796	The adrenal androgen androstenediol is present in prostate cancer tissue after androgen deprivation therapy and activates mutated androgen receptor.	Pubmed	0.0002328	1	0.0006101	0.005576	1	1	AR
Pubmed	14743468	In situ shortening of CAG repeat length within the androgen receptor gene in prostatic cancer and its possible precursors.	Pubmed	0.0002328	1	0.0006101	0.005576	1	1	AR
Pubmed	29196536	Novel transcriptional networks regulated by CLOCK in human neurons.	Pubmed	0.0002328	1	0.0006101	0.005576	1	1	CLOCK
Pubmed	14755454	Association of adverse childhood experiences, age of menarche, and adult reproductive behavior: does the androgen receptor gene play a role?	Pubmed	0.0002328	1	0.0006101	0.005576	1	1	AR
Pubmed	18303071	Association of androgen receptor CAG repeat polymorphism and polycystic ovary syndrome.	Pubmed	0.0002328	1	0.0006101	0.005576	1	1	AR
Pubmed	17018855	Down-regulation of RXRalpha expression is essential for neutrophil development from granulocyte/monocyte progenitors.	Pubmed	0.0002328	1	0.0006101	0.005576	1	1	RXRA
Pubmed	8800409	Immunohistochemical localization of androgen receptor in mouse testicular germ cells during fetal and postnatal development.	Pubmed	0.0002328	1	0.0006101	0.005576	1	1	AR
Pubmed	24986529	The association between androgen receptor gene CAG polymorphism and polycystic ovary syndrome: a case-control study and meta-analysis.	Pubmed	0.0002328	1	0.0006101	0.005576	1	1	AR
Pubmed	24201121	Monoclonality and cytogenetic abnormalities in hyaline vascular Castleman disease.	Pubmed	0.0002328	1	0.0006101	0.005576	1	1	AR
Pubmed	30297360	Hsp70 Binds to the Androgen Receptor N-terminal Domain and Modulates the Receptor Function in Prostate Cancer Cells.	Pubmed	0.0002328	1	0.0006101	0.005576	1	1	AR
Pubmed	18535544	Serum resistin and polymorphisms of androgen receptor GAGn and GGNn and aromatase TTTAn.	Pubmed	0.0002328	1	0.0006101	0.005576	1	1	AR
Pubmed	20301602	Androgen Insensitivity Syndrome	Pubmed	0.0002328	1	0.0006101	0.005576	1	1	AR
Pubmed	14582141	Influence of CLOCK gene polymorphism on circadian mood fluctuation and illness recurrence in bipolar depression.	Pubmed	0.0002328	1	0.0006101	0.005576	1	1	CLOCK
Pubmed	23322077	ZFX regulates glioma cell proliferation and survival in vitro and in vivo.	Pubmed	0.0002328	1	0.0006101	0.005576	1	1	ZFX
Pubmed	16759930	A mutation c.C2812T in the androgen receptor gene resulting in Pro817Leu substitution may affect dimerization of the androgen receptor and result in androgen insensitivity syndrome.	Pubmed	0.0002328	1	0.0006101	0.005576	1	1	AR
Pubmed	16709646	Functional central rhythmicity and light entrainment, but not liver and muscle rhythmicity, are Clock independent.	Pubmed	0.0002328	1	0.0006101	0.005576	1	1	CLOCK
Pubmed	28415597	Phosphorylation of androgen receptors at serine 515 is a potential prognostic marker for triple negative breast cancer.	Pubmed	0.0002328	1	0.0006101	0.005576	1	1	AR
Pubmed	2339702	An exonic point mutation of the androgen receptor gene in a family with complete androgen insensitivity.	Pubmed	0.0002328	1	0.0006101	0.005576	1	1	AR
Pubmed	1424203	Point mutations detected in the androgen receptor gene of three men with partial androgen insensitivity syndrome.	Pubmed	0.0002328	1	0.0006101	0.005576	1	1	AR
Pubmed	30334814	Androgen receptor splice variant-7 expression emerges with castration resistance in prostate cancer.	Pubmed	0.0002328	1	0.0006101	0.005576	1	1	AR
Pubmed	17038419	The use of in vitro peptide binding profiles and in silico ligand-receptor interaction profiles to describe ligand-induced conformations of the retinoid X receptor alpha ligand-binding domain.	Pubmed	0.0002328	1	0.0006101	0.005576	1	1	RXRA
Pubmed	16767550	Identification of clock as a mechanosensitive gene by large-scale DNA microarray analysis: downregulation in osteoarthritic cartilage.	Pubmed	0.0002328	1	0.0006101	0.005576	1	1	CLOCK
Pubmed	15994977	Androgen receptor cytosine, adenine, guanine repeats, and haplotypes in relation to ovarian cancer risk.	Pubmed	0.0002328	1	0.0006101	0.005576	1	1	AR
Pubmed	2260966	A mutation in the ligand binding domain of the androgen receptor of human LNCaP cells affects steroid binding characteristics and response to anti-androgens.	Pubmed	0.0002328	1	0.0006101	0.005576	1	1	AR
Pubmed	16799155	The transcriptional ETS2 repressor factor associates with active and inactive Erks through distinct FXF motifs.	Pubmed	0.0002328	1	0.0006101	0.005576	1	1	ETS2
Pubmed	11894978	Lack of influence of the androgen receptor gene CAG-repeat polymorphism on sex steroid status and bone metabolism in elderly men.	Pubmed	0.0002328	1	0.0006101	0.005576	1	1	AR
Pubmed	11894977	The CAG repeat polymorphism in the androgen receptor gene affects bone density and bone metabolism in healthy males.	Pubmed	0.0002328	1	0.0006101	0.005576	1	1	AR
Pubmed	17360649	Circadian and CLOCK-controlled regulation of the mouse transcriptome and cell proliferation.	Pubmed	0.0002328	1	0.0006101	0.005576	1	1	CLOCK
Pubmed	27354237	Elevated expression of the Sertoli cell androgen receptor disrupts male fertility.	Pubmed	0.0002328	1	0.0006101	0.005576	1	1	AR
Pubmed	24742458	Muscle expression of mutant androgen receptor accounts for systemic and motor neuron disease phenotypes in spinal and bulbar muscular atrophy.	Pubmed	0.0002328	1	0.0006101	0.005576	1	1	AR
Pubmed	19830817	Placenta-specific gene activation and inactivation using integrase-defective lentiviral vectors with the Cre/LoxP system.	Pubmed	0.0002328	1	0.0006101	0.005576	1	1	ETS2
Pubmed	20861222	Research resource: transcriptome profiling of genes regulated by RXR and its permissive and nonpermissive partners in differentiating monocyte-derived dendritic cells.	Pubmed	0.0002328	1	0.0006101	0.005576	1	1	RXRA
Pubmed	19830810	Identification of novel truncated androgen receptor (AR) mutants including unreported pre-mRNA splicing variants in the 22Rv1 hormone-refractory prostate cancer (PCa) cell line.	Pubmed	0.0002328	1	0.0006101	0.005576	1	1	AR
Pubmed	23479164	Increased androgen receptor messenger RNA in frontal-parietal hair follicles of women with androgenetic alopecia.	Pubmed	0.0002328	1	0.0006101	0.005576	1	1	AR
Pubmed	28279145	Shorter GGN Repeats in Androgen Receptor Gene Would Not Increase the Risk of Prostate Cancer.	Pubmed	0.0002328	1	0.0006101	0.005576	1	1	AR
Pubmed	3186717	Deletion of the steroid-binding domain of the human androgen receptor gene in one family with complete androgen insensitivity syndrome: evidence for further genetic heterogeneity in this syndrome.	Pubmed	0.0002328	1	0.0006101	0.005576	1	1	AR
Pubmed	21167249	Influence of CLOCK on cytotoxicity induced by diethylnitrosamine in mouse primary hepatocytes.	Pubmed	0.0002328	1	0.0006101	0.005576	1	1	CLOCK
Pubmed	15294140	Visualizing sexual dimorphism in the brain.	Pubmed	0.0002328	1	0.0006101	0.005576	1	1	AR
Pubmed	19340294	Androgen receptor copy number variation and androgenetic alopecia: a case-control study.	Pubmed	0.0002328	1	0.0006101	0.005576	1	1	AR
Pubmed	21950206	Variation in CAG and GGN repeat lengths and CAG/GGN haplotype in androgen receptor gene polymorphism and prostate carcinoma in Nigerians.	Pubmed	0.0002328	1	0.0006101	0.005576	1	1	AR
Pubmed	24332565	Sleep and sadness: exploring the relation among sleep, cognitive control, and depressive symptoms in young adults.	Pubmed	0.0002328	1	0.0006101	0.005576	1	1	CLOCK
Pubmed	17936280	Weak linkage in androgen receptor: identification of mutation-prone points.	Pubmed	0.0002328	1	0.0006101	0.005576	1	1	AR
Pubmed	29897452	Pre-clinical symptoms of SBMA may not be androgen-dependent: implications from two SBMA mouse models.	Pubmed	0.0002328	1	0.0006101	0.005576	1	1	AR
Pubmed	22824757	Clock gene expression in mouse kidney and testis: analysis of periodical and dynamical patterns.	Pubmed	0.0002328	1	0.0006101	0.005576	1	1	CLOCK
Pubmed	18284208	Structural characterization of the native NH2-terminal transactivation domain of the human androgen receptor: a collapsed disordered conformation underlies structural plasticity and protein-induced folding.	Pubmed	0.0002328	1	0.0006101	0.005576	1	1	AR
Pubmed	18483883	Androgen receptor gene CAG(n) trinucleotide repeats polymorphism in Chinese women with polycystic ovary syndrome.	Pubmed	0.0002328	1	0.0006101	0.005576	1	1	AR
Pubmed	28264911	Androgen receptor in cancer-associated fibroblasts influences stemness in cancer cells.	Pubmed	0.0002328	1	0.0006101	0.005576	1	1	AR
Pubmed	16282370	Stress kinase signaling regulates androgen receptor phosphorylation, transcription, and localization.	Pubmed	0.0002328	1	0.0006101	0.005576	1	1	AR
Pubmed	11287642	Selective ablation of retinoid X receptor alpha in hepatocytes impairs their lifespan and regenerative capacity.	Pubmed	0.0002328	1	0.0006101	0.005576	1	1	RXRA
Pubmed	28818355	AR-V7 in Peripheral Whole Blood of Patients with Castration-resistant Prostate Cancer: Association with Treatment-specific Outcome Under Abiraterone and Enzalutamide.	Pubmed	0.0002328	1	0.0006101	0.005576	1	1	AR
Pubmed	19632176	Androgen receptor regulates a distinct transcription program in androgen-independent prostate cancer.	Pubmed	0.0002328	1	0.0006101	0.005576	1	1	AR
Pubmed	25539035	Overexpression of the Circadian Clock Gene Rev-erb? Affects Murine Bone Mesenchymal Stem Cell Proliferation and Osteogenesis.	Pubmed	0.0002328	1	0.0006101	0.005576	1	1	CLOCK
Pubmed	11792931	Is increased CAG repeat length in the androgen receptor gene a risk factor for male subfertility?	Pubmed	0.0002328	1	0.0006101	0.005576	1	1	AR
Pubmed	16645039	The role of the general transcription factor IIF in androgen receptor-dependent transcription.	Pubmed	0.0002328	1	0.0006101	0.005576	1	1	AR
Pubmed	17915335	A role for the androgen receptor in the sexual differentiation of the olfactory system in mice.	Pubmed	0.0002328	1	0.0006101	0.005576	1	1	AR
Pubmed	31043708	Androgen receptor-modulatory microRNAs provide insight into therapy resistance and therapeutic targets in advanced prostate cancer.	Pubmed	0.0002328	1	0.0006101	0.005576	1	1	AR
Pubmed	26206949	Sorafenib Action in Hepatitis B Virus X-Activated Oncogenic Androgen Pathway in Liver through SHP-1.	Pubmed	0.0002328	1	0.0006101	0.005576	1	1	AR
Pubmed	9433917	Region-specific expression of the androgen receptor in the human epididymis.	Pubmed	0.0002328	1	0.0006101	0.005576	1	1	AR
Pubmed	19201267	Possible involvement of androgen receptor alterations in hepatocarcinogenesis.	Pubmed	0.0002328	1	0.0006101	0.005576	1	1	AR
Pubmed	21552212	Androgen receptor expression in breast cancer in relation to molecular phenotype: results from the Nurses' Health Study.	Pubmed	0.0002328	1	0.0006101	0.005576	1	1	AR
Pubmed	25088980	Stromal androgen receptor in prostate development and cancer.	Pubmed	0.0002328	1	0.0006101	0.005576	1	1	AR
Pubmed	28498393	Upregulation of circadian gene 'hClock' contribution to metastasis of colorectal cancer.	Pubmed	0.0002328	1	0.0006101	0.005576	1	1	CLOCK
Pubmed	12882315	The circadian Clock mutation increases exploratory activity and escape-seeking behavior.	Pubmed	0.0002328	1	0.0006101	0.005576	1	1	CLOCK
Pubmed	25433476	Role of steroid hormone receptors in formation and progression of bladder carcinoma: a case-control study.	Pubmed	0.0002328	1	0.0006101	0.005576	1	1	AR
Pubmed	17948273	A polymorphism at the 3'-untranslated region of the CLOCK gene is associated with adult attention-deficit hyperactivity disorder.	Pubmed	0.0002328	1	0.0006101	0.005576	1	1	CLOCK
Pubmed	18588941	Androgen receptor expression during C2C12 skeletal muscle cell line differentiation.	Pubmed	0.0002328	1	0.0006101	0.005576	1	1	AR
Pubmed	15296754	Circadian clock mutation disrupts estrous cyclicity and maintenance of pregnancy.	Pubmed	0.0002328	1	0.0006101	0.005576	1	1	CLOCK
Pubmed	20644256	Castration resistance in human prostate cancer is conferred by a frequently occurring androgen receptor splice variant.	Pubmed	0.0002328	1	0.0006101	0.005576	1	1	AR
Pubmed	24585547	Overexpression of ZFX confers self-renewal and chemoresistance properties in hepatocellular carcinoma.	Pubmed	0.0002328	1	0.0006101	0.005576	1	1	ZFX
Pubmed	30224345	Epigenetic Therapy with Panobinostat Combined with Bicalutamide Rechallenge in Castration-Resistant Prostate Cancer.	Pubmed	0.0002328	1	0.0006101	0.005576	1	1	AR
Pubmed	8027277	Oestrogen and progesterone do not regulate the expression of retinoic acid receptors and retinoid 'X' receptors in human endometrial stromal cells in vitro.	Pubmed	0.0002328	1	0.0006101	0.005576	1	1	RXRA
Pubmed	7962294	An androgen receptor mutation causing androgen resistance in undervirilized male syndrome.	Pubmed	0.0002328	1	0.0006101	0.005576	1	1	AR
Pubmed	23414681	Androgen receptor may be responsible for gender disparity in gastric cancer.	Pubmed	0.0002328	1	0.0006101	0.005576	1	1	AR
Pubmed	24634161	Direct detection of the AR-E211 G?>?A gene polymorphism from blood and tissue samples without DNA isolation.	Pubmed	0.0002328	1	0.0006101	0.005576	1	1	AR
Pubmed	17534890	Unexpected paracrine action of prostate cancer cells harboring a new class of androgen receptor mutation--a new paradigm for cooperation among prostate tumor cells.	Pubmed	0.0002328	1	0.0006101	0.005576	1	1	AR
Pubmed	18543106	Androgen receptor: a new player associated with apoptosis and proliferation of pancreatic beta-cell in type 1 diabetes mellitus.	Pubmed	0.0002328	1	0.0006101	0.005576	1	1	AR
Pubmed	19366880	Androgen sensitivity of prostate epithelium is enhanced by postnatal androgen receptor inactivation.	Pubmed	0.0002328	1	0.0006101	0.005576	1	1	AR
Pubmed	19264874	Androgen signaling in myocytes contributes to the maintenance of muscle mass and fiber type regulation but not to muscle strength or fatigue.	Pubmed	0.0002328	1	0.0006101	0.005576	1	1	AR
Pubmed	26345963	Androgen receptor (CAG)n polymorphisms and breast cancer risk in a Han Chinese population.	Pubmed	0.0002328	1	0.0006101	0.005576	1	1	AR
Pubmed	11774215	[The polymorphism of (CAG)n repeats within androgen receptor gene among Chinese male population].	Pubmed	0.0002328	1	0.0006101	0.005576	1	1	AR
Pubmed	28633425	Androgen receptor mutations in patients with castration-resistant prostate cancer treated with apalutamide.	Pubmed	0.0002328	1	0.0006101	0.005576	1	1	AR
Pubmed	21354419	The daily rhythm of mice.	Pubmed	0.0002328	1	0.0006101	0.005576	1	1	CLOCK
Pubmed	30569826	The association study of CLOCK gene polymorphisms with antidepressant effect in Chinese with major depressive disorder.	Pubmed	0.0002328	1	0.0006101	0.005576	1	1	CLOCK
Pubmed	25182772	Analysis of the conformation of the androgen receptor in spinal bulbar muscular atrophy by atomic force microscopy.	Pubmed	0.0002328	1	0.0006101	0.005576	1	1	AR
Pubmed	2917688	The N-terminal domain of the human androgen receptor is encoded by one, large exon.	Pubmed	0.0002328	1	0.0006101	0.005576	1	1	AR
Pubmed	29661715	Expression and clinical significance of retinoid X receptor ? in esophageal carcinoma.	Pubmed	0.0002328	1	0.0006101	0.005576	1	1	RXRA
Pubmed	17905826	Deuterium exchange and mass spectrometry reveal the interaction differences of two synthetic modulators of RXRalpha LBD.	Pubmed	0.0002328	1	0.0006101	0.005576	1	1	RXRA
Pubmed	18484228	Association between repeat length of exon 1 CAG microsatellite in the androgen receptor and bone density in men is modulated by sex hormone levels.	Pubmed	0.0002328	1	0.0006101	0.005576	1	1	AR
Pubmed	8126121	Characterization of mutant androgen receptors causing partial androgen insensitivity syndrome.	Pubmed	0.0002328	1	0.0006101	0.005576	1	1	AR
Pubmed	29883487	Androgen receptor positive triple negative breast cancer: Clinicopathologic, prognostic, and predictive features.	Pubmed	0.0002328	1	0.0006101	0.005576	1	1	AR
Pubmed	22431615	Coordination of the transcriptome and metabolome by the circadian clock.	Pubmed	0.0002328	1	0.0006101	0.005576	1	1	CLOCK
Pubmed	15963234	Zinc-finger domains of the transcriptional repressor KLF15 bind multiple sites in rhodopsin and IRBP promoters including the CRS-1 and G-rich repressor elements.	Pubmed	0.0002328	1	0.0006101	0.005576	1	1	KLF15
Pubmed	30267260	Mechanism underlying the retarded nuclear translocation of androgen receptor splice variants.	Pubmed	0.0002328	1	0.0006101	0.005576	1	1	AR
Pubmed	25087467	Clinicopathologic study of salivary duct carcinoma and the efficacy of androgen deprivation therapy.	Pubmed	0.0002328	1	0.0006101	0.005576	1	1	AR
Pubmed	24199649	Gata5 deficiency causes airway constrictor hyperresponsiveness in mice.	Pubmed	0.0002328	1	0.0006101	0.005576	1	1	GATA5
Pubmed	19231085	Polymorphism of the long polyglutamine tract in the human androgen receptor influences craving of men in alcohol withdrawal.	Pubmed	0.0002328	1	0.0006101	0.005576	1	1	AR
Pubmed	10458483	Point mutations in the steroid-binding domain of the androgen receptor gene of five Japanese patients with androgen insensitivity syndrome.	Pubmed	0.0002328	1	0.0006101	0.005576	1	1	AR
Pubmed	22537959	[Association of CLOCK gene T3111C polymorphism with attention deficit hyperactivity disorder and related sleep disturbances in children].	Pubmed	0.0002328	1	0.0006101	0.005576	1	1	CLOCK
Pubmed	24877633	Characterization of reproductive, metabolic, and endocrine features of polycystic ovary syndrome in female hyperandrogenic mouse models.	Pubmed	0.0002328	1	0.0006101	0.005576	1	1	AR
Pubmed	12230620	The CAG trinucleotide repeat length in the androgen receptor does not predict the early onset of prostate cancer.	Pubmed	0.0002328	1	0.0006101	0.005576	1	1	AR
Pubmed	25434310	Alterations in gene expression during sexual differentiation in androgen receptor knockout mice induced by environmental endocrine disruptors.	Pubmed	0.0002328	1	0.0006101	0.005576	1	1	AR
Pubmed	24865659	Enhanced extinction of contextual fear conditioning in Clock?19 mutant mice.	Pubmed	0.0002328	1	0.0006101	0.005576	1	1	CLOCK
Pubmed	18942749	Acute experimental colitis and human chronic inflammatory diseases share expression of inflammation-related genes with conserved Ets2 binding sites.	Pubmed	0.0002328	1	0.0006101	0.005576	1	1	ETS2
Pubmed	25796113	Increased Expression of Androgen Receptor mRNA in Human Renal Cell Carcinoma Cells is Associated with Poor Prognosis in Patients with Localized Renal Cell Carcinoma.	Pubmed	0.0002328	1	0.0006101	0.005576	1	1	AR
Pubmed	19329779	Transcription factor Zfx controls BCR-induced proliferation and survival of B lymphocytes.	Pubmed	0.0002328	1	0.0006101	0.005576	1	1	ZFX
Pubmed	18472261	Androgens and metabolic syndrome: lessons from androgen receptor knock out (ARKO) mice.	Pubmed	0.0002328	1	0.0006101	0.005576	1	1	AR
Pubmed	20560707	T3111C clock single nucleotide polymorphism and mood disorders: a meta-analysis.	Pubmed	0.0002328	1	0.0006101	0.005576	1	1	CLOCK
Pubmed	7511268	[Androgen receptor gene mutations and p53 gene analysis in advanced prostate cancer].	Pubmed	0.0002328	1	0.0006101	0.005576	1	1	AR
Pubmed	20338164	Progression to metastatic stage in a cellular model of prostate cancer is associated with methylation of the androgen receptor gene and transcriptional suppression of the insulin-like growth factor-I receptor gene.	Pubmed	0.0002328	1	0.0006101	0.005576	1	1	AR
Pubmed	24124902	AR3 messenger ribonucleic acid expression and its functional implication in human primary testicular failure.	Pubmed	0.0002328	1	0.0006101	0.005576	1	1	AR
Pubmed	1999491	A mutation in the DNA-binding domain of the androgen receptor gene causes complete testicular feminization in a patient with receptor-positive androgen resistance.	Pubmed	0.0002328	1	0.0006101	0.005576	1	1	AR
Pubmed	21873607	Impaired motoneuronal retrograde transport in two models of SBMA implicates two sites of androgen action.	Pubmed	0.0002328	1	0.0006101	0.005576	1	1	AR
Pubmed	24424045	Role of androgen and estrogen receptors for the action of dehydroepiandrosterone (DHEA).	Pubmed	0.0002328	1	0.0006101	0.005576	1	1	AR
Pubmed	25078541	Diversity in the androgen receptor CAG repeat has been shaped by a multistep mutational mechanism.	Pubmed	0.0002328	1	0.0006101	0.005576	1	1	AR
Pubmed	26617239	Endothelial Gata5 transcription factor regulates blood pressure.	Pubmed	0.0002328	1	0.0006101	0.005576	1	1	GATA5
Pubmed	7626493	Androgen receptor mutations.	Pubmed	0.0002328	1	0.0006101	0.005576	1	1	AR
Pubmed	9607727	Partial androgen insensitivity and correlations with the predicted three dimensional structure of the androgen receptor ligand-binding domain.	Pubmed	0.0002328	1	0.0006101	0.005576	1	1	AR
Pubmed	17060941	A positive role for PEA3 in HER2-mediated breast tumour progression.	Pubmed	0.0002328	1	0.0006101	0.005576	1	1	ETV4
Pubmed	22806005	Sleep disturbances and circadian CLOCK genes in borderline personality disorder.	Pubmed	0.0002328	1	0.0006101	0.005576	1	1	CLOCK
Pubmed	23392859	Androgen receptor expression is a predictive marker in chemotherapy-treated patients with endocrine receptor-positive primary breast cancers.	Pubmed	0.0002328	1	0.0006101	0.005576	1	1	AR
Pubmed	28054140	Meis1 is critical to the maintenance of human acute myeloid leukemia cells independent of MLL rearrangements.	Pubmed	0.0002328	1	0.0006101	0.005576	1	1	MEIS1
Pubmed	8213813	Sequence variation in the androgen receptor gene is not a common determinant of male sexual orientation.	Pubmed	0.0002328	1	0.0006101	0.005576	1	1	AR
Pubmed	28324702	The CAG polymorphism in androgen receptor (AR) gene impacts the moral permissibility of harmful behavior in females.	Pubmed	0.0002328	1	0.0006101	0.005576	1	1	AR
Pubmed	11906285	Structural basis for the glucocorticoid response in a mutant human androgen receptor (AR(ccr)) derived from an androgen-independent prostate cancer.	Pubmed	0.0002328	1	0.0006101	0.005576	1	1	AR
Pubmed	19753540	[Occurrence of androgen receptor gene CAG trinucleotide sequence polymorphism in the metropolitan population of Polish men].	Pubmed	0.0002328	1	0.0006101	0.005576	1	1	AR
Pubmed	9698548	High-resolution solution structure of the retinoid X receptor DNA-binding domain.	Pubmed	0.0002328	1	0.0006101	0.005576	1	1	RXRA
Pubmed	30773341	ARv7 Represses Tumor-Suppressor Genes in Castration-Resistant Prostate Cancer.	Pubmed	0.0002328	1	0.0006101	0.005576	1	1	AR
Pubmed	25607844	Disrupting SUMOylation enhances transcriptional function and ameliorates polyglutamine androgen receptor-mediated disease.	Pubmed	0.0002328	1	0.0006101	0.005576	1	1	AR
Pubmed	29396419	Partial androgen insensitivity syndrome caused by a deep intronic mutation creating an alternative splice acceptor site of the AR gene.	Pubmed	0.0002328	1	0.0006101	0.005576	1	1	AR
Pubmed	22829593	The in vivo role of androgen receptor SUMOylation as revealed by androgen insensitivity syndrome and prostate cancer mutations targeting the proline/glycine residues of synergy control motifs.	Pubmed	0.0002328	1	0.0006101	0.005576	1	1	AR
Pubmed	18334203	In vivo monitoring of circadian timing in freely moving mice.	Pubmed	0.0002328	1	0.0006101	0.005576	1	1	CLOCK
Pubmed	28156061	Zinc finger protein X-linked promotes expansion of EpCAM	Pubmed	0.0002328	1	0.0006101	0.005576	1	1	ZFX
Pubmed	19787772	Study of the impact of the T877A mutation on ligand-induced helix-12 positioning of the androgen receptor resulted in design and synthesis of novel antiandrogens.	Pubmed	0.0002328	1	0.0006101	0.005576	1	1	AR
Pubmed	8954108	Two novel RXR alpha isoforms from mouse testis.	Pubmed	0.0002328	1	0.0006101	0.005576	1	1	RXRA
Pubmed	2010552	Molecular basis of androgen resistance in a family with a qualitative abnormality of the androgen receptor and responsive to high-dose androgen therapy.	Pubmed	0.0002328	1	0.0006101	0.005576	1	1	AR
Pubmed	19087565	[Replacement of androgen receptor gene causes complete androgen insensitivity in a large family].	Pubmed	0.0002328	1	0.0006101	0.005576	1	1	AR
Pubmed	11600555	The CAG repeat polymorphism in the AR gene affects high density lipoprotein cholesterol and arterial vasoreactivity.	Pubmed	0.0002328	1	0.0006101	0.005576	1	1	AR
Pubmed	30351863	Prognostic significance of androgen receptor expression in HER2-positive and triple-negative breast cancer.	Pubmed	0.0002328	1	0.0006101	0.005576	1	1	AR
Pubmed	25560763	Daytime spikes in dopaminergic activity drive rapid mood-cycling in mice.	Pubmed	0.0002328	1	0.0006101	0.005576	1	1	CLOCK
Pubmed	12119296	Proteasome activity is required for androgen receptor transcriptional activity via regulation of androgen receptor nuclear translocation and interaction with coregulators in prostate cancer cells.	Pubmed	0.0002328	1	0.0006101	0.005576	1	1	AR
Pubmed	21712531	Increased adiposity in DNA binding-dependent androgen receptor knockout male mice associated with decreased voluntary activity and not insulin resistance.	Pubmed	0.0002328	1	0.0006101	0.005576	1	1	AR
Pubmed	11396978	Identification of a novel phosphorylation site in human androgen receptor by mass spectrometry.	Pubmed	0.0002328	1	0.0006101	0.005576	1	1	AR
Pubmed	21257922	Expression profiling identifies Klf15 as a glucocorticoid target that regulates airway hyperresponsiveness.	Pubmed	0.0002328	1	0.0006101	0.005576	1	1	KLF15
Pubmed	30557851	Non-canonical AR activity facilitates endocrine resistance in breast cancer.	Pubmed	0.0002328	1	0.0006101	0.005576	1	1	AR
Pubmed	17364575	Clock polymorphisms and circadian rhythms phenotypes in a sample of the Brazilian population.	Pubmed	0.0002328	1	0.0006101	0.005576	1	1	CLOCK
Pubmed	16772330	Loss of endogenous androgen receptor protein accelerates motor neuron degeneration and accentuates androgen insensitivity in a mouse model of X-linked spinal and bulbar muscular atrophy.	Pubmed	0.0002328	1	0.0006101	0.005576	1	1	AR
Pubmed	1720929	Amber mutation creates a diagnostic MaeI site in the androgen receptor gene of a family with complete androgen insensitivity.	Pubmed	0.0002328	1	0.0006101	0.005576	1	1	AR
Pubmed	18952117	Hepatic effects of a methionine-choline-deficient diet in hepatocyte RXRalpha-null mice.	Pubmed	0.0002328	1	0.0006101	0.005576	1	1	RXRA
Pubmed	29064730	The CLOCK 3111T/C single nucleotide polymorphism and daytime fluctuations of gastric motility in healthy young women: A preliminary study.	Pubmed	0.0002328	1	0.0006101	0.005576	1	1	CLOCK
Pubmed	18840407	9-cis retinoic acid induces retinoid X receptor localized to the mitochondria for mediation of mitochondrial transcription.	Pubmed	0.0002328	1	0.0006101	0.005576	1	1	RXRA
Pubmed	21518863	Role of autonomous androgen receptor signaling in prostate cancer initiation is dichotomous and depends on the oncogenic signal.	Pubmed	0.0002328	1	0.0006101	0.005576	1	1	AR
Pubmed	10092153	Screening for mutations in candidate genes for hypospadias.	Pubmed	0.0002328	1	0.0006101	0.005576	1	1	AR
Pubmed	27276681	Cellular androgen content influences enzalutamide agonism of F877L mutant androgen receptor.	Pubmed	0.0002328	1	0.0006101	0.005576	1	1	AR
Pubmed	24631506	Non-classical testosterone signaling is mediated by a G-protein-coupled receptor interacting with Gn?11.	Pubmed	0.0002328	1	0.0006101	0.005576	1	1	AR
Pubmed	9328206	Wide variation in androgen receptor dysfunction in complete androgen insensitivity syndrome.	Pubmed	0.0002328	1	0.0006101	0.005576	1	1	AR
Pubmed	24068320	Human CLOCK gene-associated attention deficit hyperactivity disorder-related features in healthy adults: quantitative association study using Wender Utah Rating Scale.	Pubmed	0.0002328	1	0.0006101	0.005576	1	1	CLOCK
Pubmed	23782840	Androgen receptor (AR) physiological roles in male and female reproductive systems: lessons learned from AR-knockout mice lacking AR in selective cells.	Pubmed	0.0002328	1	0.0006101	0.005576	1	1	AR
Pubmed	14641003	Androgen receptor gene exon 1 CAG repeat polymorphism in Finnish patients with childhood-onset type 1 diabetes.	Pubmed	0.0002328	1	0.0006101	0.005576	1	1	AR
Pubmed	26196517	Identification of Androgen Receptor Splice Variants in the Pten Deficient Murine Prostate Cancer Model.	Pubmed	0.0002328	1	0.0006101	0.005576	1	1	AR
Pubmed	12499384	Isolation and characterization of androgen receptor mutant, AR(M749L), with hypersensitivity to 17-beta estradiol treatment.	Pubmed	0.0002328	1	0.0006101	0.005576	1	1	AR
Pubmed	12376504	Androgen receptor polymorphisms and the incidence of prostate cancer.	Pubmed	0.0002328	1	0.0006101	0.005576	1	1	AR
Pubmed	27565181	Cooperative Dynamics of AR and ER Activity in Breast Cancer.	Pubmed	0.0002328	1	0.0006101	0.005576	1	1	AR
Pubmed	21689727	Androgen receptor gene polymorphisms and alterations in prostate cancer: of humanized mice and men.	Pubmed	0.0002328	1	0.0006101	0.005576	1	1	AR
Pubmed	14738865	RXRalpha mRNA expression is associated with cell proliferation and cell cycle regulation in Hep3B cell.	Pubmed	0.0002328	1	0.0006101	0.005576	1	1	RXRA
Pubmed	26686628	KLF15 Establishes the Landscape of Diurnal Expression in the Heart.	Pubmed	0.0002328	1	0.0006101	0.005576	1	1	KLF15
Pubmed	24726723	Elevated mitochondrial biogenesis in skeletal muscle is associated with testosterone-induced body weight loss in male mice.	Pubmed	0.0002328	1	0.0006101	0.005576	1	1	AR
Pubmed	26885620	Expression of androgen receptor in non-muscle-invasive bladder cancer predicts the preventive effect of androgen deprivation therapy on tumor recurrence.	Pubmed	0.0002328	1	0.0006101	0.005576	1	1	AR
Pubmed	10690872	Phenotypic features, androgen receptor binding, and mutational analysis in 278 clinical cases reported as androgen insensitivity syndrome.	Pubmed	0.0002328	1	0.0006101	0.005576	1	1	AR
Pubmed	23871470	Common variants in CLOCK are not associated with measures of sleep duration in people of european ancestry from the sleep heart health study.	Pubmed	0.0002328	1	0.0006101	0.005576	1	1	CLOCK
Pubmed	29130706	Androgen receptor gene polymorphisms and maximal fat oxidation in healthy men. A longitudinal study.	Pubmed	0.0002328	1	0.0006101	0.005576	1	1	AR
Pubmed	19338660	Effect of chronic ethanol exposure on the liver of Clock-mutant mice.	Pubmed	0.0002328	1	0.0006101	0.005576	1	1	CLOCK
Pubmed	27520292	The Clock mutation reduces reproductive performance of mice by affecting the implantation capacity: Maternal Clock mutation is not the only factor affecting implantation.	Pubmed	0.0002328	1	0.0006101	0.005576	1	1	CLOCK
Pubmed	23461064	The role of ZFX in non-small cell lung cancer development.	Pubmed	0.0002328	1	0.0006101	0.005576	1	1	ZFX
Pubmed	28152506	Detection fidelity of AR mutations in plasma derived cell-free DNA.	Pubmed	0.0002328	1	0.0006101	0.005576	1	1	AR
Pubmed	21828246	Androgen receptor polyglutamine repeat length affects receptor activity and C2C12 cell development.	Pubmed	0.0002328	1	0.0006101	0.005576	1	1	AR
Pubmed	26885616	Predictive value of GGN and CAG repeat polymorphisms of androgen receptors in testicular cancer: a meta-analysis.	Pubmed	0.0002328	1	0.0006101	0.005576	1	1	AR
Pubmed	21166701	Androgen receptor expression in breast cancer patients tested for BRCA1 and BRCA2 mutations.	Pubmed	0.0002328	1	0.0006101	0.005576	1	1	AR
Pubmed	20831839	Androgen receptor status predicts response to chemotherapy, not risk of breast cancer in Indian women.	Pubmed	0.0002328	1	0.0006101	0.005576	1	1	AR
Pubmed	26299772	Semen Quality, Hormonal Levels, and Androgen Receptor Gene Polymorphisms in a Population of Young Male Volunteers from Two Different Regions of Poland.	Pubmed	0.0002328	1	0.0006101	0.005576	1	1	AR
Pubmed	23884765	Cytogenetic and molecular analysis of infertile Chinese men: karyotypic abnormalities, Y-chromosome microdeletions, and CAG and GGN repeat polymorphisms in the androgen receptor gene.	Pubmed	0.0002328	1	0.0006101	0.005576	1	1	AR
Pubmed	15082790	Altered localization of retinoid X receptor alpha coincides with loss of retinoid responsiveness in human breast cancer MDA-MB-231 cells.	Pubmed	0.0002328	1	0.0006101	0.005576	1	1	RXRA
Pubmed	18222118	RanBP10 acts as a novel coactivator for the androgen receptor.	Pubmed	0.0002328	1	0.0006101	0.005576	1	1	AR
Pubmed	22999556	Association of CLOCK gene variants with semen quality in idiopathic infertile Han-Chinese males.	Pubmed	0.0002328	1	0.0006101	0.005576	1	1	CLOCK
Pubmed	16829625	The role of retinoid X receptor alpha in regulating alcohol metabolism.	Pubmed	0.0002328	1	0.0006101	0.005576	1	1	RXRA
Pubmed	26721420	Altered myocardial metabolic adaptation to increased fatty acid availability in cardiomyocyte-specific CLOCK mutant mice.	Pubmed	0.0002328	1	0.0006101	0.005576	1	1	CLOCK
Pubmed	28978635	Novel Selective Agents for the Degradation of Androgen Receptor Variants to Treat Castration-Resistant Prostate Cancer.	Pubmed	0.0002328	1	0.0006101	0.005576	1	1	AR
Pubmed	24046116	Androgen receptor-positive triple negative breast cancer: a unique breast cancer subtype.	Pubmed	0.0002328	1	0.0006101	0.005576	1	1	AR
Pubmed	25716092	Gender Specificity of a Genetic Variant of Androgen Receptor and Risk of Coronary Artery Disease.	Pubmed	0.0002328	1	0.0006101	0.005576	1	1	AR
Pubmed	10866681	Abnormalities of the genitourinary tract in female mice lacking GATA5.	Pubmed	0.0002328	1	0.0006101	0.005576	1	1	GATA5
Pubmed	23476140	Inhibition of androgen receptor expression with small interfering RNA enhances cancer cell apoptosis by suppressing survival factors in androgen insensitive, late stage LNCaP cells.	Pubmed	0.0002328	1	0.0006101	0.005576	1	1	AR
Pubmed	22535308	Cocaine self-administration behaviors in Clock?19 mice.	Pubmed	0.0002328	1	0.0006101	0.005576	1	1	CLOCK
Pubmed	12750559	Aberration in the expression of the retinoid receptor, RXRalpha, in prostate cancer.	Pubmed	0.0002328	1	0.0006101	0.005576	1	1	RXRA
Pubmed	26181468	Variants of the CLOCK gene affect the risk of idiopathic male infertility in the Han-Chinese population.	Pubmed	0.0002328	1	0.0006101	0.005576	1	1	CLOCK
Pubmed	15740704	Reproductive performance in female Clock Delta19 mutant mice.	Pubmed	0.0002328	1	0.0006101	0.005576	1	1	CLOCK
Pubmed	8413310	A point mutation in the second zinc finger of the DNA-binding domain of the androgen receptor gene causes complete androgen insensitivity in two siblings with receptor-positive androgen resistance.	Pubmed	0.0002328	1	0.0006101	0.005576	1	1	AR
Pubmed	26267320	Development and exploitation of a novel mutant androgen receptor modelling strategy to identify new targets for advanced prostate cancer therapy.	Pubmed	0.0002328	1	0.0006101	0.005576	1	1	AR
Pubmed	23012352	Targeting the unique methylation pattern of androgen receptor (AR) promoter in prostate stem/progenitor cells with 5-aza-2'-deoxycytidine (5-AZA) leads to suppressed prostate tumorigenesis.	Pubmed	0.0002328	1	0.0006101	0.005576	1	1	AR
Pubmed	12841365	A length polymorphism in the circadian clock gene Per3 is linked to delayed sleep phase syndrome and extreme diurnal preference.	Pubmed	0.0002328	1	0.0006101	0.005576	1	1	CLOCK
Pubmed	9184448	[Androgen receptor gene mutations in prostate cancer].	Pubmed	0.0002328	1	0.0006101	0.005576	1	1	AR
Pubmed	2178222	Structure and size distribution of the androgen receptor mRNA in wild-type and Tfm/Y mutant mice.	Pubmed	0.0002328	1	0.0006101	0.005576	1	1	AR
Pubmed	24498346	Homeodomain transcription factor Meis1 is a critical regulator of adult bone marrow hematopoiesis.	Pubmed	0.0002328	1	0.0006101	0.005576	1	1	MEIS1
Pubmed	29408889	Kruppel-like factor 15 is required for the cardiac adaptive response to fasting.	Pubmed	0.0002328	1	0.0006101	0.005576	1	1	KLF15
Pubmed	18156197	Disruption of the circadian clock within the cardiomyocyte influences myocardial contractile function, metabolism, and gene expression.	Pubmed	0.0002328	1	0.0006101	0.005576	1	1	CLOCK
Pubmed	15277682	Subfertility and defective folliculogenesis in female mice lacking androgen receptor.	Pubmed	0.0002328	1	0.0006101	0.005576	1	1	AR
Pubmed	22745041	Loss of stromal androgen receptor leads to suppressed prostate tumourigenesis via modulation of pro-inflammatory cytokines/chemokines.	Pubmed	0.0002328	1	0.0006101	0.005576	1	1	AR
Pubmed	25781993	A molecular analysis provides novel insights into androgen receptor signalling in breast cancer.	Pubmed	0.0002328	1	0.0006101	0.005576	1	1	AR
Pubmed	21723262	The reduced trabecular bone mass of adult ARKO male mice results from the decreased osteogenic differentiation of bone marrow stroma cells.	Pubmed	0.0002328	1	0.0006101	0.005576	1	1	AR
Pubmed	25516649	Pea3 expression promotes the invasive and metastatic potential of colorectal carcinoma.	Pubmed	0.0002328	1	0.0006101	0.005576	1	1	ETV4
Pubmed	19168148	Identification of nuclear localization and nuclear export signals in Ets2, and the transcriptional regulation of Ets2 and CTP:phosphocholine cytidylyltransferase alpha in tetradecanoyl-13-acetate or macrophage-colony stimulating factor stimulated RAW264 cells.	Pubmed	0.0002328	1	0.0006101	0.005576	1	1	ETS2
Pubmed	24951107	Complexities of androgen receptor signalling in breast cancer.	Pubmed	0.0002328	1	0.0006101	0.005576	1	1	AR
Pubmed	27977328	Transcriptional regulation of core autophagy and lysosomal genes by the androgen receptor promotes prostate cancer progression.	Pubmed	0.0002328	1	0.0006101	0.005576	1	1	AR
Pubmed	11473619	Isolation of a novel zinc finger repressor that regulates the kidney-specific CLC-K1 promoter.	Pubmed	0.0002328	1	0.0006101	0.005576	1	1	KLF15
Pubmed	27556183	Ets2 knockdown inhibits tumorigenesis in esophageal squamous cell carcinoma in vivo and in vitro.	Pubmed	0.0002328	1	0.0006101	0.005576	1	1	ETS2
Pubmed	27576691	Sintokamide A Is a Novel Antagonist of Androgen Receptor That Uniquely Binds Activation Function-1 in Its Amino-terminal Domain.	Pubmed	0.0002328	1	0.0006101	0.005576	1	1	AR
Pubmed	11121022	Covalent modification of the androgen receptor by small ubiquitin-like modifier 1 (SUMO-1).	Pubmed	0.0002328	1	0.0006101	0.005576	1	1	AR
Pubmed	18007036	Interaction between the androgen receptor and a segment of its corepressor SHP.	Pubmed	0.0002328	1	0.0006101	0.005576	1	1	AR
Pubmed	28425489	MEIS1 variant as a determinant of autonomic imbalance in Restless Legs Syndrome.	Pubmed	0.0002328	1	0.0006101	0.005576	1	1	MEIS1
Pubmed	8281140	A single-base substitution in exon 6 of the androgen receptor gene causing complete androgen insensitivity: the mutated receptor fails to transactivate but binds to DNA in vitro.	Pubmed	0.0002328	1	0.0006101	0.005576	1	1	AR
Pubmed	12534937	Absence of association of androgen receptor trinucleotide expansion and poor semen quality.	Pubmed	0.0002328	1	0.0006101	0.005576	1	1	AR
Pubmed	1856263	Androgen resistance associated with a mutation of the androgen receptor at amino acid 772 (Arg----Cys) results from a combination of decreased messenger ribonucleic acid levels and impairment of receptor function.	Pubmed	0.0002328	1	0.0006101	0.005576	1	1	AR
Pubmed	8281139	Androgen receptor gene mutation in male breast cancer.	Pubmed	0.0002328	1	0.0006101	0.005576	1	1	AR
Pubmed	27683182	A Phase II Trial of Abiraterone Combined with Dutasteride for Men with Metastatic Castration-Resistant Prostate Cancer.	Pubmed	0.0002328	1	0.0006101	0.005576	1	1	AR
Pubmed	11559550	Genistein in the diet reduces the incidence of poorly differentiated prostatic adenocarcinoma in transgenic mice (TRAMP).	Pubmed	0.0002328	1	0.0006101	0.005576	1	1	AR
Pubmed	15793238	Androgen receptor null male mice develop late-onset obesity caused by decreased energy expenditure and lipolytic activity but show normal insulin sensitivity with high adiponectin secretion.	Pubmed	0.0002328	1	0.0006101	0.005576	1	1	AR
Pubmed	16627582	Spermatogonial differentiation in juvenile spermatogonial depletion (jsd) mice with androgen receptor or follicle-stimulating hormone mutations.	Pubmed	0.0002328	1	0.0006101	0.005576	1	1	AR
Pubmed	24101480	TALEN-engineered AR gene rearrangements reveal endocrine uncoupling of androgen receptor in prostate cancer.	Pubmed	0.0002328	1	0.0006101	0.005576	1	1	AR
Pubmed	12908100	Extreme androgen resistance in a kindred with a novel insertion/deletion mutation in exon 5 of the androgen receptor gene.	Pubmed	0.0002328	1	0.0006101	0.005576	1	1	AR
Pubmed	26374515	Variant of the clock circadian regulator (CLOCK) gene and related haplotypes are associated with the prevalence of type 2 diabetes in the Japanese population.	Pubmed	0.0002328	1	0.0006101	0.005576	1	1	CLOCK
Pubmed	26318424	Integrative transcriptomics-based identification of cryptic drivers of taxol-resistance genes in ovarian carcinoma cells: Analysis of the androgen receptor.	Pubmed	0.0002328	1	0.0006101	0.005576	1	1	AR
Pubmed	20231367	Endogenous hormones, androgen receptor CAG repeat length and fluid cognition in middle-aged and older men: results from the European Male Ageing Study.	Pubmed	0.0002328	1	0.0006101	0.005576	1	1	AR
Pubmed	19176532	Mechanisms of resistance of hepatocyte retinoid X receptor alpha-null mice to WY-14,643-induced hepatocyte proliferation and cholestasis.	Pubmed	0.0002328	1	0.0006101	0.005576	1	1	RXRA
Pubmed	30135575	Alternative splicing in prostate cancer.	Pubmed	0.0002328	1	0.0006101	0.005576	1	1	AR
Pubmed	9851768	Azoospermia associated with a mutation in the ligand-binding domain of an androgen receptor displaying normal ligand binding, but defective trans-activation.	Pubmed	0.0002328	1	0.0006101	0.005576	1	1	AR
Pubmed	12634316	An increased CAG repeat length in the androgen receptor gene in azoospermic ICSI candidates.	Pubmed	0.0002328	1	0.0006101	0.005576	1	1	AR
Pubmed	7671849	Androgen receptor defects: historical, clinical, and molecular perspectives.	Pubmed	0.0002328	1	0.0006101	0.005576	1	1	AR
Pubmed	28040353	Prostate-specific Antigen Response and Eradication of Androgen Receptor Amplification with High-dose Testosterone in Prostate Cancer.	Pubmed	0.0002328	1	0.0006101	0.005576	1	1	AR
Pubmed	11181545	Androgen receptors in thymic epithelium modulate thymus size and thymocyte development.	Pubmed	0.0002328	1	0.0006101	0.005576	1	1	AR
Pubmed	16373394	Glutamic acid 709 substitutions highlight the importance of the interaction between androgen receptor helices H3 and H12 for androgen and antiandrogen actions.	Pubmed	0.0002328	1	0.0006101	0.005576	1	1	AR
Pubmed	17239050	CLOCK gene 3111C/T polymorphism is not associated with seasonal variations in mood and behavior in Korean college students.	Pubmed	0.0002328	1	0.0006101	0.005576	1	1	CLOCK
Pubmed	9573048	Defective trophoblast function in mice with a targeted mutation of Ets2.	Pubmed	0.0002328	1	0.0006101	0.005576	1	1	ETS2
Pubmed	23792158	Circadian gene Clock contributes to cell proliferation and migration of glioma and is directly regulated by tumor-suppressive miR-124.	Pubmed	0.0002328	1	0.0006101	0.005576	1	1	CLOCK
Pubmed	22608749	Androgen receptor signaling regulates cell growth and vulnerability to doxorubicin in bladder cancer.	Pubmed	0.0002328	1	0.0006101	0.005576	1	1	AR
Pubmed	28223222	Disrupting the key circadian regulator CLOCK leads to age-dependent cardiovascular disease.	Pubmed	0.0002328	1	0.0006101	0.005576	1	1	CLOCK
Pubmed	19117982	Ligand-independent androgen receptor variants derived from splicing of cryptic exons signify hormone-refractory prostate cancer.	Pubmed	0.0002328	1	0.0006101	0.005576	1	1	AR
Pubmed	19015999	Androgen receptor is expressed in murine choroid plexus and downregulated by 5alpha-dihydrotestosterone in male and female mice.	Pubmed	0.0002328	1	0.0006101	0.005576	1	1	AR
Pubmed	8240674	Cytochrome P-450 17 alpha-hydroxylase protein and mRNA in the testis of the testicular feminized (Tfm) mouse.	Pubmed	0.0002328	1	0.0006101	0.005576	1	1	AR
Pubmed	29386237	The androgen receptor in bone marrow progenitor cells negatively regulates fat mass.	Pubmed	0.0002328	1	0.0006101	0.005576	1	1	AR
Pubmed	16117826	Androgen receptor polymorphism (CAG repeats) and androgenicity.	Pubmed	0.0002328	1	0.0006101	0.005576	1	1	AR
Pubmed	14560013	Separation of retinoid X receptor homo- and heterodimerization functions.	Pubmed	0.0002328	1	0.0006101	0.005576	1	1	RXRA
Pubmed	23289003	GATA5 loss-of-function mutations underlie tetralogy of fallot.	Pubmed	0.0002328	1	0.0006101	0.005576	1	1	GATA5
Pubmed	23429867	Endurance training ameliorates the metabolic and performance characteristics of circadian Clock mutant mice.	Pubmed	0.0002328	1	0.0006101	0.005576	1	1	CLOCK
Pubmed	21352305	Polymorphic CAG repeat numbers in the androgen receptor gene of female pattern hair loss patients.	Pubmed	0.0002328	1	0.0006101	0.005576	1	1	AR
Pubmed	16470553	Five novel androgen receptor gene mutations associated with complete androgen insensitivity syndrome.	Pubmed	0.0002328	1	0.0006101	0.005576	1	1	AR
Pubmed	14573323	Androgen receptor CAG repeat polymorphism is associated with cognitive function in older men.	Pubmed	0.0002328	1	0.0006101	0.005576	1	1	AR
Pubmed	20507730	Expression and clinical significance of androgen receptor in triple negative breast cancer.	Pubmed	0.0002328	1	0.0006101	0.005576	1	1	AR
Pubmed	29386247	The role of the AR/ER ratio in ER-positive breast cancer patients.	Pubmed	0.0002328	1	0.0006101	0.005576	1	1	AR
Pubmed	24146318	The importance of the retinoid X receptor alpha in modulating inflammatory signaling in acute murine colitis.	Pubmed	0.0002328	1	0.0006101	0.005576	1	1	RXRA
Pubmed	23933691	Androgen receptors in early and castration resistant prostate cancer: friend or foe?	Pubmed	0.0002328	1	0.0006101	0.005576	1	1	AR
Pubmed	30894518		Pubmed	0.0002328	1	0.0006101	0.005576	1	1	AR
Pubmed	20711217	Androgen receptor signaling and mutations in prostate cancer.	Pubmed	0.0002328	1	0.0006101	0.005576	1	1	AR
Pubmed	27514395	Prognostic significance of androgen receptor expression in invasive breast cancer: transcriptomic and protein expression analysis.	Pubmed	0.0002328	1	0.0006101	0.005576	1	1	AR
Pubmed	25795778	Proteasome-mediated proteolysis of the polyglutamine-expanded androgen receptor is a late event in spinal and bulbar muscular atrophy (SBMA) pathogenesis.	Pubmed	0.0002328	1	0.0006101	0.005576	1	1	AR
Pubmed	25040852	The oncogenic role of androgen receptors in promoting the growth of oral squamous cell carcinoma cells.	Pubmed	0.0002328	1	0.0006101	0.005576	1	1	AR
Pubmed	12220434	Genotyping of Israeli infertile men with idiopathic oligozoospermia.	Pubmed	0.0002328	1	0.0006101	0.005576	1	1	AR
Pubmed	11388430	Mouse model for morningness/eveningness.	Pubmed	0.0002328	1	0.0006101	0.005576	1	1	CLOCK
Pubmed	14667996	A role for the androgen receptor in the endometrial antiproliferative effects of progesterone antagonists.	Pubmed	0.0002328	1	0.0006101	0.005576	1	1	AR
Pubmed	14585317	Androgen receptor CAG repeat polymorphism in prostate cancer from a Brazilian population.	Pubmed	0.0002328	1	0.0006101	0.005576	1	1	AR
Pubmed	16627595	Androgen receptor ligand-binding domain interaction and nuclear receptor specificity of FXXLF and LXXLL motifs as determined by L/F swapping.	Pubmed	0.0002328	1	0.0006101	0.005576	1	1	AR
Pubmed	24193570	Pharmacogenetic effects of regulatory nuclear receptors (PXR, CAR, RXR? and HNF4?) on docetaxel disposition in Chinese nasopharyngeal cancer patients.	Pubmed	0.0002328	1	0.0006101	0.005576	1	1	RXRA
Pubmed	29720561	Androgen Receptor Signaling Reduces Radiosensitivity in Bladder Cancer.	Pubmed	0.0002328	1	0.0006101	0.005576	1	1	AR
Pubmed	29083935	Tri-nucleotide consortium of androgen receptor is associated with low serum FSH and testosterone in asthenospermic men.	Pubmed	0.0002328	1	0.0006101	0.005576	1	1	AR
Pubmed	21898035	Influence of menopause on adipose tissue clock gene genotype and its relationship with metabolic syndrome in morbidly obese women.	Pubmed	0.0002328	1	0.0006101	0.005576	1	1	CLOCK
Pubmed	22403609	Androgen receptor drives cellular senescence.	Pubmed	0.0002328	1	0.0006101	0.005576	1	1	AR
Pubmed	22608750	Methyltransferase inhibitor adenosine dialdehyde suppresses androgen receptor expression and prostate cancer growth.	Pubmed	0.0002328	1	0.0006101	0.005576	1	1	AR
Pubmed	2082179	Functional characterization of naturally occurring mutant androgen receptors from subjects with complete androgen insensitivity.	Pubmed	0.0002328	1	0.0006101	0.005576	1	1	AR
Pubmed	19347611	CLOCK may predict the response to fluvoxamine treatment in Japanese major depressive disorder patients.	Pubmed	0.0002328	1	0.0006101	0.005576	1	1	CLOCK
Pubmed	30415810	Androgen Receptor Polymorphism and Female Sexual Function and Desire.	Pubmed	0.0002328	1	0.0006101	0.005576	1	1	AR
Pubmed	21750017	Downregulation of Clock in circulatory system leads to an enhancement of fibrinolysis in mice.	Pubmed	0.0002328	1	0.0006101	0.005576	1	1	CLOCK
Pubmed	21123577	Lithium ameliorates nucleus accumbens phase-signaling dysfunction in a genetic mouse model of mania.	Pubmed	0.0002328	1	0.0006101	0.005576	1	1	CLOCK
Pubmed	30124873	Epigenetic Repression of Androgen Receptor Transcription in Mutation-Negative Androgen Insensitivity Syndrome (AIS Type II).	Pubmed	0.0002328	1	0.0006101	0.005576	1	1	AR
Pubmed	18471792	A role for the androgen-receptor in clinically localized and advanced prostate cancer.	Pubmed	0.0002328	1	0.0006101	0.005576	1	1	AR
Pubmed	3174628	Structural analysis of complementary DNA and amino acid sequences of human and rat androgen receptors.	Pubmed	0.0002328	1	0.0006101	0.005576	1	1	AR
Pubmed	22976924	Prostate epithelial AR inactivation leads to increased intraprostatic androgen synthesis.	Pubmed	0.0002328	1	0.0006101	0.005576	1	1	AR
Pubmed	23041672	Nuclear export signal of androgen receptor (NESAR) regulation of androgen receptor level in human prostate cell lines via ubiquitination and proteasome-dependent degradation.	Pubmed	0.0002328	1	0.0006101	0.005576	1	1	AR
Pubmed	19318269	Effect of different biomaterials on the expression pattern of the transcription factor Ets2 in bone-like constructs.	Pubmed	0.0002328	1	0.0006101	0.005576	1	1	ETS2
Pubmed	26060018	Androgen Receptor Splice Variants Dimerize to Transactivate Target Genes.	Pubmed	0.0002328	1	0.0006101	0.005576	1	1	AR
Pubmed	21468052	Testosterone regulates cell proliferation in aggressive fibromatosis (desmoid tumour).	Pubmed	0.0002328	1	0.0006101	0.005576	1	1	AR
Pubmed	2912700	The androgen receptor of the testicular-feminized (Tfm) mutant mouse is smaller than the wild-type receptor.	Pubmed	0.0002328	1	0.0006101	0.005576	1	1	AR
Pubmed	28504114	A shortened tamoxifen induction scheme to induce CreER recombinase without side effects on the male mouse skeleton.	Pubmed	0.0002328	1	0.0006101	0.005576	1	1	AR
Pubmed	8530053	Assignment of the ets-related transcription factor E1A-F gene (ETV4) to human chromosome region 17q21.	Pubmed	0.0002328	1	0.0006101	0.005576	1	1	ETV4
Pubmed	25355536	Overexpression of ZFX and its involvement in squamous cell carcinoma of the tongue.	Pubmed	0.0002328	1	0.0006101	0.005576	1	1	ZFX
Pubmed	24324816	The impact of androgen receptor expression on breast cancer survival: a retrospective study and meta-analysis.	Pubmed	0.0002328	1	0.0006101	0.005576	1	1	AR
Pubmed	8096390	Complete androgen insensitivity syndrome associated with a de novo mutation of the androgen receptor gene detected by single strand conformation polymorphism.	Pubmed	0.0002328	1	0.0006101	0.005576	1	1	AR
Pubmed	23272232	Long CAG repeat sequence and protein expression of androgen receptor considered as prognostic indicators in male breast carcinoma.	Pubmed	0.0002328	1	0.0006101	0.005576	1	1	AR
Pubmed	16273319	Opposite effects of androgen receptor CAG repeat length on increased risk of left-handedness in males and females.	Pubmed	0.0002328	1	0.0006101	0.005576	1	1	AR
Pubmed	22844252	Brain-specific rescue of Clock reveals system-driven transcriptional rhythms in peripheral tissue.	Pubmed	0.0002328	1	0.0006101	0.005576	1	1	CLOCK
Pubmed	27014003	Neural Androgen Receptors Modulate Gene Expression and Social Recognition But Not Social Investigation.	Pubmed	0.0002328	1	0.0006101	0.005576	1	1	AR
Pubmed	26688387	Clinical, cytogenetic and molecular analysis of androgen insensitivity syndromes from south Indian cohort and detection and in-silico characterization of androgen receptor gene mutations.	Pubmed	0.0002328	1	0.0006101	0.005576	1	1	AR
Pubmed	18694860	Androgen insensitivity syndrome: clinical features and molecular defects.	Pubmed	0.0002328	1	0.0006101	0.005576	1	1	AR
Pubmed	18997859	Genomic androgen receptor-occupied regions with different functions, defined by histone acetylation, coregulators and transcriptional capacity.	Pubmed	0.0002328	1	0.0006101	0.005576	1	1	AR
Pubmed	17728127	Increased risk of breast cancer in women bearing a combination of large CAG and GGN repeats in the exon 1 of the androgen receptor gene.	Pubmed	0.0002328	1	0.0006101	0.005576	1	1	AR
Pubmed	26681762	Clinical and molecular genetic characterization of wild-type MLL infant acute lymphoblastic leukemia identifies few recurrent abnormalities.	Pubmed	0.0002328	1	0.0006101	0.005576	1	1	MEIS1
Pubmed	30191667	MicroRNA-130a inhibits spermatogenesis by directly targeting androgen receptor in mouse Sertoli cells.	Pubmed	0.0002328	1	0.0006101	0.005576	1	1	AR
Pubmed	11301000	Chimera analysis of the Clock mutation in mice shows that complex cellular integration determines circadian behavior.	Pubmed	0.0002328	1	0.0006101	0.005576	1	1	CLOCK
Pubmed	15661403	Clock gene expression in purified mouse hematopoietic stem cells.	Pubmed	0.0002328	1	0.0006101	0.005576	1	1	CLOCK
Pubmed	29747687	Androgen receptor expression in endometrial carcinoma and its correlation with clinicopathologic features.	Pubmed	0.0002328	1	0.0006101	0.005576	1	1	AR
Pubmed	25301736	Androgen receptor promotes gastric cancer cell migration and invasion via AKT-phosphorylation dependent upregulation of matrix metalloproteinase 9.	Pubmed	0.0002328	1	0.0006101	0.005576	1	1	AR
Pubmed	16259011	An essential role for Rxr alpha in the development of Th2 responses.	Pubmed	0.0002328	1	0.0006101	0.005576	1	1	RXRA
Pubmed	25867301	Androgen receptor gene CAG repeat polymorphism and risk of isolated hypospadias: results from a meta-analysis.	Pubmed	0.0002328	1	0.0006101	0.005576	1	1	AR
Pubmed	2159111	Nuclear receptor that identifies a novel retinoic acid response pathway.	Pubmed	0.0002328	1	0.0006101	0.005576	1	1	RXRA
Pubmed	1487249	Point mutation in the steroid-binding domain of the androgen receptor gene in a family with complete androgen insensitivity syndrome (CAIS).	Pubmed	0.0002328	1	0.0006101	0.005576	1	1	AR
Pubmed	8325950	Single strand conformation polymorphism analysis of androgen receptor gene mutations in patients with androgen insensitivity syndromes: application for diagnosis, genetic counseling, and therapy.	Pubmed	0.0002328	1	0.0006101	0.005576	1	1	AR
Pubmed	21368712	Association of androgen receptor gene, CAG and GGN repeat length polymorphism and impulsive-disinhibited personality traits in inmates: the role of short-long haplotype.	Pubmed	0.0002328	1	0.0006101	0.005576	1	1	AR
Pubmed	22272301	Dominant-negative androgen receptor inhibition of intracrine androgen-dependent growth of castration-recurrent prostate cancer.	Pubmed	0.0002328	1	0.0006101	0.005576	1	1	AR
Pubmed	12085360	Androgen receptor exon 1 CAG repeat length and risk of hepatocellular carcinoma in women.	Pubmed	0.0002328	1	0.0006101	0.005576	1	1	AR
Pubmed	17470551	The pituitary function of androgen receptor constitutes a glucocorticoid production circuit.	Pubmed	0.0002328	1	0.0006101	0.005576	1	1	AR
Pubmed	18252782	Androgen receptor gene CAG repeat polymorphism and X-chromosome inactivation in children with premature adrenarche.	Pubmed	0.0002328	1	0.0006101	0.005576	1	1	AR
Pubmed	19888304	Genetic variants in human CLOCK associate with total energy intake and cytokine sleep factors in overweight subjects (GOLDN population).	Pubmed	0.0002328	1	0.0006101	0.005576	1	1	CLOCK
Pubmed	20063560	Polymorphic (CAG)n repeats in the androgen receptor gene: a risk marker for endometriosis and uterine leiomyomas.	Pubmed	0.0002328	1	0.0006101	0.005576	1	1	AR
Pubmed	30308267	The androgen receptor is required for maintenance of bone mass in adult male mice.	Pubmed	0.0002328	1	0.0006101	0.005576	1	1	AR
Pubmed	14667136	A CAG repeat polymorphism in the androgen receptor gene is associated with reduced bone mass and increased risk of osteoporotic fractures.	Pubmed	0.0002328	1	0.0006101	0.005576	1	1	AR
Pubmed	25157703	Conditional knockout of the androgen receptor in gonadotropes reveals crucial roles for androgen in gonadotropin synthesis and surge in female mice.	Pubmed	0.0002328	1	0.0006101	0.005576	1	1	AR
Pubmed	16865224	Androgen receptor CAG polymorphism (Xq11-12) status and human spermatogenesis: a prospective analysis of infertile males and their offspring conceived by intracytoplasmic sperm injection.	Pubmed	0.0002328	1	0.0006101	0.005576	1	1	AR
Pubmed	22403669	The impact of point mutations in the human androgen receptor: classification of mutations on the basis of transcriptional activity.	Pubmed	0.0002328	1	0.0006101	0.005576	1	1	AR
Pubmed	30284554	Expression of Androgen Receptor Variant 7 (AR-V7) in Circulated Tumor Cells and Correlation with Drug Resistance of Prostate Cancer Cells.	Pubmed	0.0002328	1	0.0006101	0.005576	1	1	AR
Pubmed	23639973	Retinoid acid receptor expression is helpful to distinguish between adenoma and well-differentiated carcinoma in the thyroid.	Pubmed	0.0002328	1	0.0006101	0.005576	1	1	RXRA
Pubmed	15123687	The androgen receptor acetylation site regulates cAMP and AKT but not ERK-induced activity.	Pubmed	0.0002328	1	0.0006101	0.005576	1	1	AR
Pubmed	1775137	Substitution of aspartic acid-686 by histidine or asparagine in the human androgen receptor leads to a functionally inactive protein with altered hormone-binding characteristics.	Pubmed	0.0002328	1	0.0006101	0.005576	1	1	AR
Pubmed	30106187	The time-dependent variation of ATP release in mouse primary-cultured urothelial cells is regulated by the clock gene.	Pubmed	0.0002328	1	0.0006101	0.005576	1	1	CLOCK
Pubmed	27681426	Rescue of Metabolic Alterations in AR113Q Skeletal Muscle by Peripheral Androgen Receptor Gene Silencing.	Pubmed	0.0002328	1	0.0006101	0.005576	1	1	AR
Pubmed	24228108	ZFX knockdown inhibits growth and migration of non-small cell lung carcinoma cell line H1299.	Pubmed	0.0002328	1	0.0006101	0.005576	1	1	ZFX
Pubmed	26912059	ZFX Facilitates Cell Proliferation and Imatinib Resistance in Chronic Myeloid Leukemia Cells.	Pubmed	0.0002328	1	0.0006101	0.005576	1	1	ZFX
Pubmed	8325932	A single amino acid substitution (gly743 --> val) in the steroid-binding domain of the human androgen receptor leads to Reifenstein syndrome.	Pubmed	0.0002328	1	0.0006101	0.005576	1	1	AR
Pubmed	24903497	Modulation of neointimal lesion formation by endogenous androgens is independent of vascular androgen receptor.	Pubmed	0.0002328	1	0.0006101	0.005576	1	1	AR
Pubmed	22357206	Differential expression of ZFX gene in gastric cancer.	Pubmed	0.0002328	1	0.0006101	0.005576	1	1	ZFX
Pubmed	19482888	The constitutive active/androstane receptor facilitates unique phenobarbital-induced expression changes of genes involved in key pathways in precancerous liver and liver tumors.	Pubmed	0.0002328	1	0.0006101	0.005576	1	1	AR
Pubmed	27594448	Non-Cell-Autonomous Regulation of Prostate Epithelial Homeostasis by Androgen Receptor.	Pubmed	0.0002328	1	0.0006101	0.005576	1	1	AR
Pubmed	20508206	Kruppel-like factor 15 regulates smooth muscle response to vascular injury--brief report.	Pubmed	0.0002328	1	0.0006101	0.005576	1	1	KLF15
Pubmed	26458764	Circadian CLOCK Mediates Activation of Transforming Growth Factor-? Signaling and Renal Fibrosis through Cyclooxygenase 2.	Pubmed	0.0002328	1	0.0006101	0.005576	1	1	CLOCK
Pubmed	1458719	Androgen resistance due to mutation of the androgen receptor.	Pubmed	0.0002328	1	0.0006101	0.005576	1	1	AR
Pubmed	22579704	Hand preference in humans is associated with testosterone levels and androgen receptor gene polymorphism.	Pubmed	0.0002328	1	0.0006101	0.005576	1	1	AR
Pubmed	18276764	Hyperleptinemia without obesity in male mice lacking androgen receptor in adipose tissue.	Pubmed	0.0002328	1	0.0006101	0.005576	1	1	AR
Pubmed	21940984	Androgen receptor gene polymorphisms and the fat-bone axis in young men and women.	Pubmed	0.0002328	1	0.0006101	0.005576	1	1	AR
Pubmed	15519887	Intranuclear organization and function of the androgen receptor.	Pubmed	0.0002328	1	0.0006101	0.005576	1	1	AR
Pubmed	19049333	Mineralization and bone resorption are regulated by the androgen receptor in male mice.	Pubmed	0.0002328	1	0.0006101	0.005576	1	1	AR
Pubmed	22322597	Cryptorchidism in mice with an androgen receptor ablation in gubernaculum testis.	Pubmed	0.0002328	1	0.0006101	0.005576	1	1	AR
Pubmed	16275920	Androgens regulate the permeability of the blood-testis barrier.	Pubmed	0.0002328	1	0.0006101	0.005576	1	1	AR
Pubmed	8187068	Frequent detection of codon 877 mutation in the androgen receptor gene in advanced prostate cancers.	Pubmed	0.0002328	1	0.0006101	0.005576	1	1	AR
Pubmed	25013928	Meis1 regulates epidermal stem cells and is required for skin tumorigenesis.	Pubmed	0.0002328	1	0.0006101	0.005576	1	1	MEIS1
Pubmed	31432109	Homoharringtonine enhances the effect of imatinib on chronic myelogenous leukemia cells by downregulating ZFX.	Pubmed	0.0002328	1	0.0006101	0.005576	1	1	ZFX
Pubmed	10706109	Androgen receptor mutations in prostate cancer.	Pubmed	0.0002328	1	0.0006101	0.005576	1	1	AR
Pubmed	8103398	An exonic point mutation creates a MaeIII site in the androgen receptor gene of a family with complete androgen insensitivity syndrome.	Pubmed	0.0002328	1	0.0006101	0.005576	1	1	AR
Pubmed	22128184	Role for Ets-2(Thr-72) transcription factor in stage-specific thymocyte development and survival.	Pubmed	0.0002328	1	0.0006101	0.005576	1	1	ETS2
Pubmed	16437189	South Indian men with reduced CAG repeat length in the androgen receptor gene have an increased risk of prostate cancer.	Pubmed	0.0002328	1	0.0006101	0.005576	1	1	AR
Pubmed	26289479	Structural mechanism for signal transduction in RXR nuclear receptor heterodimers.	Pubmed	0.0002328	1	0.0006101	0.005576	1	1	RXRA
Pubmed	12573820	Potential action of IGF-1 and EGF on androgen receptor nuclear transfer and transactivation in normal and cancer human prostate cell lines.	Pubmed	0.0002328	1	0.0006101	0.005576	1	1	AR
Pubmed	28205585	Neuronally-directed effects of RXR activation in a mouse model of Alzheimer's disease.	Pubmed	0.0002328	1	0.0006101	0.005576	1	1	RXRA
Pubmed	12538623	Hepatocyte retinoid X receptor-alpha-deficient mice have reduced food intake, increased body weight, and improved glucose tolerance.	Pubmed	0.0002328	1	0.0006101	0.005576	1	1	RXRA
Pubmed	25500996	Promoter-dependent activity on androgen receptor N-terminal domain mutations in androgen insensitivity syndrome.	Pubmed	0.0002328	1	0.0006101	0.005576	1	1	AR
Pubmed	18624843	Combination of short CAG and GGN repeats in the androgen receptor gene is associated with acne risk in North East China.	Pubmed	0.0002328	1	0.0006101	0.005576	1	1	AR
Pubmed	16377095	Association study of androgen receptor CAG repeat polymorphism and male violent criminal activity.	Pubmed	0.0002328	1	0.0006101	0.005576	1	1	AR
Pubmed	18824496	Mitochondrial abnormalities in spinal and bulbar muscular atrophy.	Pubmed	0.0002328	1	0.0006101	0.005576	1	1	AR
Pubmed	21722642	Variation in CAG repeat length of the androgen receptor gene predicts variables associated with intrasexual competitiveness in human males.	Pubmed	0.0002328	1	0.0006101	0.005576	1	1	AR
Pubmed	19797017	Expression of androgen receptor in human placentas from normal and preeclamptic pregnancies.	Pubmed	0.0002328	1	0.0006101	0.005576	1	1	AR
Pubmed	30141201	Standardization of CTC AR-V7 PCR assay and evaluation of its role in castration resistant prostate cancer progression.	Pubmed	0.0002328	1	0.0006101	0.005576	1	1	AR
Pubmed	8647313	Molecular modeling and in vitro investigations of the human androgen receptor DNA-binding domain: application for the study of two mutations.	Pubmed	0.0002328	1	0.0006101	0.005576	1	1	AR
Pubmed	22568330	[Expression of androgen receptor in genital tissue of patients with congenital hypospadias and simple chordee].	Pubmed	0.0002328	1	0.0006101	0.005576	1	1	AR
Pubmed	30761532	Androgen receptor expression in circulating tumor cells of patients with metastatic breast cancer.	Pubmed	0.0002328	1	0.0006101	0.005576	1	1	AR
Pubmed	19668381	Integrated expression profiling and ChIP-seq analyses of the growth inhibition response program of the androgen receptor.	Pubmed	0.0002328	1	0.0006101	0.005576	1	1	AR
Pubmed	1970799	Chromosomal localization of ZFX--a human gene that escapes X inactivation--and its murine homologs.	Pubmed	0.0002328	1	0.0006101	0.005576	1	1	ZFX
Pubmed	21317158	Absence of disturbed axonal transport in spinal and bulbar muscular atrophy.	Pubmed	0.0002328	1	0.0006101	0.005576	1	1	AR
Pubmed	15699354	The R-enantiomer of the nonsteroidal antiinflammatory drug etodolac binds retinoid X receptor and induces tumor-selective apoptosis.	Pubmed	0.0002328	1	0.0006101	0.005576	1	1	RXRA
Pubmed	15215582	A novel genetic system for analysis of co-activators for the N-terminal transactivation function domain of the human androgen receptor.	Pubmed	0.0002328	1	0.0006101	0.005576	1	1	AR
Pubmed	28935391	Extracellular vesicles released by mesenchymal-like prostate carcinoma cells modulate EMT state of recipient epithelial-like carcinoma cells through regulation of AR signaling.	Pubmed	0.0002328	1	0.0006101	0.005576	1	1	AR
Pubmed	12648179	Long CAG repeats in the AR gene are not associated with infertility in Finnish males.	Pubmed	0.0002328	1	0.0006101	0.005576	1	1	AR
Pubmed	22745190	Minireview: The androgen receptor in breast tissues: growth inhibitor, tumor suppressor, oncogene?	Pubmed	0.0002328	1	0.0006101	0.005576	1	1	AR
Pubmed	27498682	A novel variant of androgen receptor is associated with idiopathic azoospermia.	Pubmed	0.0002328	1	0.0006101	0.005576	1	1	AR
Pubmed	10835690	Glucocorticoids can promote androgen-independent growth of prostate cancer cells through a mutated androgen receptor.	Pubmed	0.0002328	1	0.0006101	0.005576	1	1	AR
Pubmed	16373508	Premature ovarian failure in androgen receptor-deficient mice.	Pubmed	0.0002328	1	0.0006101	0.005576	1	1	AR
Pubmed	23825629	Disruption of the Circadian Clock in Mice Increases Intestinal Permeability and Promotes Alcohol-Induced Hepatic Pathology and Inflammation.	Pubmed	0.0002328	1	0.0006101	0.005576	1	1	CLOCK
Pubmed	27520377	CLOCK modulates survival and acute lung injury in mice with polymicrobial sepsis.	Pubmed	0.0002328	1	0.0006101	0.005576	1	1	CLOCK
Pubmed	8487630	Evolution of the Zfx and Zfy genes: rates and interdependence between the genes.	Pubmed	0.0002328	1	0.0006101	0.005576	1	1	ZFX
Pubmed	29862474	Androgen Receptor Predicts First and Multiple Recurrences in Non-Muscle Invasive Urothelial Carcinoma of the Bladder.	Pubmed	0.0002328	1	0.0006101	0.005576	1	1	AR
Pubmed	10675365	RXRalpha overexpression in cardiomyocytes causes dilated cardiomyopathy but fails to rescue myocardial hypoplasia in RXRalpha-null fetuses.	Pubmed	0.0002328	1	0.0006101	0.005576	1	1	RXRA
Pubmed	25249645	Androgen receptor roles in insulin resistance and obesity in males: the linkage of androgen-deprivation therapy to metabolic syndrome.	Pubmed	0.0002328	1	0.0006101	0.005576	1	1	AR
Pubmed	24403250	Differential impact of the expression of the androgen receptor by age in estrogen receptor-positive breast cancer.	Pubmed	0.0002328	1	0.0006101	0.005576	1	1	AR
Pubmed	19851057	Functional analysis of novel androgen receptor mutations in a unique cohort of Indonesian patients with a disorder of sex development.	Pubmed	0.0002328	1	0.0006101	0.005576	1	1	AR
Pubmed	26537258	Plasma AR and abiraterone-resistant prostate cancer.	Pubmed	0.0002328	1	0.0006101	0.005576	1	1	AR
Pubmed	30395538	Androgen receptor functions as transcriptional repressor of cancer-associated fibroblast activation.	Pubmed	0.0002328	1	0.0006101	0.005576	1	1	AR
Pubmed	26813233	Functional analysis of androgen receptor mutations that confer anti-androgen resistance identified in circulating cell-free DNA from prostate cancer patients.	Pubmed	0.0002328	1	0.0006101	0.005576	1	1	AR
Pubmed	12877254	Molecular analysis of the androgen receptor gene in Hong Kong Chinese infertile men.	Pubmed	0.0002328	1	0.0006101	0.005576	1	1	AR
Pubmed	17972531	Correlation of androgen receptor status, neuroendocrine differentiation and angiogenesis with time-to-biochemical failure after radical prostatectomy in clinically localized prostate cancer.	Pubmed	0.0002328	1	0.0006101	0.005576	1	1	AR
Pubmed	15387369	The clinical role of the PEA3 transcription factor in ovarian and breast carcinoma in effusions.	Pubmed	0.0002328	1	0.0006101	0.005576	1	1	ETV4
Pubmed	23981290	The role of retinoic acid in hepatic lipid homeostasis defined by genomic binding and transcriptome profiling.	Pubmed	0.0002328	1	0.0006101	0.005576	1	1	RXRA
Pubmed	14974917	The androgen receptor gene CAG polymorphism is associated with the severity of coronary artery disease in men.	Pubmed	0.0002328	1	0.0006101	0.005576	1	1	AR
Pubmed	22327304	Expression of androgen receptors in Barrett esophagus.	Pubmed	0.0002328	1	0.0006101	0.005576	1	1	AR
Pubmed	29658882	Transcriptomic analyses reveal rhythmic and CLOCK-driven pathways in human skeletal muscle.	Pubmed	0.0002328	1	0.0006101	0.005576	1	1	CLOCK
Pubmed	21525286	Impaired limbic gamma oscillatory synchrony during anxiety-related behavior in a genetic mouse model of bipolar mania.	Pubmed	0.0002328	1	0.0006101	0.005576	1	1	CLOCK
Pubmed	19533338	Androgen receptor overexpression induces tamoxifen resistance in human breast cancer cells.	Pubmed	0.0002328	1	0.0006101	0.005576	1	1	AR
Pubmed	21215164	[Expression of androgen receptor in breast carcinoma and its relationship with estrogen receptor, progesterone receptor and HER2 status].	Pubmed	0.0002328	1	0.0006101	0.005576	1	1	AR
Pubmed	29772431	Down-regulation of ETS2 inhibits the invasion and metastasis of renal cell carcinoma cells by inducing EMT via the PI3K/Akt signaling pathway.	Pubmed	0.0002328	1	0.0006101	0.005576	1	1	ETS2
Pubmed	28186600	[Analysis of AR gene mutation in a family affected with complete androgen insensitivity syndrome using long chain RT-PCR].	Pubmed	0.0002328	1	0.0006101	0.005576	1	1	AR
Pubmed	28400202	Genetic Variation in Kruppel like Factor 15 Is Associated with Left Ventricular Hypertrophy in Patients with Type 2 Diabetes: Discovery and Replication Cohorts.	Pubmed	0.0002328	1	0.0006101	0.005576	1	1	KLF15
Pubmed	11956643	Polymorphic CAG repeat length within the androgen receptor gene: identification of a subgroup of patients with increased risk of ovarian cancer.	Pubmed	0.0002328	1	0.0006101	0.005576	1	1	AR
Pubmed	18510939	E1AF promotes mithramycin A-induced Huh-7 cell apoptosis depending on its DNA-binding domain.	Pubmed	0.0002328	1	0.0006101	0.005576	1	1	ETV4
Pubmed	28060723	The effect of androgen receptor expression on clinical characterization of metastatic breast cancer.	Pubmed	0.0002328	1	0.0006101	0.005576	1	1	AR
Pubmed	26817611	Pharmacologic blockade and genetic deletion of androgen receptor attenuates aortic aneurysm formation.	Pubmed	0.0002328	1	0.0006101	0.005576	1	1	AR
Pubmed	22193177	Promoter methylation analysis of seven clock genes in Parkinson's disease.	Pubmed	0.0002328	1	0.0006101	0.005576	1	1	CLOCK
Pubmed	22286197	Methylation of AR locus does not always reflect X chromosome inactivation state.	Pubmed	0.0002328	1	0.0006101	0.005576	1	1	AR
Pubmed	28052297	Androgen Receptor Gene Copy Number and Protein Expression in Treatment-Naïve Prostate Cancer.	Pubmed	0.0002328	1	0.0006101	0.005576	1	1	AR
Pubmed	14652007	The polyglycine and polyglutamine repeats in the androgen receptor gene in Japanese and Caucasian populations.	Pubmed	0.0002328	1	0.0006101	0.005576	1	1	AR
Pubmed	30378192	Distribution of androgen receptor expression in the urinary bladder.	Pubmed	0.0002328	1	0.0006101	0.005576	1	1	AR
Pubmed	29693241	Identification of 4 novel mutations of androgen receptor gene in 8 Chinese families with complete androgen insensitivity syndrome.	Pubmed	0.0002328	1	0.0006101	0.005576	1	1	AR
Pubmed	27841936	Androgen Receptor in the Ovary Theca Cells Plays a Critical Role in Androgen-Induced Reproductive Dysfunction.	Pubmed	0.0002328	1	0.0006101	0.005576	1	1	AR
Pubmed	15341991	Linkage between androgen receptor gene CAG trinucleotide repeat length and testicular germ cell cancer histological type and clinical stage.	Pubmed	0.0002328	1	0.0006101	0.005576	1	1	AR
Pubmed	21858198	A conserved tissue-specific homeodomain-less isoform of MEIS1 is downregulated in colorectal cancer.	Pubmed	0.0002328	1	0.0006101	0.005576	1	1	MEIS1
Pubmed	30695595	[Role of clock proteins in skin carcinogenesis in 14-month-old SHR mice maintained under disrupted light regimen].	Pubmed	0.0002328	1	0.0006101	0.005576	1	1	CLOCK
Pubmed	20491624	Role of androgen receptor in prostate cancer cell cycle regulation: interaction with cell cycle regulatory proteins and enzymes of DNA synthesis.	Pubmed	0.0002328	1	0.0006101	0.005576	1	1	AR
Pubmed	9329414	Etiologic classification of severe hypospadias: implications for prognosis and management.	Pubmed	0.0002328	1	0.0006101	0.005576	1	1	AR
Pubmed	26231218	Silencing neuronal mutant androgen receptor in a mouse model of spinal and bulbar muscular atrophy.	Pubmed	0.0002328	1	0.0006101	0.005576	1	1	AR
Pubmed	23571770	Association of a tagging single nucleotide polymorphism in the androgen receptor gene region with susceptibility to severe hypospadias in a Caucasian population.	Pubmed	0.0002328	1	0.0006101	0.005576	1	1	AR
Pubmed	19361789	A novel sequence variation in the transactivation regulating domain of the human androgen receptor.	Pubmed	0.0002328	1	0.0006101	0.005576	1	1	AR
Pubmed	25869021	KLF15 in breast cancer: a novel tumor suppressor?	Pubmed	0.0002328	1	0.0006101	0.005576	1	1	KLF15
Pubmed	18562955	Androgen receptor gene CAG repeats, estrogen exposure status, and breast cancer susceptibility.	Pubmed	0.0002328	1	0.0006101	0.005576	1	1	AR
Pubmed	12969790	Retinoid-X-receptor alpha (RXRalpha) expression during laryngeal carcinogenesis: detrimental or beneficial event?	Pubmed	0.0002328	1	0.0006101	0.005576	1	1	RXRA
Pubmed	14974091	Novel androgen receptor gene mutations in Australian patients with complete androgen insensitivity syndrome.	Pubmed	0.0002328	1	0.0006101	0.005576	1	1	AR
Pubmed	19815331	A double nucleotide insertion-induced frame-shift mutation of the androgen receptor gene in a familial complete androgen insensitivity syndrome.	Pubmed	0.0002328	1	0.0006101	0.005576	1	1	AR
Pubmed	20127024	CAG repeats in the androgen receptor gene are shorter in patients with pulmonary, esophageal or bladder carcinoma and longer in women with uterine leiomyoma.	Pubmed	0.0002328	1	0.0006101	0.005576	1	1	AR
Pubmed	12466388	Pathophysiology of androgen insensitivity syndromes: molecular and structural approaches of natural and engineered androgen receptor mutations at amino acid 743.	Pubmed	0.0002328	1	0.0006101	0.005576	1	1	AR
Pubmed	23583766	Effects of neural androgen receptor disruption on aggressive behavior, arginine vasopressin and galanin systems in the bed nucleus of stria terminalis and lateral septum.	Pubmed	0.0002328	1	0.0006101	0.005576	1	1	AR
Pubmed	1681426	A frameshift mutation destabilizes androgen receptor messenger RNA in the Tfm mouse.	Pubmed	0.0002328	1	0.0006101	0.005576	1	1	AR
Pubmed	12517791	Novel mutations of androgen receptor: a possible mechanism of bicalutamide withdrawal syndrome.	Pubmed	0.0002328	1	0.0006101	0.005576	1	1	AR
Pubmed	26893365	A genetic variation in microRNA target site of ETS2 is associated with clinical outcomes of paclitaxel-cisplatin chemotherapy in non-small cell lung cancer.	Pubmed	0.0002328	1	0.0006101	0.005576	1	1	ETS2
Pubmed	16161040	Androgen receptor polymorphisms and endometrial cancer risk.	Pubmed	0.0002328	1	0.0006101	0.005576	1	1	AR
Pubmed	24913829	Androgen receptor (AR) suppresses normal human prostate epithelial cell proliferation via AR/?-catenin/TCF-4 complex inhibition of c-MYC transcription.	Pubmed	0.0002328	1	0.0006101	0.005576	1	1	AR
Pubmed	27417274	Androgen receptor CAG repeat polymorphism and hypothalamic-pituitary-gonadal function in Filipino young adult males.	Pubmed	0.0002328	1	0.0006101	0.005576	1	1	AR
Pubmed	12202660	Racial variation in CAG repeat lengths within the androgen receptor gene among prostate cancer patients of lower socioeconomic status.	Pubmed	0.0002328	1	0.0006101	0.005576	1	1	AR
Pubmed	21609552	[Correlation of endogenous androgen and androgen receptor level with coronary artery diseases in elderly males].	Pubmed	0.0002328	1	0.0006101	0.005576	1	1	AR
Pubmed	25277659	AZD1152-HQPA induces growth arrest and apoptosis in androgen-dependent prostate cancer cell line (LNCaP) via producing aneugenic micronuclei and polyploidy.	Pubmed	0.0002328	1	0.0006101	0.005576	1	1	AR
Pubmed	29990857	KLF15 suppresses cell growth and predicts prognosis in lung adenocarcinoma.	Pubmed	0.0002328	1	0.0006101	0.005576	1	1	KLF15
Pubmed	17922225	Androgen receptor gene polymorphism may affect the risk of urothelial carcinoma.	Pubmed	0.0002328	1	0.0006101	0.005576	1	1	AR
Pubmed	7950980	The androgen receptor in the testicular feminized (Tfm) mouse may be a product of internal translation initiation.	Pubmed	0.0002328	1	0.0006101	0.005576	1	1	AR
Pubmed	15514032	Androgen receptor (AR) NH2- and COOH-terminal interactions result in the differential influences on the AR-mediated transactivation and cell growth.	Pubmed	0.0002328	1	0.0006101	0.005576	1	1	AR
Pubmed	21445561	Expression of humoral autoimmunity is related to androgen receptor CAG repeat length in men with systemic lupus erythematosus.	Pubmed	0.0002328	1	0.0006101	0.005576	1	1	AR
Pubmed	28499925	Does Krüppel Like Factor 15 Play an Important Role in the Left Ventricular Hypertrophy of Patients with Type 2 Diabetes?	Pubmed	0.0002328	1	0.0006101	0.005576	1	1	KLF15
Pubmed	25184630	AR-V7 and resistance to enzalutamide and abiraterone in prostate cancer.	Pubmed	0.0002328	1	0.0006101	0.005576	1	1	AR
Pubmed	18645714	Androgen receptor gene CAG repeat length in women with metabolic syndrome.	Pubmed	0.0002328	1	0.0006101	0.005576	1	1	AR
Pubmed	29753316	Differential Expression Profile of ZFX Variants Discriminates Breast Cancer Subtypes	Pubmed	0.0002328	1	0.0006101	0.005576	1	1	ZFX
Pubmed	7981221	The mouse androgen receptor gene contains a second functional promoter which is regulated by dihydrotestosterone.	Pubmed	0.0002328	1	0.0006101	0.005576	1	1	AR
Pubmed	24674978	Differential modulation of clock gene expression in the suprachiasmatic nucleus, liver and heart of aged mice.	Pubmed	0.0002328	1	0.0006101	0.005576	1	1	CLOCK
Pubmed	9856504	Functional characterisation of mutations in the ligand-binding domain of the androgen receptor gene in patients with androgen insensitivity syndrome.	Pubmed	0.0002328	1	0.0006101	0.005576	1	1	AR
Pubmed	15103390	MEIS 1 expression is downregulated through promoter hypermethylation in AML1-ETO acute myeloid leukemias.	Pubmed	0.0002328	1	0.0006101	0.005576	1	1	MEIS1
Pubmed	15006913	Decreased retinoid X receptor-alpha protein expression in basal cells occurs in the early stage of human prostate cancer development.	Pubmed	0.0002328	1	0.0006101	0.005576	1	1	RXRA
Pubmed	22851332	The expression and actions of androgen receptor in upper urinary tract urothelial carcinoma (UUTUC) tissues and the primary cultured cells.	Pubmed	0.0002328	1	0.0006101	0.005576	1	1	AR
Pubmed	24972164	Identification of a naturally occurring retinoid X receptor agonist from Brazilian green propolis.	Pubmed	0.0002328	1	0.0006101	0.005576	1	1	RXRA
Pubmed	20410235	Frailty, serum androgens, and the CAG repeat polymorphism: results from the Massachusetts Male Aging Study.	Pubmed	0.0002328	1	0.0006101	0.005576	1	1	AR
Pubmed	18181049	Polymorphic CAG and GGC repeat lengths in the androgen receptor gene and prostate cancer risk: analysis of a Brazilian population.	Pubmed	0.0002328	1	0.0006101	0.005576	1	1	AR
Pubmed	1631125	Androgen receptor gene mutations in human prostate cancer.	Pubmed	0.0002328	1	0.0006101	0.005576	1	1	AR
Pubmed	20056211	Mutational analysis of androgen receptor gene in four Chinese patients with male pseudohermaphroditism.	Pubmed	0.0002328	1	0.0006101	0.005576	1	1	AR
Pubmed	21561764	Suppression of retinoid X receptor alpha and aberrant ?-catenin expression significantly associates with progression of colorectal carcinoma.	Pubmed	0.0002328	1	0.0006101	0.005576	1	1	RXRA
Pubmed	15525515	Structural basis for androgen receptor interdomain and coactivator interactions suggests a transition in nuclear receptor activation function dominance.	Pubmed	0.0002328	1	0.0006101	0.005576	1	1	AR
Pubmed	30093910	Overview of the structure-based non-genomic effects of the nuclear receptor RXR?.	Pubmed	0.0002328	1	0.0006101	0.005576	1	1	RXRA
Pubmed	29254307	Social selection favours offspring prone to the development of androgenetic alopecia.	Pubmed	0.0002328	1	0.0006101	0.005576	1	1	AR
Pubmed	18273818	Size of the exon 1-CAG repeats of the androgen receptor gene employed as a molecular marker in the diagnosis of Turner syndrome in girls with short stature.	Pubmed	0.0002328	1	0.0006101	0.005576	1	1	AR
Pubmed	17968460	Androgen receptors are expressed in a variety of human fetal extragenital tissues: an immunohistochemical study.	Pubmed	0.0002328	1	0.0006101	0.005576	1	1	AR
Pubmed	7591265	Mutant androgen receptors in prostatic tumors distinguish between amino-acid-sequence requirements for transactivation and ligand binding.	Pubmed	0.0002328	1	0.0006101	0.005576	1	1	AR
Pubmed	17438289	Kruppel-like factor 15 is a regulator of cardiomyocyte hypertrophy.	Pubmed	0.0002328	1	0.0006101	0.005576	1	1	KLF15
Pubmed	123850	Developmental study of androgen responsiveness in the submandibular gland of the mouse.	Pubmed	0.0002328	1	0.0006101	0.005576	1	1	AR
Pubmed	25178713	Increased androgen receptor activity and cell proliferation in aromatase inhibitor-resistant breast carcinoma.	Pubmed	0.0002328	1	0.0006101	0.005576	1	1	AR
Pubmed	2512506	Putative transcription activator with alternative isoforms encoded by human ZFX gene.	Pubmed	0.0002328	1	0.0006101	0.005576	1	1	ZFX
Pubmed	20672904	Germline study of AR gene of Indian women with ovarian failure.	Pubmed	0.0002328	1	0.0006101	0.005576	1	1	AR
Pubmed	15545219	Androgen receptor gene methylation and exon one CAG repeat length in ovarian cancer: differences from breast cancer.	Pubmed	0.0002328	1	0.0006101	0.005576	1	1	AR
Pubmed	28475016	Dissecting the roles of the androgen receptor in prostate cancer from molecular perspectives.	Pubmed	0.0002328	1	0.0006101	0.005576	1	1	AR
Pubmed	27925286	Bone Resorption Is Regulated by Circadian Clock in Osteoblasts.	Pubmed	0.0002328	1	0.0006101	0.005576	1	1	CLOCK
Pubmed	10598582	A C619Y mutation in the human androgen receptor causes inactivation and mislocalization of the receptor with concomitant sequestration of SRC-1 (steroid receptor coactivator 1)	Pubmed	0.0002328	1	0.0006101	0.005576	1	1	AR
Pubmed	29768442	Genetic variation in the CLOCK gene is associated with idiopathic recurrent spontaneous abortion.	Pubmed	0.0002328	1	0.0006101	0.005576	1	1	CLOCK
Pubmed	21748469	Androgen receptor and its splice variants in prostate cancer.	Pubmed	0.0002328	1	0.0006101	0.005576	1	1	AR
Pubmed	27609317	Complete androgen insensitivity syndrome caused by a deep intronic pseudoexon-activating mutation in the androgen receptor gene.	Pubmed	0.0002328	1	0.0006101	0.005576	1	1	AR
Pubmed	17431729	Association of tri-nucleotide (CAG and GGC) repeat polymorphism of androgen receptor gene in Taiwanese women with refractory or remission rheumatoid arthritis.	Pubmed	0.0002328	1	0.0006101	0.005576	1	1	AR
Pubmed	20370469	3111T/C clock gene polymorphism is not associated with sleep disturbances in untreated depressed patients.	Pubmed	0.0002328	1	0.0006101	0.005576	1	1	CLOCK
Pubmed	23868827	An unexpected switch: regulation of cardiomyocyte proliferation by the homeobox gene meis1.	Pubmed	0.0002328	1	0.0006101	0.005576	1	1	MEIS1
Pubmed	19301304	Tumoristatic effects of endostatin in prostate cancer is dependent on androgen receptor status.	Pubmed	0.0002328	1	0.0006101	0.005576	1	1	AR
Pubmed	16957138	Association of long polyglycine tracts (GGN repeats) in exon 1 of the androgen receptor gene with cryptorchidism and penile hypospadias in Iranian patients.	Pubmed	0.0002328	1	0.0006101	0.005576	1	1	AR
Pubmed	25417649	Retinoid X receptor ? attenuates host antiviral response by suppressing type I interferon.	Pubmed	0.0002328	1	0.0006101	0.005576	1	1	RXRA
Pubmed	11161815	The MEIS1 oncogene is highly expressed in neuroblastoma and amplified in cell line IMR32.	Pubmed	0.0002328	1	0.0006101	0.005576	1	1	MEIS1
Pubmed	23184046	Androgen receptor GGC polymorphism and testosterone levels associated with high risk of prostate cancer and benign prostatic hyperplasia.	Pubmed	0.0002328	1	0.0006101	0.005576	1	1	AR
Pubmed	27493028	Neuromuscular junctions are pathological but not denervated in two mouse models of spinal bulbar muscular atrophy.	Pubmed	0.0002328	1	0.0006101	0.005576	1	1	AR
Pubmed	24786235	Development of ?-amino-carbonyl compounds as androgen receptor antagonists.	Pubmed	0.0002328	1	0.0006101	0.005576	1	1	AR
Pubmed	21312389	Gene expression alterations by conditional knockout of androgen receptor in adult Sertoli cells of Utp14b jsd/jsd (jsd) mice.	Pubmed	0.0002328	1	0.0006101	0.005576	1	1	AR
Pubmed	24665929	Androgenetic alopecia and polymorphism of the androgen receptor gene (SNP rs6152) in patients with benign prostate hyperplasia or prostate cancer.	Pubmed	0.0002328	1	0.0006101	0.005576	1	1	AR
Pubmed	22370991	Androgen resistance in female mice increases susceptibility to DMBA-induced mammary tumors.	Pubmed	0.0002328	1	0.0006101	0.005576	1	1	AR
Pubmed	22730183	Temporally controlled targeted somatic mutagenesis in mouse eye pigment epithelium.	Pubmed	0.0002328	1	0.0006101	0.005576	1	1	RXRA
Pubmed	17906287	Glutamine tract length of human androgen receptors affects hormone-dependent and -independent prostate cancer in mice.	Pubmed	0.0002328	1	0.0006101	0.005576	1	1	AR
Pubmed	23945560	Androgen receptor phosphorylation at serine 308 and serine 791 predicts enhanced survival in castrate resistant prostate cancer patients.	Pubmed	0.0002328	1	0.0006101	0.005576	1	1	AR
Pubmed	21489984	Cross-talk between the androgen receptor and the liver X receptor: implications for cholesterol homeostasis.	Pubmed	0.0002328	1	0.0006101	0.005576	1	1	AR
Pubmed	28087734	Increased mitophagy in the skeletal muscle of spinal and bulbar muscular atrophy patients.	Pubmed	0.0002328	1	0.0006101	0.005576	1	1	AR
Pubmed	2380187	Expression of the human androgen receptor gene utilizes a common promoter in diverse human tissues and cell lines.	Pubmed	0.0002328	1	0.0006101	0.005576	1	1	AR
Pubmed	26297988	Androgen receptor inhibits epithelial-mesenchymal transition, migration, and invasion of PC-3 prostate cancer cells.	Pubmed	0.0002328	1	0.0006101	0.005576	1	1	AR
Pubmed	22483626	Mutational spectrum of the GATA5 gene associated with familial atrial fibrillation.	Pubmed	0.0002328	1	0.0006101	0.005576	1	1	GATA5
Pubmed	21327417	Androgen receptor CAG repeat size is associated with stress fracture risk: a pilot study.	Pubmed	0.0002328	1	0.0006101	0.005576	1	1	AR
Pubmed	3216866	The human androgen receptor: complementary deoxyribonucleic acid cloning, sequence analysis and gene expression in prostate.	Pubmed	0.0002328	1	0.0006101	0.005576	1	1	AR
Pubmed	15817010	Sex steroid level, androgen receptor polymorphism, and depressive symptoms in healthy elderly men.	Pubmed	0.0002328	1	0.0006101	0.005576	1	1	AR
Pubmed	12527001	The role of the ETS gene PEA3 in the development of motor and sensory neurons.	Pubmed	0.0002328	1	0.0006101	0.005576	1	1	ETV4
Pubmed	21503941	Krüppel-like factor 15 activates hepatitis B virus gene expression and replication.	Pubmed	0.0002328	1	0.0006101	0.005576	1	1	KLF15
Pubmed	18342859	Sex-reversed phenotype in association with two novel mutations c.2494delA and c.T3004C in the ligand-binding domain of the androgen receptor gene.	Pubmed	0.0002328	1	0.0006101	0.005576	1	1	AR
Pubmed	24944078	Androgen receptor enhances cell adhesion and decreases cell migration via modulating ?1-integrin-AKT signaling in hepatocellular carcinoma cells.	Pubmed	0.0002328	1	0.0006101	0.005576	1	1	AR
Pubmed	19218788	Relationship between the CAG repeat polymorphism in the androgen receptor gene and acne in the Han ethnic group.	Pubmed	0.0002328	1	0.0006101	0.005576	1	1	AR
Pubmed	2403358	Molecular cloning of androgen receptors from divergent species with a polymerase chain reaction technique: complete cDNA sequence of the mouse androgen receptor and isolation of androgen receptor cDNA probes from dog, guinea pig and clawed frog.	Pubmed	0.0002328	1	0.0006101	0.005576	1	1	AR
Pubmed	25712683	Androgen Receptor Gene Aberrations in Circulating Cell-Free DNA: Biomarkers of Therapeutic Resistance in Castration-Resistant Prostate Cancer.	Pubmed	0.0002328	1	0.0006101	0.005576	1	1	AR
Pubmed	19758318	Human mast cells express androgen receptors but treatment with testosterone exerts no influence on IgE-independent mast cell degranulation elicited by neuromuscular blocking agents.	Pubmed	0.0002328	1	0.0006101	0.005576	1	1	AR
Pubmed	28945566	[Androgen receptor variants in prostate cancer].	Pubmed	0.0002328	1	0.0006101	0.005576	1	1	AR
Pubmed	15120698	Androgen receptor gene cytosine, adenine, and guanine trinucleotide repeats in patients with endometriosis.	Pubmed	0.0002328	1	0.0006101	0.005576	1	1	AR
Pubmed	12128217	Ets2 is expressed during morphogenesis of the somite and limb in the mouse embryo.	Pubmed	0.0002328	1	0.0006101	0.005576	1	1	ETS2
Pubmed	19136388	Androgen receptor in Sertoli cells is not required for testosterone-induced suppression of spermatogenesis, but contributes to Sertoli cell organization in Utp14b jsd mice.	Pubmed	0.0002328	1	0.0006101	0.005576	1	1	AR
Pubmed	25324544	?-Apo-13-carotenone regulates retinoid X receptor transcriptional activity through tetramerization of the receptor.	Pubmed	0.0002328	1	0.0006101	0.005576	1	1	RXRA
Pubmed	9533962	Expression of androgen receptor mRNA during mouse embryogenesis.	Pubmed	0.0002328	1	0.0006101	0.005576	1	1	AR
Pubmed	10323385	A novel mutation in the CAG triplet region of exon 1 of androgen receptor gene causes complete androgen insensitivity syndrome in a large kindred.	Pubmed	0.0002328	1	0.0006101	0.005576	1	1	AR
Pubmed	17940184	Androgen receptor (AR) coregulators: a diversity of functions converging on and regulating the AR transcriptional complex.	Pubmed	0.0002328	1	0.0006101	0.005576	1	1	AR
Pubmed	17334587	Expression of human AR cDNA driven by its own promoter results in mild promotion, but not suppression, of growth in human prostate cancer PC-3 cells.	Pubmed	0.0002328	1	0.0006101	0.005576	1	1	AR
Pubmed	17334586	Phenotypic heterogeneity of mutations in androgen receptor gene.	Pubmed	0.0002328	1	0.0006101	0.005576	1	1	AR
Pubmed	16888087	Normal hematopoiesis after conditional targeting of RXRalpha in murine hematopoietic stem/progenitor cells.	Pubmed	0.0002328	1	0.0006101	0.005576	1	1	RXRA
Pubmed	15713264	Behavioral performance of tfm mice supports the beneficial role of androgen receptors in spatial learning and memory.	Pubmed	0.0002328	1	0.0006101	0.005576	1	1	AR
Pubmed	24513686	Elevated methylation of the RXRA promoter region may be responsible for its downregulated expression in the myocardium of patients with TOF.	Pubmed	0.0002328	1	0.0006101	0.005576	1	1	RXRA
Pubmed	23175127	A novel GATA5 loss-of-function mutation underlies lone atrial fibrillation.	Pubmed	0.0002328	1	0.0006101	0.005576	1	1	GATA5
Pubmed	17334597	Analysis of the CAG repeat number in exon 1 of the androgen receptor gene in Slovene men with idiopathic azoospermia and oligoasthenoteratozoospermia.	Pubmed	0.0002328	1	0.0006101	0.005576	1	1	AR
Pubmed	2250910	Molecular organization and differential polyadenylation sites of the human ETS2 gene.	Pubmed	0.0002328	1	0.0006101	0.005576	1	1	ETS2
Pubmed	1691708	Zfa is an expressed retroposon derived from an alternative transcript of the Zfx gene.	Pubmed	0.0002328	1	0.0006101	0.005576	1	1	ZFX
Pubmed	7937057	The androgen receptor gene mutations database.	Pubmed	0.0002328	1	0.0006101	0.005576	1	1	AR
Pubmed	21784131	Androgen receptor-mediated gene repression.	Pubmed	0.0002328	1	0.0006101	0.005576	1	1	AR
Pubmed	16809273	No association of androgen receptor GGN repeat length polymorphism with infertility in Indian men.	Pubmed	0.0002328	1	0.0006101	0.005576	1	1	AR
Pubmed	12174931	Linkage of elevated ets-2 expression to hepatocarcinogenesis.	Pubmed	0.0002328	1	0.0006101	0.005576	1	1	ETS2
Pubmed	26643377	Susceptible genes of restless legs syndrome in migraine.	Pubmed	0.0002328	1	0.0006101	0.005576	1	1	MEIS1
Pubmed	25950519	Mutation of androgen receptor N-terminal phosphorylation site Tyr-267 leads to inhibition of nuclear translocation and DNA binding.	Pubmed	0.0002328	1	0.0006101	0.005576	1	1	AR
Pubmed	26690565	Polymorphism in the CLOCK gene may influence the effect of fat intake reduction on weight loss.	Pubmed	0.0002328	1	0.0006101	0.005576	1	1	CLOCK
Pubmed	7262021	Isoelectric focusing of androgen receptors from wild-type and Tfm mouse kidneys.	Pubmed	0.0002328	1	0.0006101	0.005576	1	1	AR
Pubmed	1430233	Mutations in the ligand-binding domain of the androgen receptor gene cluster in two regions of the gene.	Pubmed	0.0002328	1	0.0006101	0.005576	1	1	AR
Pubmed	9096391	The CAG repeat within the androgen receptor gene and its relationship to prostate cancer.	Pubmed	0.0002328	1	0.0006101	0.005576	1	1	AR
Pubmed	10908304	Dexamethasone induces pregnane X receptor and retinoid X receptor-alpha expression in human hepatocytes: synergistic increase of CYP3A4 induction by pregnane X receptor activators.	Pubmed	0.0002328	1	0.0006101	0.005576	1	1	RXRA
Pubmed	18171720	A floxed allele of the androgen receptor gene causes hyperandrogenization in male mice.	Pubmed	0.0002328	1	0.0006101	0.005576	1	1	AR
Pubmed	28246012	Targeting androgen receptor with ASC-J9 attenuates cardiac injury and dysfunction in experimental autoimmune myocarditis by reducing M1-like macrophage.	Pubmed	0.0002328	1	0.0006101	0.005576	1	1	AR
Pubmed	18959467	Transgenic expression of androgen receptors improves spatial memory retention in both sham-irradiated and 137Cs gamma-irradiated female mice.	Pubmed	0.0002328	1	0.0006101	0.005576	1	1	AR
Pubmed	15835798	[Study of genic mutations of androgen receptor in hypospadias].	Pubmed	0.0002328	1	0.0006101	0.005576	1	1	AR
Pubmed	16877366	Androgen receptor remains critical for cell-cycle progression in androgen-independent CWR22 prostate cancer cells.	Pubmed	0.0002328	1	0.0006101	0.005576	1	1	AR
Pubmed	21241512	Hedgehog overexpression leads to the formation of prostate cancer stem cells with metastatic property irrespective of androgen receptor expression in the mouse model.	Pubmed	0.0002328	1	0.0006101	0.005576	1	1	AR
Pubmed	8683794	Androgen receptor gene mutations are rarely associated with isolated penile hypospadias.	Pubmed	0.0002328	1	0.0006101	0.005576	1	1	AR
Pubmed	17413000	Disruption of androgen receptor signaling by synthetic progestins may increase risk of developing breast cancer.	Pubmed	0.0002328	1	0.0006101	0.005576	1	1	AR
Pubmed	1316540	Amino acid substitutions in the DNA-binding domain of the human androgen receptor are a frequent cause of receptor-binding positive androgen resistance.	Pubmed	0.0002328	1	0.0006101	0.005576	1	1	AR
Pubmed	26410037	Association of androgen receptor CAG repeat polymorphism and risk of epithelial ovarian cancer.	Pubmed	0.0002328	1	0.0006101	0.005576	1	1	AR
Pubmed	15229204	Androgen receptor gene GGN and CAG polymorphisms among severely oligozoospermic and azoospermic Swedish men.	Pubmed	0.0002328	1	0.0006101	0.005576	1	1	AR
Pubmed	20431938	Association between androgen receptor gene CAG repeat polymorphism and breast cancer risk: a meta-analysis.	Pubmed	0.0002328	1	0.0006101	0.005576	1	1	AR
Pubmed	22493003	Effects of androgens on cardiovascular remodeling.	Pubmed	0.0002328	1	0.0006101	0.005576	1	1	AR
Pubmed	27664156	Role of circadian gene Clock during differentiation of mouse pluripotent stem cells.	Pubmed	0.0002328	1	0.0006101	0.005576	1	1	CLOCK
Pubmed	15117901	Associations between androgen receptor CAG repeat length and sperm morphology.	Pubmed	0.0002328	1	0.0006101	0.005576	1	1	AR
Pubmed	23866268	[Expression of zinc finger protein X-linked in childhood B lineage acute lymphoblastic leukemia].	Pubmed	0.0002328	1	0.0006101	0.005576	1	1	ZFX
Pubmed	28320523	Roles of fluid shear stress and retinoic acid in the differentiation of primary cultured human podocytes.	Pubmed	0.0002328	1	0.0006101	0.005576	1	1	KLF15
Pubmed	23510718	Non-linear association between androgen receptor CAG and GGN repeat lengths and reproductive parameters in fertile European and Inuit men.	Pubmed	0.0002328	1	0.0006101	0.005576	1	1	AR
Pubmed	27163385	Association between BMI and gene expression of anti-Müllerian hormone and androgen receptor in human granulosa cells in women with and without polycystic ovary syndrome.	Pubmed	0.0002328	1	0.0006101	0.005576	1	1	AR
Pubmed	19833203	Involvement of three glutamine tracts in human androgen receptor transactivation.	Pubmed	0.0002328	1	0.0006101	0.005576	1	1	AR
Pubmed	28643022	Androgen receptor expression and breast cancer mortality in a population-based prospective cohort.	Pubmed	0.0002328	1	0.0006101	0.005576	1	1	AR
Pubmed	18403480	Diurnal amplitudes of arterial pressure and heart rate are dampened in Clock mutant mice and adrenalectomized mice.	Pubmed	0.0002328	1	0.0006101	0.005576	1	1	CLOCK
Pubmed	17221848	Actimetric evidence that CLOCK 3111 T/C SNP influences sleep and activity patterns in patients affected by bipolar depression.	Pubmed	0.0002328	1	0.0006101	0.005576	1	1	CLOCK
Pubmed	17322500	Is the effect of testosterone on body composition modulated by the androgen receptor gene CAG repeat polymorphism in elderly men?	Pubmed	0.0002328	1	0.0006101	0.005576	1	1	AR
Pubmed	29111780	E26 Transformation-Specific Transcription Factor ETS2 as an Oncogene Promotes the Progression of Hypopharyngeal Cancer.	Pubmed	0.0002328	1	0.0006101	0.005576	1	1	ETS2
Pubmed	1303262	A germline mutation in the androgen receptor gene in two brothers with breast cancer and Reifenstein syndrome.	Pubmed	0.0002328	1	0.0006101	0.005576	1	1	AR
Pubmed	25550469	The androgen receptor confers protection against diet-induced atherosclerosis, obesity, and dyslipidemia in female mice.	Pubmed	0.0002328	1	0.0006101	0.005576	1	1	AR
Pubmed	27225266	Epigenetic and genetic variation in GATA5 is associated with gastric disease risk.	Pubmed	0.0002328	1	0.0006101	0.005576	1	1	GATA5
Pubmed	15956082	Androgen receptor CAGn repeat length influences phenotype of 47,XXY (Klinefelter) syndrome.	Pubmed	0.0002328	1	0.0006101	0.005576	1	1	AR
Pubmed	25034089	A novel mutation (c.2735_2736delTC) in the androgen receptor gene in 46,XY females with complete androgen insensitivity syndrome in an Egyptian family.	Pubmed	0.0002328	1	0.0006101	0.005576	1	1	AR
Pubmed	18216367	A genetic risk factor for periodic limb movements in sleep.	Pubmed	0.0002328	1	0.0006101	0.005576	1	1	MEIS1
Pubmed	12042281	Increased (CTG/CAG)(n) lengths in myotonic dystrophy type 1 and Machado-Joseph disease genes in idiopathic azoospermia patients.	Pubmed	0.0002328	1	0.0006101	0.005576	1	1	AR
Pubmed	16920725	Testosterone levels in relation to oral contraceptive use and the androgen receptor CAG and GGC length polymorphisms in healthy young women.	Pubmed	0.0002328	1	0.0006101	0.005576	1	1	AR
Pubmed	27051978	RXR controlled regulatory networks identified in mouse brain counteract deleterious effects of A? oligomers.	Pubmed	0.0002328	1	0.0006101	0.005576	1	1	RXRA
Pubmed	12532432	Overexpression of ETS2 in human esophageal squamous cell carcinoma.	Pubmed	0.0002328	1	0.0006101	0.005576	1	1	ETS2
Pubmed	11788641	The androgen receptor CAG repeat polymorphism and X-chromosome inactivation in Australian Caucasian women with infertility related to polycystic ovary syndrome.	Pubmed	0.0002328	1	0.0006101	0.005576	1	1	AR
Pubmed	19846548	CLOCK genetic variation and metabolic syndrome risk: modulation by monounsaturated fatty acids.	Pubmed	0.0002328	1	0.0006101	0.005576	1	1	CLOCK
Pubmed	16365032	Probing the functional link between androgen receptor coactivator and ligand-binding sites in prostate cancer and androgen insensitivity.	Pubmed	0.0002328	1	0.0006101	0.005576	1	1	AR
Pubmed	16996737	A CLOCK-less clock.	Pubmed	0.0002328	1	0.0006101	0.005576	1	1	CLOCK
Pubmed	19493626	Salivary testosterone and a trinucleotide (CAG) length polymorphism in the androgen receptor gene predict amygdala reactivity in men.	Pubmed	0.0002328	1	0.0006101	0.005576	1	1	AR
Pubmed	14691592	Androgen receptor gene polymorphism and prostate cancer in Taiwan.	Pubmed	0.0002328	1	0.0006101	0.005576	1	1	AR
Pubmed	11720249	Tandem CAG repeats of the androgen receptor gene and prostate cancer risk in black and white men.	Pubmed	0.0002328	1	0.0006101	0.005576	1	1	AR
Pubmed	20600471	Association between CLOCK 3111T/C and preferred circadian phase in Korean patients with bipolar disorder.	Pubmed	0.0002328	1	0.0006101	0.005576	1	1	CLOCK
Pubmed	20569982	New insights for Ets2 function in trophoblast using lentivirus-mediated gene knockdown in trophoblast stem cells.	Pubmed	0.0002328	1	0.0006101	0.005576	1	1	ETS2
Pubmed	22098603	Gene-specific alterations of hepatic gene expression by ligand activation or hepatocyte-selective inhibition of retinoid X receptor-? signalling during inflammation.	Pubmed	0.0002328	1	0.0006101	0.005576	1	1	RXRA
Pubmed	14668339	Androgen receptor mediates non-genomic activation of phosphatidylinositol 3-OH kinase in androgen-sensitive epithelial cells.	Pubmed	0.0002328	1	0.0006101	0.005576	1	1	AR
Pubmed	19812324	Chronic exposure to anabolic androgenic steroids alters neuronal function in the mammalian forebrain via androgen receptor- and estrogen receptor-mediated mechanisms.	Pubmed	0.0002328	1	0.0006101	0.005576	1	1	AR
Pubmed	7937079	Identification and characterization of a suppressor element in the 5'-flanking region of the mouse androgen receptor gene.	Pubmed	0.0002328	1	0.0006101	0.005576	1	1	AR
Pubmed	10694476	Cloning and characterization of the human retinoid X receptor alpha gene: conservation of structure with the mouse homolog.	Pubmed	0.0002328	1	0.0006101	0.005576	1	1	RXRA
Pubmed	8188262	The structure of the Zfx gene on the mouse X chromosome.	Pubmed	0.0002328	1	0.0006101	0.005576	1	1	ZFX
Pubmed	23728591	The effect of diet-induced insulin resistance on DNA methylation of the androgen receptor promoter in the penile cavernosal smooth muscle of mice.	Pubmed	0.0002328	1	0.0006101	0.005576	1	1	AR
Pubmed	15961403	Androgen receptor gene knockout male mice exhibit impaired cardiac growth and exacerbation of angiotensin II-induced cardiac fibrosis.	Pubmed	0.0002328	1	0.0006101	0.005576	1	1	AR
Pubmed	20479013	Testosterone, androgen receptor gene CAG repeat length, mood and behaviour in adolescent males.	Pubmed	0.0002328	1	0.0006101	0.005576	1	1	AR
Pubmed	27509970	Androgen Receptor Expression and its Correlation with Other Risk Factors in Triple Negative Breast Cancers: a Report from Western Iran.	Pubmed	0.0002328	1	0.0006101	0.005576	1	1	AR
Pubmed	20184516	Phenotypic differences in a large family with Kennedy's disease from the Middle Black Sea region of Turkey.	Pubmed	0.0002328	1	0.0006101	0.005576	1	1	AR
Pubmed	12606319	Non-cyclic and developmental stage-specific expression of circadian clock proteins during murine spermatogenesis.	Pubmed	0.0002328	1	0.0006101	0.005576	1	1	CLOCK
Pubmed	28373004	Natural killer cells suppress enzalutamide resistance and cell invasion in the castration resistant prostate cancer via targeting the androgen receptor splicing variant 7 (ARv7).	Pubmed	0.0002328	1	0.0006101	0.005576	1	1	AR
Pubmed	18462702	[Complete androgen insensitivity syndrome: a novel mutation in a Tunisian family].	Pubmed	0.0002328	1	0.0006101	0.005576	1	1	AR
Pubmed	9788719	Analysis of the transactivation domain of the androgen receptor in patients with male infertility.	Pubmed	0.0002328	1	0.0006101	0.005576	1	1	AR
Pubmed	18762554	Consequences of poly-glutamine repeat length for the conformation and folding of the androgen receptor amino-terminal domain.	Pubmed	0.0002328	1	0.0006101	0.005576	1	1	AR
Pubmed	21506119	Calmodulin protects androgen receptor from calpain-mediated breakdown in prostate cancer cells.	Pubmed	0.0002328	1	0.0006101	0.005576	1	1	AR
Pubmed	20203370	PI3K-AKT-mTOR pathway is dominant over androgen receptor signaling in prostate cancer cells.	Pubmed	0.0002328	1	0.0006101	0.005576	1	1	AR
Pubmed	25759396	Transcription of Nrdp1 by the androgen receptor is regulated by nuclear filamin A in prostate cancer.	Pubmed	0.0002328	1	0.0006101	0.005576	1	1	AR
Pubmed	15310009	Length and somatic mosaicism of CAG and GGN repeats in the androgen receptor gene and the risk of prostate cancer in men with benign prostatic hyperplasia.	Pubmed	0.0002328	1	0.0006101	0.005576	1	1	AR
Pubmed	7925099	Abnormal Leydig cell development at puberty in the androgen-resistant Tfm mouse.	Pubmed	0.0002328	1	0.0006101	0.005576	1	1	AR
Pubmed	18541154	Androgen regulates Cdc6 transcription through interactions between androgen receptor and E2F transcription factor in prostate cancer cells.	Pubmed	0.0002328	1	0.0006101	0.005576	1	1	AR
Pubmed	23334200	The relationship between anogenital distance and the androgen receptor CAG repeat length.	Pubmed	0.0002328	1	0.0006101	0.005576	1	1	AR
Pubmed	17696745	Role of an androgen receptor gene polymorphism in development of hormone refractory prostate cancer in Indian population.	Pubmed	0.0002328	1	0.0006101	0.005576	1	1	AR
Pubmed	15774258	CAG polymorphic repeat length in androgen receptor gene combined with pretreatment serum testosterone level as prognostic factor in patients with metastatic prostate cancer.	Pubmed	0.0002328	1	0.0006101	0.005576	1	1	AR
Pubmed	22020793	Differential expression and function of AR isoforms in prostate cancer.	Pubmed	0.0002328	1	0.0006101	0.005576	1	1	AR
Pubmed	12568409	Relation of androgen receptor gene polymorphism to bone mineral density and fracture risk in early postmenopausal women during a 5-year randomized hormone replacement therapy trial.	Pubmed	0.0002328	1	0.0006101	0.005576	1	1	AR
Pubmed	25013807	A RXR ligand 6-OH-11-O-hydroxyphenanthrene with antitumour properties enhances (-)-epigallocatechin-3-gallate activity in three human breast carcinoma cell lines.	Pubmed	0.0002328	1	0.0006101	0.005576	1	1	RXRA
Pubmed	17256155	Baldness and the androgen receptor: the AR polyglycine repeat polymorphism does not confer susceptibility to androgenetic alopecia.	Pubmed	0.0002328	1	0.0006101	0.005576	1	1	AR
Pubmed	11980850	Site-specific somatic mutagenesis in the retinal pigment epithelium.	Pubmed	0.0002328	1	0.0006101	0.005576	1	1	RXRA
Pubmed	7723794	Mutation of the androgen-receptor gene in metastatic androgen-independent prostate cancer.	Pubmed	0.0002328	1	0.0006101	0.005576	1	1	AR
Pubmed	25031696	Characterization of karyopherins in androgen receptor intracellular trafficking in the yeast model.	Pubmed	0.0002328	1	0.0006101	0.005576	1	1	AR
Pubmed	20888558	A novel Arg615Ser mutation of androgen receptor DNA-binding domain in three 46,XY sisters with complete androgen insensitivity syndrome and bilateral inguinal hernia.	Pubmed	0.0002328	1	0.0006101	0.005576	1	1	AR
Pubmed	21073542	Evidence for two independent functional variants for androgenetic alopecia around the androgen receptor gene.	Pubmed	0.0002328	1	0.0006101	0.005576	1	1	AR
Pubmed	23106833	Androgen receptor association with mitotic chromatin - analysis with introduced deletions and disease-inflicting mutations.	Pubmed	0.0002328	1	0.0006101	0.005576	1	1	AR
Pubmed	22890844	Dynamic SUMOylation is linked to the activity cycles of androgen receptor in the cell nucleus.	Pubmed	0.0002328	1	0.0006101	0.005576	1	1	AR
Pubmed	24485662	ZFX controls propagation and prevents differentiation of acute T-lymphoblastic and myeloid leukemia.	Pubmed	0.0002328	1	0.0006101	0.005576	1	1	ZFX
Pubmed	19672785	Expressions of androgen receptor and its co-regulators in carcinoma ex pleomorphic adenoma of salivary gland.	Pubmed	0.0002328	1	0.0006101	0.005576	1	1	AR
Pubmed	12697692	The regulator of sex-limitation gene, rsl, enforces male-specific liver gene expression by negative regulation.	Pubmed	0.0002328	1	0.0006101	0.005576	1	1	AR
Pubmed	29914823	Association between androgen receptor polymorphic CAG and GGC repeat lengths and cryptorchidism: A meta-analysis of case-control studies.	Pubmed	0.0002328	1	0.0006101	0.005576	1	1	AR
Pubmed	29702551	Kruppel-Like Factor 15 Is Critical for the Development of Left Ventricular Hypertrophy.	Pubmed	0.0002328	1	0.0006101	0.005576	1	1	KLF15
Pubmed	8830623	A frame-shift mutation of the androgen receptor gene in a patient with receptor-negative complete testicular feminization: comparison with a single base substitution in a receptor-reduced incomplete form.	Pubmed	0.0002328	1	0.0006101	0.005576	1	1	AR
Pubmed	7641413	Genetic counselling in complete androgen insensitivity syndrome: trinucleotide repeat polymorphisms, single-strand conformation polymorphism and direct detection of two novel mutations in the androgen receptor gene.	Pubmed	0.0002328	1	0.0006101	0.005576	1	1	AR
Pubmed	21552559	Expression of androgen receptor splice variants in prostate cancer bone metastases is associated with castration-resistance and short survival.	Pubmed	0.0002328	1	0.0006101	0.005576	1	1	AR
Pubmed	18692840	Evidence for association of the G1733A polymorphism of the androgen receptor gene with recurrent spontaneous abortions.	Pubmed	0.0002328	1	0.0006101	0.005576	1	1	AR
Pubmed	23201383	Androgen receptor expression relationship with semen variables in infertile men with varicocele.	Pubmed	0.0002328	1	0.0006101	0.005576	1	1	AR
Pubmed	15533905	How strong is the association between CAG and GGN repeat length polymorphisms in the androgen receptor gene and prostate cancer risk?	Pubmed	0.0002328	1	0.0006101	0.005576	1	1	AR
Pubmed	21712734	Severity of coronary artery disease in postmenopausal women: association with the androgen receptor gene (CAG)n repeat polymorphism.	Pubmed	0.0002328	1	0.0006101	0.005576	1	1	AR
Pubmed	15954500	CAG repeat length in an infertile male population of Irish origin.	Pubmed	0.0002328	1	0.0006101	0.005576	1	1	AR
Pubmed	21393548	Analysis of 6 single-nucleotide polymorphisms in the androgen receptor gene in Chilean patients with primary spermatogenic failure.	Pubmed	0.0002328	1	0.0006101	0.005576	1	1	AR
Pubmed	24591654	CLOCK-controlled polyphonic regulation of circadian rhythms through canonical and noncanonical E-boxes.	Pubmed	0.0002328	1	0.0006101	0.005576	1	1	CLOCK
Pubmed	25271155	The mammalian circadian clock protein period counteracts cryptochrome in phosphorylation dynamics of circadian locomotor output cycles kaput (CLOCK).	Pubmed	0.0002328	1	0.0006101	0.005576	1	1	CLOCK
Pubmed	9544375	Molecular analysis of the androgen receptor gene in 4 patients with complete androgen insensitivity.	Pubmed	0.0002328	1	0.0006101	0.005576	1	1	AR
Pubmed	14511217	Cytogenetic and molecular analysis of the Y chromosome: absence of a significant relationship between CAG repeat length in exon 1 of the androgen receptor gene and infertility in Indian men.	Pubmed	0.0002328	1	0.0006101	0.005576	1	1	AR
Pubmed	9196614	Correlation of clinical, endocrine and molecular abnormalities with in vivo responses to high-dose testosterone in patients with partial androgen insensitivity syndrome.	Pubmed	0.0002328	1	0.0006101	0.005576	1	1	AR
Pubmed	12960001	Androgens stimulate myogenic differentiation and inhibit adipogenesis in C3H 10T1/2 pluripotent cells through an androgen receptor-mediated pathway.	Pubmed	0.0002328	1	0.0006101	0.005576	1	1	AR
Pubmed	14511213	CAG repeat length in the androgen receptor gene affects the risk of male infertility.	Pubmed	0.0002328	1	0.0006101	0.005576	1	1	AR
Pubmed	30007968	ZFX Promotes Proliferation and Metastasis of Pancreatic Cancer Cells via the MAPK Pathway.	Pubmed	0.0002328	1	0.0006101	0.005576	1	1	ZFX
Pubmed	15239671	Phosphorylation of androgen receptor isoforms.	Pubmed	0.0002328	1	0.0006101	0.005576	1	1	AR
Pubmed	20579136	Non-linear association between androgen receptor CAG repeat length and risk of male subfertility--a meta-analysis.	Pubmed	0.0002328	1	0.0006101	0.005576	1	1	AR
Pubmed	14693242	The CAG repeat polymorphism in the androgen receptor gene (AR) and its relationship to head and neck cancer.	Pubmed	0.0002328	1	0.0006101	0.005576	1	1	AR
Pubmed	2332504	A single nucleotide substitution introduces a premature termination codon into the androgen receptor gene of a patient with receptor-negative androgen resistance.	Pubmed	0.0002328	1	0.0006101	0.005576	1	1	AR
Pubmed	19147932	Oscillating perceptions: the ups and downs of the CLOCK protein in the mouse circadian system.	Pubmed	0.0002328	1	0.0006101	0.005576	1	1	CLOCK
Pubmed	14664704	Role of conserved hydrophobic amino acids in androgen receptor AF-1 function.	Pubmed	0.0002328	1	0.0006101	0.005576	1	1	AR
Pubmed	11389183	Testosterone-mediated neuroprotection through the androgen receptor in human primary neurons.	Pubmed	0.0002328	1	0.0006101	0.005576	1	1	AR
Pubmed	30215811	Reassessing GWAS findings for the shared genetic basis of insomnia and restless legs syndrome.	Pubmed	0.0002328	1	0.0006101	0.005576	1	1	MEIS1
Pubmed	23341599	Circadian acetylome reveals regulation of mitochondrial metabolic pathways.	Pubmed	0.0002328	1	0.0006101	0.005576	1	1	CLOCK
Pubmed	19359383	Subfertile female androgen receptor knockout mice exhibit defects in neuroendocrine signaling, intraovarian function, and uterine development but not uterine function.	Pubmed	0.0002328	1	0.0006101	0.005576	1	1	AR
Pubmed	12532157	Androgen receptor gene repeats and indices of obesity in older adults.	Pubmed	0.0002328	1	0.0006101	0.005576	1	1	AR
Pubmed	26562258	Down, But Not Out: Partial Elimination of Androgen Receptors in the Male Mouse Brain Does Not Affect Androgenic Regulation of Anxiety or HPA Activity.	Pubmed	0.0002328	1	0.0006101	0.005576	1	1	AR
Pubmed	31480771		Pubmed	0.0002328	1	0.0006101	0.005576	1	1	AR
Pubmed	12649127	Food-entrained circadian rhythms are sustained in arrhythmic Clk/Clk mutant mice.	Pubmed	0.0002328	1	0.0006101	0.005576	1	1	CLOCK
Pubmed	29886316	A pharmacogenetic approach to improve low ovarian response: The role of CAG repeats length in the androgen receptor gene.	Pubmed	0.0002328	1	0.0006101	0.005576	1	1	AR
Pubmed	20007693	Systematic structure-function analysis of androgen receptor Leu701 mutants explains the properties of the prostate cancer mutant L701H.	Pubmed	0.0002328	1	0.0006101	0.005576	1	1	AR
Pubmed	18577874	In-vitro characterization of androgen receptor mutations associated with complete androgen insensitivity syndrome reveals distinct functional deficits.	Pubmed	0.0002328	1	0.0006101	0.005576	1	1	AR
Pubmed	24099702	N-terminal domain of the androgen receptor contains a region that can promote cytoplasmic localization.	Pubmed	0.0002328	1	0.0006101	0.005576	1	1	AR
Pubmed	16963076	A new RXR agonist, HX630, suppresses intimal hyperplasia in a mouse blood flow cessation model.	Pubmed	0.0002328	1	0.0006101	0.005576	1	1	RXRA
Pubmed	10629558	Androgen receptor gene mutations in hormone-refractory prostate cancer.	Pubmed	0.0002328	1	0.0006101	0.005576	1	1	AR
Pubmed	27179779	Restoration of the cellular secretory milieu overrides androgen dependence of in vivo generated castration resistant prostate cancer cells overexpressing the androgen receptor.	Pubmed	0.0002328	1	0.0006101	0.005576	1	1	AR
Pubmed	19629928	Combinatory effects of androgen receptor deficiency and hind limb unloading on bone.	Pubmed	0.0002328	1	0.0006101	0.005576	1	1	AR
Pubmed	14734264	Phenotypic and genotypic characteristics of women in relation to personality traits.	Pubmed	0.0002328	1	0.0006101	0.005576	1	1	AR
Pubmed	29198908	Overexpression of nuclear AR-V7 protein in primary prostate cancer is an independent negative prognostic marker in men with high-risk disease receiving adjuvant therapy.	Pubmed	0.0002328	1	0.0006101	0.005576	1	1	AR
Pubmed	26636184	Nonneural Androgen Receptors Affect Sexual Differentiation of Brain and Behavior.	Pubmed	0.0002328	1	0.0006101	0.005576	1	1	AR
Pubmed	15610513	A role for the androgen receptor in collagen content of the skin.	Pubmed	0.0002328	1	0.0006101	0.005576	1	1	AR
Pubmed	12480537	Late onset of obesity in male androgen receptor-deficient (AR KO) mice.	Pubmed	0.0002328	1	0.0006101	0.005576	1	1	AR
Pubmed	8162033	Complete androgen insensitivity due to mutations in the probable alpha-helical segments of the DNA-binding domain in the human androgen receptor.	Pubmed	0.0002328	1	0.0006101	0.005576	1	1	AR
Pubmed	9000050	Suprabasal expression of a dominant-negative RXR alpha mutant in transgenic mouse epidermis impairs regulation of gene transcription and basal keratinocyte proliferation by RAR-selective retinoids.	Pubmed	0.0002328	1	0.0006101	0.005576	1	1	RXRA
Pubmed	7581399	Human androgen insensitivity due to point mutations encoding amino acid substitutions in the androgen receptor steroid-binding domain.	Pubmed	0.0002328	1	0.0006101	0.005576	1	1	AR
Pubmed	28467804	Androgen receptor status predicts development of brain metastases in ovarian cancers.	Pubmed	0.0002328	1	0.0006101	0.005576	1	1	AR
Pubmed	22318717	Hepatic androgen receptor suppresses hepatocellular carcinoma metastasis through modulation of cell migration and anoikis.	Pubmed	0.0002328	1	0.0006101	0.005576	1	1	AR
Pubmed	27193223	Androgen receptor CAG polymorphism and sporadic and early-onset prostate cancer among Mexican men.	Pubmed	0.0002328	1	0.0006101	0.005576	1	1	AR
Pubmed	25943311	The androgen receptor plays a suppressive role in epithelial- mesenchymal transition of human prostate cancer stem progenitor cells.	Pubmed	0.0002328	1	0.0006101	0.005576	1	1	AR
Pubmed	11923466	The presence of both the amino- and carboxyl-terminal domains in the AR is essential for the completion of a transcriptionally active form with coactivators and intranuclear compartmentalization common to the steroid hormone receptors: a three-dimensional imaging study.	Pubmed	0.0002328	1	0.0006101	0.005576	1	1	AR
Pubmed	17890904	Development of fetal testicular cells in androgen receptor deficient mice.	Pubmed	0.0002328	1	0.0006101	0.005576	1	1	AR
Pubmed	11456479	Participation of critical residues from the extreme C-terminal end of the human androgen receptor in the ligand binding function.	Pubmed	0.0002328	1	0.0006101	0.005576	1	1	AR
Pubmed	20458976	[Androgen receptor CAG gene polymorphism in men with azoospermia and oligozoospermia in Ukraine].	Pubmed	0.0002328	1	0.0006101	0.005576	1	1	AR
Pubmed	28472366	Androgen receptor gene status in plasma DNA associates with worse outcome on enzalutamide or abiraterone for castration-resistant prostate cancer: a multi-institution correlative biomarker study.	Pubmed	0.0002328	1	0.0006101	0.005576	1	1	AR
Pubmed	15948728	Differently regulated androgen receptor transcriptional complex in prostate cancer compared with normal prostate.	Pubmed	0.0002328	1	0.0006101	0.005576	1	1	AR
Pubmed	14663470	Androgen receptor antigen density and S-phase fraction in prostate cancer: a pilot study.	Pubmed	0.0002328	1	0.0006101	0.005576	1	1	AR
Pubmed	15109605	The androgen receptor ligand-binding domain stabilizes DNA binding in living cells.	Pubmed	0.0002328	1	0.0006101	0.005576	1	1	AR
Pubmed	25409505	Proteomic-coupled-network analysis of T877A-androgen receptor interactomes can predict clinical prostate cancer outcomes between White (non-Hispanic) and African-American groups.	Pubmed	0.0002328	1	0.0006101	0.005576	1	1	AR
Pubmed	23503510	Effect of histone deacetylase and DNA methyltransferase inhibitors on the expression of the androgen receptor gene in androgen-independent prostate cancer cell lines.	Pubmed	0.0002328	1	0.0006101	0.005576	1	1	AR
Pubmed	26162521	Acute endothelial response to testosterone gel administration in men with severe hypogonadism and its relationship to androgen receptor polymorphism: a pilot study.	Pubmed	0.0002328	1	0.0006101	0.005576	1	1	AR
Pubmed	26390085	Circadian clock gene plays a key role on ovarian cycle and spontaneous abortion.	Pubmed	0.0002328	1	0.0006101	0.005576	1	1	CLOCK
Pubmed	22471922	Androgen receptor expression predicts breast cancer survival: the role of genetic and epigenetic events.	Pubmed	0.0002328	1	0.0006101	0.005576	1	1	AR
Pubmed	16595706	Human androgen receptor gene ligand-binding-domain mutations leading to disrupted interaction between the N- and C-terminal domains.	Pubmed	0.0002328	1	0.0006101	0.005576	1	1	AR
Pubmed	12788064	Implications of a polyglutamine tract in the function of the human androgen receptor.	Pubmed	0.0002328	1	0.0006101	0.005576	1	1	AR
Pubmed	23357097	Polymorphism of CLOCK gene rs 4580704 C > G is associated with susceptibility of Alzheimer's disease in a Chinese population.	Pubmed	0.0002328	1	0.0006101	0.005576	1	1	CLOCK
Pubmed	12746291	Cytochrome P450 genes are differentially expressed in female and male hepatocyte retinoid X receptor alpha-deficient mice.	Pubmed	0.0002328	1	0.0006101	0.005576	1	1	RXRA
Pubmed	22089459	CAG repeat polymorphism in the androgen receptor gene in women with rheumatoid arthritis.	Pubmed	0.0002328	1	0.0006101	0.005576	1	1	AR
Pubmed	12387815	Functional CLOCK is not involved in the entrainment of peripheral clocks to the restricted feeding: entrainable expression of mPer2 and BMAL1 mRNAs in the heart of Clock mutant mice on Jcl:ICR background.	Pubmed	0.0002328	1	0.0006101	0.005576	1	1	CLOCK
Pubmed	17262801	The oncogenic potential of a prostate cancer-derived androgen receptor mutant.	Pubmed	0.0002328	1	0.0006101	0.005576	1	1	AR
Pubmed	19703527	Thermoregulation in the cold changes depending on the time of day and feeding condition: physiological and anatomical analyses of involved circadian mechanisms.	Pubmed	0.0002328	1	0.0006101	0.005576	1	1	CLOCK
Pubmed	20200439	Androgen receptor CAG repeat length and risk of biliary tract cancer and stones.	Pubmed	0.0002328	1	0.0006101	0.005576	1	1	AR
Pubmed	15629152	E1AF degradation by a ubiquitin-proteasome pathway.	Pubmed	0.0002328	1	0.0006101	0.005576	1	1	ETV4
Pubmed	17360365	Loss of androgen receptor binding to selective androgen response elements causes a reproductive phenotype in a knockin mouse model.	Pubmed	0.0002328	1	0.0006101	0.005576	1	1	AR
Pubmed	18593950	Splicing of a novel androgen receptor exon generates a constitutively active androgen receptor that mediates prostate cancer therapy resistance.	Pubmed	0.0002328	1	0.0006101	0.005576	1	1	AR
Pubmed	28928128	Targeting a Single Alternative Polyadenylation Site Coordinately Blocks Expression of Androgen Receptor mRNA Splice Variants in Prostate Cancer.	Pubmed	0.0002328	1	0.0006101	0.005576	1	1	AR
Pubmed	18037956	Mechanisms of androgen receptor activation in advanced prostate cancer: differential co-activator recruitment and gene expression.	Pubmed	0.0002328	1	0.0006101	0.005576	1	1	AR
Pubmed	26044568	The Epidemiological, Mechanistic and Potential Clinical Role of Androgen Receptor (AR) in Urothelial Carcinoma.	Pubmed	0.0002328	1	0.0006101	0.005576	1	1	AR
Pubmed	15001585	Acute stress masking the biochemical phenotype of partial androgen insensitivity syndrome in a patient with a novel mutation in the androgen receptor.	Pubmed	0.0002328	1	0.0006101	0.005576	1	1	AR
Pubmed	27110943	A Recurrent Germline Mutation in the 5'UTR of the Androgen Receptor Causes Complete Androgen Insensitivity by Activating Aberrant uORF Translation.	Pubmed	0.0002328	1	0.0006101	0.005576	1	1	AR
Pubmed	22585832	Characterization of the spinal nucleus of the bulbocavernosus neuromuscular system in male mice lacking androgen receptor in the nervous system.	Pubmed	0.0002328	1	0.0006101	0.005576	1	1	AR
Pubmed	25441684	Knockdown of ZFX suppresses renal carcinoma cell growth and induces apoptosis.	Pubmed	0.0002328	1	0.0006101	0.005576	1	1	ZFX
Pubmed	16158187	Gene signatures of testicular seminoma with emphasis on expression of ets variant gene 4.	Pubmed	0.0002328	1	0.0006101	0.005576	1	1	ETV4
Pubmed	17516548	The 3111T/C polymorphism of the CLOCK gene confers a predisposition to a lifetime lower body weight in patients with anorexia nervosa and bulimia nervosa: a preliminary study.	Pubmed	0.0002328	1	0.0006101	0.005576	1	1	CLOCK
Pubmed	20081528	In vivo endotoxin synchronizes and suppresses clock gene expression in human peripheral blood leukocytes.	Pubmed	0.0002328	1	0.0006101	0.005576	1	1	CLOCK
Pubmed	19244107	A novel androgen receptor splice variant is up-regulated during prostate cancer progression and promotes androgen depletion-resistant growth.	Pubmed	0.0002328	1	0.0006101	0.005576	1	1	AR
Pubmed	17579205	Part of the interindividual variation in serum testosterone levels in healthy men reflects differences in androgen sensitivity and feedback set point: contribution of the androgen receptor polyglutamine tract polymorphism.	Pubmed	0.0002328	1	0.0006101	0.005576	1	1	AR
Pubmed	8827083	Codon 877 mutation in the androgen receptor gene in advanced prostate cancer: relation to antiandrogen withdrawal syndrome.	Pubmed	0.0002328	1	0.0006101	0.005576	1	1	AR
Pubmed	9768671	Trafficking of androgen receptor mutants fused to green fluorescent protein: a new investigation of partial androgen insensitivity syndrome.	Pubmed	0.0002328	1	0.0006101	0.005576	1	1	AR
Pubmed	15013573	Effects of age on circadian rhythms are similar in wild-type and heterozygous Clock mutant mice.	Pubmed	0.0002328	1	0.0006101	0.005576	1	1	CLOCK
Pubmed	15659706	Androgen regulation of stage-dependent cyclin D2 expression in Sertoli cells suggests a role in modulating androgen action on spermatogenesis.	Pubmed	0.0002328	1	0.0006101	0.005576	1	1	AR
Pubmed	29735415	Interventions Targeting Glucocorticoid-Krüppel-like Factor 15-Branched-Chain Amino Acid Signaling Improve Disease Phenotypes in Spinal Muscular Atrophy Mice.	Pubmed	0.0002328	1	0.0006101	0.005576	1	1	KLF15
Pubmed	29228308	RXR?-enriched cancer stem cell-like properties triggered by CDDP in head and neck squamous cell carcinoma (HNSCC).	Pubmed	0.0002328	1	0.0006101	0.005576	1	1	RXRA
Pubmed	29802738	The homeodomain transcription factor MEIS1 triggers chemokine expression and is involved in CD8+ T-lymphocyte infiltration in early stage ovarian cancer.	Pubmed	0.0002328	1	0.0006101	0.005576	1	1	MEIS1
Pubmed	21878636	Novel membrane-associated androgen receptor splice variant potentiates proliferative and survival responses in prostate cancer cells.	Pubmed	0.0002328	1	0.0006101	0.005576	1	1	AR
Pubmed	25216388	Myofiber androgen receptor promotes maximal mechanical overload-induced muscle hypertrophy and fiber type transition in male mice.	Pubmed	0.0002328	1	0.0006101	0.005576	1	1	AR
Pubmed	15062556	Ectopic expression of the amino-terminal peptide of androgen receptor leads to androgen receptor dysfunction and inhibition of androgen receptor-mediated prostate cancer growth.	Pubmed	0.0002328	1	0.0006101	0.005576	1	1	AR
Pubmed	26829214	The importance of non-nuclear AR signaling in prostate cancer progression and therapeutic resistance.	Pubmed	0.0002328	1	0.0006101	0.005576	1	1	AR
Pubmed	23386417	Androgen receptor mRNA measured by quantitative real time PCR is decreased in the urethral mucosa of patients with middle idiopathic hypospadias.	Pubmed	0.0002328	1	0.0006101	0.005576	1	1	AR
Pubmed	18467440	The androgen receptor is selectively involved in organization of sexually dimorphic social behaviors in mice.	Pubmed	0.0002328	1	0.0006101	0.005576	1	1	AR
Pubmed	24638895	GATA5 loss-of-function mutations associated with congenital bicuspid aortic valve.	Pubmed	0.0002328	1	0.0006101	0.005576	1	1	GATA5
Pubmed	19884136	CAG repeat number is not inversely associated with androgen receptor activity in vitro.	Pubmed	0.0002328	1	0.0006101	0.005576	1	1	AR
Pubmed	11804942	Elevated endometrial androgen receptor expression in women with polycystic ovarian syndrome.	Pubmed	0.0002328	1	0.0006101	0.005576	1	1	AR
Pubmed	26453288	Identification of novel polyglutamine-expanded aggregation species in spinal and bulbar muscular atrophy.	Pubmed	0.0002328	1	0.0006101	0.005576	1	1	AR
Pubmed	11079451	Androgen receptor polymorphisms and mutations in male infertility.	Pubmed	0.0002328	1	0.0006101	0.005576	1	1	AR
Pubmed	24027196	Androgen receptor signaling regulates DNA repair in prostate cancers.	Pubmed	0.0002328	1	0.0006101	0.005576	1	1	AR
Pubmed	2563196	Androgen receptor locus on the human X chromosome: regional localization to Xq11-12 and description of a DNA polymorphism.	Pubmed	0.0002328	1	0.0006101	0.005576	1	1	AR
Pubmed	11172827	Trinucleotide (CAG) repeat polymorphisms in the androgen receptor gene: molecular markers of risk for male infertility.	Pubmed	0.0002328	1	0.0006101	0.005576	1	1	AR
Pubmed	8292051	Microsatellite mutation (CAG24-->18) in the androgen receptor gene in human prostate cancer.	Pubmed	0.0002328	1	0.0006101	0.005576	1	1	AR
Pubmed	29673458	[Elevated expression of CLOCK is associated with poor prognosis in hepatocellular carcinoma].	Pubmed	0.0002328	1	0.0006101	0.005576	1	1	CLOCK
Pubmed	30043577	Polymorphism of the androgen receptor gene CAG repeat sequence and male climacteric syndrome.	Pubmed	0.0002328	1	0.0006101	0.005576	1	1	AR
Pubmed	20127405	Androgen receptor expression is a significant prognostic factor in estrogen receptor positive breast cancers.	Pubmed	0.0002328	1	0.0006101	0.005576	1	1	AR
Pubmed	12779089	E1AF expression levels are not associated with prognosis in human breast cancer.	Pubmed	0.0002328	1	0.0006101	0.005576	1	1	ETV4
Pubmed	4108517	Noninducible phenotype exhibited by a proportion of female mice heterozygous for the X-linked testicular feminization mutation.	Pubmed	0.0002328	1	0.0006101	0.005576	1	1	AR
Pubmed	24123015	Repression of cell proliferation and androgen receptor activity in prostate cancer cells by 2'-hydroxyflavanone.	Pubmed	0.0002328	1	0.0006101	0.005576	1	1	AR
Pubmed	20704703	Association study between a polymorphism at the 3'-untranslated region of CLOCK gene and attention deficit hyperactivity disorder.	Pubmed	0.0002328	1	0.0006101	0.005576	1	1	CLOCK
Pubmed	17659846	Total testosterone, androgen receptor polymorphism, and depressive symptoms in young black and white men: the CARDIA Male Hormone Study.	Pubmed	0.0002328	1	0.0006101	0.005576	1	1	AR
Pubmed	10198158	Molecular cloning and characterization of the human CLOCK gene: expression in the suprachiasmatic nuclei.	Pubmed	0.0002328	1	0.0006101	0.005576	1	1	CLOCK
Pubmed	15890890	The CAG repeat polymorphism in the androgen receptor gene is associated with HDL-cholesterol but not with coronary atherosclerosis or myocardial infarction.	Pubmed	0.0002328	1	0.0006101	0.005576	1	1	AR
Pubmed	24407292	Kruppel-like factor 15 is a critical regulator of cardiac lipid metabolism.	Pubmed	0.0002328	1	0.0006101	0.005576	1	1	KLF15
Pubmed	10610030	The role of RXR-alpha in retinoic acid-induced cleft palate as assessed with the RXR-alpha knockout mouse.	Pubmed	0.0002328	1	0.0006101	0.005576	1	1	RXRA
Pubmed	7890635	Hormone-dependent transactivation by the human androgen receptor is regulated by a dnaJ protein.	Pubmed	0.0002328	1	0.0006101	0.005576	1	1	AR
Pubmed	30217568	Phosphorylation of androgen receptor serine 81 is associated with its reactivation in castration-resistant prostate cancer.	Pubmed	0.0002328	1	0.0006101	0.005576	1	1	AR
Pubmed	25351819	Androgens and androgen receptor signaling in prostate tumorigenesis.	Pubmed	0.0002328	1	0.0006101	0.005576	1	1	AR
Pubmed	21049031	Androgen action via testicular arteriole smooth muscle cells is important for Leydig cell function, vasomotion and testicular fluid dynamics.	Pubmed	0.0002328	1	0.0006101	0.005576	1	1	AR
Pubmed	15654074	MEIS C termini harbor transcriptional activation domains that respond to cell signaling.	Pubmed	0.0002328	1	0.0006101	0.005576	1	1	MEIS1
Pubmed	11744994	Characterization of a novel receptor mutation A-->T at exon 4 in complete androgen insensitivity syndrome and a carrier sibling via bidirectional polymorphism sequence analysis.	Pubmed	0.0002328	1	0.0006101	0.005576	1	1	AR
Pubmed	10363963	Selection for androgen receptor mutations in prostate cancers treated with androgen antagonist.	Pubmed	0.0002328	1	0.0006101	0.005576	1	1	AR
Pubmed	3377788	Cloning, structure and expression of a cDNA encoding the human androgen receptor.	Pubmed	0.0002328	1	0.0006101	0.005576	1	1	AR
Pubmed	8550758	Partial androgen insensitivity caused by an androgen receptor mutation at amino acid 907 (Gly-->Arg) that results in decreased ligand binding affinity and reduced androgen receptor messenger ribonucleic acid levels.	Pubmed	0.0002328	1	0.0006101	0.005576	1	1	AR
Pubmed	22009483	Knockdown of zinc finger protein, X-linked (ZFX) inhibits cell proliferation and induces apoptosis in human laryngeal squamous cell carcinoma.	Pubmed	0.0002328	1	0.0006101	0.005576	1	1	ZFX
Pubmed	23441776	Androgen receptor genetic variants in male patients with ankylosing spondylitis in Taiwan.	Pubmed	0.0002328	1	0.0006101	0.005576	1	1	AR
Pubmed	27994190	Three novel and two known androgen receptor gene mutations associated with androgen insensitivity syndrome in sex-reversed XY female patients.	Pubmed	0.0002328	1	0.0006101	0.005576	1	1	AR
Pubmed	25241384	Mutation analysis of androgen receptor gene: multiple uses for a single test.	Pubmed	0.0002328	1	0.0006101	0.005576	1	1	AR
Pubmed	21423805	Role of androgen receptor CAG repeat polymorphism and X-inactivation in the manifestation of recurrent spontaneous abortions in Indian women.	Pubmed	0.0002328	1	0.0006101	0.005576	1	1	AR
Pubmed	25109806	The circadian rhythm controls telomeres and telomerase activity.	Pubmed	0.0002328	1	0.0006101	0.005576	1	1	CLOCK
Pubmed	27049719	Niclosamide enhances abiraterone treatment via inhibition of androgen receptor variants in castration resistant prostate cancer.	Pubmed	0.0002328	1	0.0006101	0.005576	1	1	AR
Pubmed	10866995	Peroxisome proliferator-activated receptor alpha-mediated pathways are altered in hepatocyte-specific retinoid X receptor alpha-deficient mice.	Pubmed	0.0002328	1	0.0006101	0.005576	1	1	RXRA
Pubmed	30846226	Androgen receptor immunoexpression in triple-negative breast cancers: is it a prognostic factor?	Pubmed	0.0002328	1	0.0006101	0.005576	1	1	AR
Pubmed	24204793	Therapeutic use of a selective S1P1 receptor modulator ponesimod in autoimmune diabetes.	Pubmed	0.0002328	1	0.0006101	0.005576	1	1	KLF15
Pubmed	15073272	Polyunsaturated fatty acids including docosahexaenoic and arachidonic acid bind to the retinoid X receptor alpha ligand-binding domain.	Pubmed	0.0002328	1	0.0006101	0.005576	1	1	RXRA
Pubmed	26541420	Androgen receptor CAG repeat length and estrogen receptor status in postmenopausal breast cancer prognosis.	Pubmed	0.0002328	1	0.0006101	0.005576	1	1	AR
Pubmed	19845529	E1AF expression is associated with extra-prostatic growth and matrix metalloproteinase-7 expression in prostate cancer.	Pubmed	0.0002328	1	0.0006101	0.005576	1	1	ETV4
Pubmed	19253828	[The influence of circadian clock gene on mouse sperm fertility in RNAi].	Pubmed	0.0002328	1	0.0006101	0.005576	1	1	CLOCK
Pubmed	25132238	The cistrome and gene signature of androgen receptor splice variants in castration resistant prostate cancer cells.	Pubmed	0.0002328	1	0.0006101	0.005576	1	1	AR
Pubmed	25031734	Zinc-finger protein X-linked is a novel predictor of prognosis in patients with colorectal cancer.	Pubmed	0.0002328	1	0.0006101	0.005576	1	1	ZFX
Pubmed	12000757	Dependence of selective gene activation on the androgen receptor NH2- and COOH-terminal interaction.	Pubmed	0.0002328	1	0.0006101	0.005576	1	1	AR
Pubmed	26215568	Paracrine signaling between tumor subclones of mouse SCLC: a critical role of ETS transcription factor Pea3 in facilitating metastasis.	Pubmed	0.0002328	1	0.0006101	0.005576	1	1	ETV4
[truncated: 6,218 more rows]
