# Supplementary material for: Multi-omics integration identifies key upstream regulators of pathomechanisms in hypertrophic cardiomyopathy due to truncating MYBPC3 mutations
Source: Clin Epigenetics. 2021 Mar 23;13:61. doi: 10.1186/s13148-021-01043-3 (PMC7989210; doi:10.1186/s13148-021-01043-3)
Supplement: Supplementary file 16 — Additional file 16: Table S8 Gene sets collected from the Molecular Signature Databases [file 13148_2021_1043_MOESM16_ESM.xlsx]

## Sheet: ID_M610
REACTOME_EXTRACELLULAR_MATRIX_ORGANIZATION
A2M
ACAN
ACTN1
ADAM10
ADAM12
ADAM15
ADAM17
ADAM19
ADAM8
ADAM9
ADAMTS1
ADAMTS14
ADAMTS16
ADAMTS18
ADAMTS2
ADAMTS3
ADAMTS4
ADAMTS5
ADAMTS8
ADAMTS9
AGRN
APP
ASPN
BCAN
BGN
BMP1
BMP10
BMP2
BMP4
BMP7
BSG
CAPN1
CAPN10
CAPN11
CAPN12
CAPN13
CAPN14
CAPN15
CAPN2
CAPN3
CAPN5
CAPN6
CAPN7
CAPN8
CAPN9
CAPNS1
CAPNS2
CASK
CASP3
CAST
CD151
CD44
CD47
CDH1
CEACAM1
CEACAM6
CEACAM8
CMA1
COL10A1
COL11A1
COL11A2
COL12A1
COL13A1
COL14A1
COL15A1
COL16A1
COL17A1
COL18A1
COL19A1
COL1A1
COL1A2
COL20A1
COL21A1
COL22A1
COL23A1
COL24A1
COL25A1
COL26A1
COL27A1
COL28A1
COL2A1
COL3A1
COL4A1
COL4A2
COL4A3
COL4A4
COL4A5
COL4A6
COL5A1
COL5A2
COL5A3
COL6A1
COL6A2
COL6A3
COL6A5
COL6A6
COL7A1
COL8A1
COL8A2
COL9A1
COL9A2
COL9A3
COLGALT1
COLGALT2
COMP
CRTAP
CTRB1
CTRB2
CTSB
CTSD
CTSG
CTSK
CTSL
CTSS
CTSV
DAG1
DCN
DDR1
DDR2
DMD
DMP1
DSPP
DST
EFEMP1
EFEMP2
ELANE
ELN
EMILIN1
EMILIN2
EMILIN3
F11R
FBLN1
FBLN2
FBLN5
FBN1
FBN2
FBN3
FGA
FGB
FGF2
FGG
FMOD
FN1
FURIN
GDF5
HAPLN1
HSPG2
HTRA1
IBSP
ICAM1
ICAM2
ICAM3
ICAM4
ICAM5
ITGA1
ITGA10
ITGA11
ITGA2
ITGA2B
ITGA3
ITGA4
ITGA5
ITGA6
ITGA7
ITGA8
ITGA9
ITGAD
ITGAE
ITGAL
ITGAM
ITGAV
ITGAX
ITGB1
ITGB2
ITGB3
ITGB4
ITGB5
ITGB6
ITGB7
ITGB8
JAM2
JAM3
KDR
KLK2
KLK7
KLKB1
LAMA1
LAMA2
LAMA3
LAMA4
LAMA5
LAMB1
LAMB2
LAMB3
LAMC1
LAMC2
LAMC3
LOX
LOXL1
LOXL2
LOXL3
LOXL4
LRP4
LTBP1
LTBP2
LTBP3
LTBP4
LUM
MADCAM1
MATN1
MATN3
MATN4
MFAP1
MFAP2
MFAP3
MFAP4
MFAP5
MMP1
MMP10
MMP11
MMP12
MMP13
MMP14
MMP15
MMP16
MMP17
MMP19
MMP2
MMP20
MMP24
MMP25
MMP3
MMP7
MMP8
MMP9
MUSK
NCAM1
NCAN
NCSTN
NID1
NID2
NRXN1
NTN4
OPTC
P3H1
P3H2
P3H3
P4HA1
P4HA2
P4HA3
P4HB
PCOLCE
PCOLCE2
PDGFA
PDGFB
PECAM1
PHYKPL
PLEC
PLG
PLOD1
PLOD2
PLOD3
PPIB
PRKCA
PRSS1
PRSS2
PSEN1
PTPRS
PXDN
SCUBE1
SCUBE3
SDC1
SDC2
SDC3
SDC4
SERPINE1
SERPINH1
SH3PXD2A
SPARC
SPOCK3
SPP1
TGFB1
TGFB2
TGFB3
THBS1
TIMP1
TIMP2
TLL1
TLL2
TMPRSS6
TNC
TNN
TNR
TNXB
TPSAB1
TRAPPC4
TTR
VCAM1
VCAN
VTN
VWF

## Sheet: ID_M8728
KEGG_HYPERTROPHIC_CARDIOMYOPATHY_HCM
ACE
ACTB
ACTC1
ACTG1
ATP2A2
CACNA1C
CACNA1D
CACNA1F
CACNA1S
CACNA2D1
CACNA2D2
CACNA2D3
CACNA2D4
CACNB1
CACNB2
CACNB3
CACNB4
CACNG1
CACNG2
CACNG3
CACNG4
CACNG5
CACNG6
CACNG7
CACNG8
DAG1
DES
DMD
EMD
IGF1
IL6
ITGA1
ITGA10
ITGA11
ITGA2
ITGA2B
ITGA3
ITGA4
ITGA5
ITGA6
ITGA7
ITGA8
ITGA9
ITGAV
ITGB1
ITGB3
ITGB4
ITGB5
ITGB6
ITGB7
ITGB8
LAMA2
LMNA
MYBPC3
MYH6
MYH7
MYL2
MYL3
PRKAA1
PRKAA2
PRKAB1
PRKAB2
PRKAG1
PRKAG2
PRKAG3
RYR2
SGCA
SGCB
SGCD
SGCG
SLC8A1
TGFB1
TGFB2
TGFB3
TNF
TNNC1
TNNI3
TNNT2
TPM1
TPM2
TPM3
TPM4
TTN

## Sheet: ID_M5935
HALLMARK_FATTY_ACID_METABOLISM
AADAT
ACAA1
ACAA2
ACADL
ACADM
ACADS
ACADVL
ACAT2
ACO2
ACOT2
ACOT8
ACOX1
ACSL1
ACSL4
ACSL5
ACSM3
ACSS1
ADH1C
ADH7
ADIPOR2
ADSL
ALAD
ALDH1A1
ALDH3A1
ALDH3A2
ALDH9A1
ALDOA
AOC3
APEX1
AQP7
AUH
BCKDHB
BLVRA
BMPR1B
BPHL
CA2
CA4
CA6
CBR1
CBR3
CCDC58
CD1D
CD36
CEL
CIDEA
CPOX
CPT1A
CPT2
CRAT
CRYZ
CYP1A1
CYP4A11
CYP4A22
D2HGDH
DECR1
DHCR24
DLD
DLST
ECH1
ECHS1
ECI1
ECI2
EHHADH
ELOVL5
ENO2
ENO3
EPHX1
ERP29
ETFDH
FABP1
FABP2
FASN
FH
FMO1
G0S2
GABARAPL1
GAD2
GAPDHS
GCDH
GLUL
GPD1
GPD2
GRHPR
GSTZ1
H2AZ1
HADH
HADHB
HAO2
HCCS
HIBCH
HMGCL
HMGCS1
HMGCS2
HPGD
HSD17B10
HSD17B11
HSD17B4
HSD17B7
HSDL2
HSP90AA1
HSPH1
IDH1
IDH3B
IDH3G
IDI1
IL4I1
INMT
LDHA
LGALS1
LTC4S
MAOA
MCEE
MDH1
MDH2
ME1
METAP1
MGLL
MIF
MLYCD
NBN
NCAPH2
NSDHL
NTHL1
ODC1
OSTC
PCBD1
PDHA1
PDHB
PPARA
PRDX6
PSME1
PTPRG
PTS
RAP1GDS1
RDH11
RDH16
REEP6
RETSAT
S100A10
SDHA
SDHC
SDHD
SERINC1
KMT5A
SLC22A5
SMS
SUCLA2
SUCLG1
SUCLG2
TDO2
TP53INP2
UBE2L6
UGDH
UROD
UROS
VNN1
XIST
YWHAH
