# Supplementary material for: Multi-omics integration identifies key upstream regulators of pathomechanisms in hypertrophic cardiomyopathy due to truncating MYBPC3 mutations
Source: Clin Epigenetics. 2021 Mar 23;13:61. doi: 10.1186/s13148-021-01043-3 (PMC7989210; doi:10.1186/s13148-021-01043-3)
Supplement: Supplementary file 17 — Additional file 17: Table S9 The acetylation and mRNA expression levels of included cell-type-specific markers [file 13148_2021_1043_MOESM17_ESM.xlsx]

## Sheet: Supplementary Table 9
Cell type	Ensembl ID	SYMBOL	HCM hearts (H3K27ac ChIP-seq)													Control hearts (H3K27ac ChIP-seq)										HCM hearts (RNA-seq)													Control hearts (RNA-seq)
Cardiomyocytes	ENSG00000174437	ATP2A2	6.67059	5.47451	5.45128	5.81076	6.61392	7.145	5.67471	4.79929	5.54705	6.29221	5.39823	5.64682	7.23038	6.83961	4.15304	6.33464	6.91968	5.41962	6.97027	8.8264	7.81769	6.95507	6.91228	13.9962	59.4798	44.7992	52.8017	65.6715	46.1485	35.6844	20.697	55.4939	39.07	24.25	74.0949	31.0077	134.595	38.8018	80.0195	194.603	214.125	167.486	125.902	222.733	48.2276	185.368
	ENSG00000197616	MYH6	6.16464	7.5694	6.38108	6.98218	7.26853	8.39839	6.16855	5.76637	6.85481	7.84175	5.10284	3.69274	6.89331	12.6414	1.60472	6.26492	4.43796	6.05587	7.03556	7.44245	6.92002	9.13164	4.49423	3.41078	32.2826	21.8216	31.6716	24.1975	20.177	25.0422	15.9032	33.6741	19.1631	5.72144	29.1458	10.9113	285.169	57.9687	22.5179	345.004	316.486	387.953	51.1212	383.646	89.4904	475.78
	ENSG00000159251	ACTC1	8.82551	8.49499	7.76921	8.20136	9.33642	9.19396	8.73304	7.09011	8.00944	8.67233	5.57273	10.1166	10.258	9.04475	4.48024	9.2822	5.90239	5.05664	5.09782	8.24133	5.30554	7.59951	4.65394	917.684	1311.75	2018.35	2571.35	2090.09	1787.55	2873.8	1290.47	2033.17	2050.07	959.397	2628.69	1251.34	1564.61	487.476	1261.54	1764.73	717.848	1769.73	2833.74	2896.4	1949.45	2436.65
	ENSG00000118729	CASQ2	7.96734	7.11991	9.60158	6.58876	8.39839	8.11971	8.10624	7.82282	8.65196	8.5701	5.79645	9.01089	8.75817	9.14949	6.90645	7.82486	5.41185	5.78862	5.75877	5.97539	5.0186	6.32889	4.18897	360.869	352.73	481.317	562.394	407.61	353.188	567.221	303.023	422.461	481.855	427.895	431.222	528.898	412.048	65.5529	299.041	467.135	480.355	470.625	654.6	686.236	901.643	537.348
	ENSG00000131730	CKMT2	13.0715	12.2732	13.5116	11.906	13.023	12.3694	12.7277	13.6951	12.6167	14.3719	10.6683	13.3891	14.2161	15.4469	9.31285	15.1875	11.5221	13.8391	13.722	11.4622	12.9761	13.2806	10.7068	307.521	163.545	386.913	317.426	298.616	312.79	308.831	201.789	361.219	365.662	201.073	295.375	243.191	252.536	95.0055	237.66	302.378	316.065	299.049	333.121	455.365	235.163	373.745
	ENSG00000111245	MYL2	11.3669	10.0223	10.5455	9.67184	11.4828	12.1177	12.2646	10.0969	12.7133	10.815	7.97366	10.8009	12.6993	11.3669	6.62317	15.4729	8.72855	7.70835	6.58876	9.02476	7.1892	8.74173	4.56999	17887.3	6567.65	19747.5	14074.3	12769.8	14706.2	15161.5	18253.2	14131.2	13323.2	34317.4	14040.8	16664.5	6043.73	1432.67	5820.61	5220.65	3397.62	5172.75	12130.8	10745.2	14481.2	8225.92
	ENSG00000160808	MYL3	15.9974	16.0258	15.0653	15.1009	16.7836	18.1174	16.1744	14.7442	17.1905	15.8306	11.4731	15.4297	18.3464	19.9539	11.6021	21.6896	14.0911	13.2231	16.7948	18.8021	15.5129	14.698	13.8892	2360.32	675.468	2247.89	1660.06	1358.63	1728.14	1541.64	2344.35	1606.24	2108.97	3055.71	2137.29	2098.32	1419.23	952.794	1391.81	1696.57	1803.58	2411.14	1813.06	3240.67	2913.35	3643.46
	ENSG00000129991	TNNI3	10.6045	10.279	8.8656	9.71377	11.5536	11.4745	10.6008	8.35178	10.8336	10.1578	7.93634	11.6578	12.5325	9.75377	5.74681	15.4604	7.37112	8.31078	7.20214	9.63338	7.5258	8.81341	5.86153	1753.25	300.711	1590.9	1095.45	1039.33	1325.69	1237.97	1080.7	1196.72	1541.9	1428.32	1109.91	1599.57	602.502	320.881	540.887	436.124	342.344	484.349	550.969	850.179	916.604	822.226
	ENSG00000198626	RYR2	4.57647	4.06554	4.76405	3.46302	4.90269	4.06327	4.25773	4.3458	4.12689	4.42608	2.07189	4.3218	4.95351	4.33126	2.12088	5.30554	4.31904	3.05449	4.06708	5.5149	3.73389	4.32862	2.70871	15.8903	104.63	40.8083	59.4992	71.06	53.7928	44.4208	22.7755	74.0196	41.4803	22.8529	66.3837	28.1098	143.356	29.3969	121.742	104.079	85.5297	59.043	62.552	68.6224	12.2249	59.4908
	ENSG00000155657	TTN	3.60483	3.22133	3.59804	2.85163	3.57011	3.41253	2.93946	2.53453	4.70045	3.6198	2.02738	3.92875	4.39579	4.84488	2.80036	4.74554	1.8974	3.17093	2.44243	3.05901	2.51249	2.65277	1.12787	55.5943	131.749	20.9658	40.5047	37.3879	29.9909	33.7849	15.1036	39.5623	28.0669	10.5696	33.2648	11.9119	144.058	35.8754	131.202	89.7595	99.4506	50.1626	27.7183	28.5524	10.1644	23.0915
	ENSG00000118194	TNNT2	13.6973	15.1569	13.5934	12.611	14.5465	15.5832	14.6129	10.3695	13.2669	14.585	10.5078	12.6738	16.0714	15.9724	9.23312	13.6779	12.1665	12.1153	11.5164	14.8838	12.0042	12.3761	9.56005	328.888	421.244	546.907	530.508	469.464	534.665	477.883	415.889	528.958	566.339	215.74	774.743	266.85	408.27	245.701	360.139	482.72	350.449	500.912	623.212	674.004	480.248	677.297
	ENSG00000134571	MYBPC3	10.5905	11.4604	11.0859	9.94834	11.9727	12.3061	12.7277	9.65983	11.311	11.267	8.48997	10.0799	12.1038	14.3542	6.47386	14.2823	9.25859	9.18756	11.8495	9.78651	9.87665	10.9758	7.86539	148.019	225.03	245.506	393.78	432.47	314.975	336.522	138.167	395.9	330.553	143.418	402.254	155.635	494.294	152.628	568.04	526.743	307.764	462.289	788.101	915.761	184.146	687.354
	ENSG00000140416	TPM1	10.8906	11.3195	10.1069	10.3633	11.6423	12.0203	12.0573	9.95352	10.4078	10.8418	10.2137	11.2656	11.7981	9.85857	6.24698	11.4079	13.6685	9.95163	11.6985	18.2448	10.3004	13.1777	10.5975	627.929	284.558	816.068	705.923	584.876	637.433	795.582	605.834	706.573	750.351	548.388	677.13	536.245	447.489	151.795	443.998	409.333	402.419	441.763	505.911	671.541	953.312	567.805
	ENSG00000175084	DES	12.5798	11.4334	9.7025	10.2237	11.7701	10.9862	11.4295	8.94599	10.7311	10.749	8.1217	11.5791	11.9612	10.0261	4.61682	13.168	7.11078	9.25393	7.88251	12.5359	7.09878	10.431	7.77825	8757.53	3050.73	8677.23	7101.88	6895.35	6799.21	8745.19	8872.34	6446.76	5902.01	4333.13	10286.8	5509.93	3165.89	1341.49	1882.1	3667.15	3712.6	4211.27	7542.55	7699.93	9754.22	6634.59
	ENSG00000198523	PLN	0.201409	0.676098	1.13562	0.0498105	0.354043	0.246353	0.536815	0.040666	1.23009	0.972075	0.0447676	1.35896	0.815242	0.811945	0.172939	1.09863	0.612571	0.54751	0.136469	0.169917	0.181628	0.522059	0.0962993	5204.24	943.531	1158.5	1005.76	987.316	839.983	1145.42	1184.05	1007.35	885.632	1205.04	837.25	1332.87	1047.75	334.821	1723.77	1211.36	897.44	1744.9	1516.42	1095.91	1561.76	1097.38
	ENSG00000172399	MYOZ2	3.10105	2.65458	4.27165	2.14102	2.52784	3.11324	2.85879	2.21818	3.05901	3.2458	1.28229	4.02149	3.20693	3.63419	2.25403	3.23855	1.39466	2.17131	1.01163	0.932361	1.0955	2.25089	0.829553	578.199	386.928	609.729	387.947	433.208	426.446	490.842	633.627	426.61	365.779	878.125	388.427	717.848	448.808	96.8706	308.314	404.849	356.794	469.835	514.809	491.17	1121.74	455.86
	ENSG00000175206	NPPA	3.23987	3.43668	2.61994	2.85163	2.9206	5.07771	5.34372	3.00876	2.40772	3.44253	3.17341	3.98514	4.29983	1.85771	2.46255	1.70534	1.8974	1.61449	1.96558	2.32365	1.53848	3.35913	1.83156	420.244	586.334	844.209	117.799	243.475	76.8713	867.895	2035.46	114.835	98.7269	503.344	1280.44	504.336	9.61361	0.546296	3.78998	5.27232	486.811	11.6354	303.584	9.39149	218.081	10.2225
	ENSG00000114854	TNNC1	16.4669	16.157	15.278	17.2881	17.263	18.6216	17.3643	14.4685	17.3801	16.5529	14.4575	17.4939	19.0715	14.9786	20.2767	20.6065	12.7121	11.0199	10.0132	12.4185	14.5212	14.6695	11.3812	6729.47	1233.02	4430.74	2926.7	2138.53	2944.56	3308.44	3825.53	2617.65	3215.68	5419.69	2965.3	3878.4	1408.03	448.412	1333.76	1732.92	1287.65	1839.48	2278	3551.76	8683.9	3148.12
	ENSG00000101605	MYOM1	5.08255	4.37797	6.20209	3.82082	4.88581	4.40448	5.03218	4.03072	4.59867	5.15862	3.25239	4.99314	5.11117	4.84488	3.26437	5.77635	2.19278	2.42652	2.639	3.11137	3.36306	2.73092	1.83156	30.6481	111.077	142.046	229.314	275.343	213.919	228.357	76.5977	220.914	145.616	54.3954	205.43	105.291	229.465	24.7608	281.182	152.332	98.5465	128.09	202.875	190.056	52.5519	174.875
Fibroblasts	ENSG00000135862	LAMC1	5.46132	4.82169	6.22623	5.74681	5.23061	5.41209	6.64287	6.01079	5.79632	5.41548	5.06225	5.46054	5.43561	5.60645	3.61043	6.24768	7.84175	7.60203	6.63102	7.09961	6.16607	6.28422	7.26742	13.723	29.3811	12.3913	36.9616	24.928	11.2408	19.8379	7.47279	18.9725	12.0398	6.792	26.3492	7.26761	32.6338	15.7585	26.3706	22.5512	36.1189	21.2978	22.9076	16.7639	7.6037	18.3107
	ENSG00000140479	PCSK6	2.08103	3.12244	2.43548	3.13006	2.27134	2.36844	2.10462	1.85771	1.81316	2.20934	3.62732	2.37524	2.17447	2.45055	2.18764	1.89975	2.77747	1.92987	1.90486	2.3797	1.93806	3.32058	2.37063	1.62696	4.15839	0.587659	3.72412	3.89391	1.35849	1.26957	0.727207	1.70768	1.13062	0.988932	5.15825	0.975155	3.48165	2.56356	1.98451	1.83027	3.29881	2.58896	2.35486	2.1786	1.05304	1.48567
	ENSG00000134853	PDGFRA	5.42029	6.16269	6.81165	5.35223	4.54628	5.62009	5.26104	5.51124	4.3458	5.96401	6.38108	6.08338	4.59996	4.05006	2.51837	4.08561	4.24819	5.35784	3.19259	4.70451	4.08097	4.55578	4.56999	1.27032	2.28246	0.344548	2.98362	1.43786	0.412845	0.729904	0.769249	0.831812	0.633503	0.879547	1.49342	0.361525	2.57735	2.92346	4.1032	2.50483	8.29241	2.77374	3.3447	2.24594	1.29949	1.99091
	ENSG00000054179	ENTPD2	4.99387	4.3218	3.71778	5.5844	5.80723	4.842	4.14163	4.98186	3.4602	3.94962	5.96622	3.89841	4.43635	4.7623	4.55022	4.3886	5.61884	5.78862	6.5314	4.59786	7.7288	3.01488	6.72089	0.101337	0.107242	0.352246	0.468029	0.336365	0.326988	0.394806	0.196087	0.45974	0.121638	0.130038	0.546241	0.0303694	0.0464698	0.929512	0.776218	0.345029	0.124594	0.648128	0.548229	0.821638	0	0.694704
	ENSG00000015413	DPEP1	1.40715	1.18006	1.17854	2.24164	1.5826	1.38109	0.977836	1.42915	1.28463	1.29186	2.07189	1.00153	0.661557	0.811945	0.983599	1.14631	1.19506	0.811265	0.943415	1.58503	0.978408	1.47012	1.12787	0.0655903	0	0	0.0851992	0	0	0	0	0	0	0	0	0	0	0	0	0	0	0	0	0	0	0
	ENSG00000154736	ADAMTS5	3.19502	4.75008	4.15827	4.44236	4.60206	3.73887	3.28846	4.84488	3.87151	3.73887	5.01751	5.18598	4.03204	3.63419	3.19862	3.43022	3.933	6.65491	4.06708	3.99611	4.85371	2.94462	5.36491	0.579449	1.24721	0.0630242	0.374214	0.264052	0.245599	0.191314	0.0855176	0.167085	0.106097	0.330821	0.117024	0.0882981	1.93206	0.979665	1.3541	1.08676	2.64444	0.890811	0.613674	0.782565	0.218909	0.396484
	ENSG00000102802	MEDAG	3.95323	4.08702	4.39286	4.34686	4.07144	3.85847	3.71658	2.81482	3.83578	4.61329	3.33043	3.50933	4.32245	3.26512	2.51837	2.39671	3.60178	3.23367	3.0357	3.26772	3.14802	3.7063	3.25772	3.03462	2.25989	1.98343	2.14125	1.93992	2.84085	0.912248	0.833675	1.56156	1.07927	1.18986	2.93352	1.41467	4.27779	1.33161	1.32446	1.40313	6.84025	2.48326	1.5201	0.879854	3.34026	1.48392
	ENSG00000091136	LAMB1	6.71158	8.78874	6.91949	10.0618	8.59566	10.5506	6.28965	7.6598	5.43826	7.92858	10.4258	6.37766	6.48218	4.8712	5.45128	5.72518	8.39752	7.65369	6.91323	8.77391	7.5258	8.74173	7.86539	7.48455	15.3325	3.24288	17.1828	14.7427	4.75078	8.01354	4.67248	7.25889	6.91498	3.62791	10.5921	2.26921	15.8581	8.29332	12.0132	6.45446	16.0401	6.6515	5.71898	5.16878	2.52781	4.95198
	ENSG00000118526	TCF21	3.05019	4.85638	5.10788	4.57442	4.1354	4.40448	3.44627	3.74748	3.49277	4.01046	5.88421	4.9629	3.12859	2.45055	2.73092	2.83478	4.93761	3.49947	2.01973	2.32365	3.99833	3.78753	4.25773	0.898981	2.52317	0.470293	2.89396	1.69307	1.35579	1.02788	0.434881	0.748082	1.68898	0.996851	3.62603	0.0702814	0.940986	1.72536	0.518174	0.698663	2.84733	1.36355	1.60176	1.14743	1.6523	1.54815
	ENSG00000050165	DKK3	5.91606	7.34778	6.91949	7.49254	7.43621	6.00239	6.28965	5.88973	5.20467	7.22444	7.80919	6.73323	6.2127	5.9587	3.47718	5.12987	7.24662	3.91686	4.89771	5.85301	4.8056	5.69658	3.7995	114.555	65.0802	47.0452	104.683	82.4203	48.3179	33.4933	28.4735	69.6293	48.3986	29.8466	152.697	29.257	62.7133	18.2624	60.3808	105.739	101.387	114.475	190.587	129.173	58.077	107.559
	ENSG00000164532	TBX20	8.77617	6.97646	8.66026	8.61075	7.6846	7.29355	6.96581	6.59423	7.85975	7.71464	9.5328	7.58315	9.18601	7.64387	5.59496	8.55844	5.55072	6.84224	6.85607	9.92862	8.39597	8.62568	6.81526	0.616654	6.17444	2.77764	7.14746	4.39283	1.79845	2.86447	0.550718	2.50169	1.70812	1.09565	5.69245	1.70587	7.5697	4.5141	18.7818	17.7655	12.3349	21.678	8.12203	12.3337	2.9167	18.0657
	ENSG00000156076	WIF1	0.433803	0.676098	0.520776	0.378606	0.449888	0.691419	0.768978	0.189547	0.469687	0.339971	0.469687	0.438956	0.605421	0.237677	0.903031	0.44139	0.905396	0.457371	0.943415	0.66421	0.433803	0.421226	0.60474	0	0.0397477	0	0	0	0	0	0	0	0	0	0	0	0.0516702	0.0430639	0	0	0	0	0	0	0	0
	ENSG00000162998	FRZB	2.61889	3.09171	3.77101	2.52264	2.32637	2.48972	3.35515	2.86656	3.17744	3.09662	3.28589	2.50405	2.56724	2.83275	1.72786	2.6695	2.9556	3.05449	2.59317	2.66468	3.27157	2.49793	2.93946	9.3666	4.76269	3.6326	10.6445	8.99095	2.20095	6.73949	8.79003	3.20617	3.97556	4.38545	9.76742	3.41397	1.93477	2.58002	2.13795	1.00557	2.02311	1.96253	2.32821	0.943694	0.735055	1.73544
	ENSG00000005102	MEOX1	7.89047	7.5694	8.34385	7.82486	7.33658	7.93682	7.83202	6.0537	6.55874	5.49686	10.0396	9.77546	7.75243	5.60645	4.2871	5.53623	4.7526	6.96581	6.24489	6.93317	8.39597	7.24365	7.61255	6.70257	3.51178	7.64299	15.1935	2.6828	2.14683	8.67231	4.41851	3.40969	7.36497	4.39529	11.4371	3.10162	2.66677	1.99656	4.29768	3.7475	5.75643	5.78831	3.67937	5.2911	8.71232	6.98237
	ENSG00000116690	PRG4	0.796478	0.56334	0.453288	0.212013	0.186721	0.348712	0.536815	0.815242	0.870625	0.612571	0.545671	0.496027	0.605421	0.560808	0.472566	0.524025	0.831515	0.732127	0.520312	1.06832	0.723892	0.698085	0.60474	0.792539	5.49825	0.38144	0.366036	0.227989	0.127865	0.0686155	0.851978	0.10487	0.190261	0.6102	1.24414	0.158342	0.702633	0	0.0622629	0.989413	1.62404	0.0307204	0.228671	0	2.08465	0
	ENSG00000154175	ABI3BP	1.67477	2.15409	2.43548	1.07103	1.10655	1.4586	1.94031	0.900589	1.63916	2.46762	1.20427	1.95382	1.49906	2.06221	1.93203	1.79905	1.05816	1.54285	1.20595	0.732535	1.34922	0.698085	0.677467	3.62146	5.03279	0.896829	3.12205	2.78329	0.496697	1.16786	5.47903	0.792534	1.21802	4.07013	4.51648	1.55876	3.43281	2.09004	1.34616	1.26888	3.75032	1.54036	1.36091	0.815438	2.07359	0.765218
	ENSG00000104213	PDGFRL	4.31921	4.91121	5.45128	4.3218	4.92712	5.10859	4.44637	5.63169	4.08802	5.10859	4.97896	4.3218	4.93377	5.98025	3.67387	3.57974	4.7526	5.05664	4.12188	3.75899	3.50656	3.19989	3.56211	1.1076	0.976781	0.977307	2.14211	1.50733	1.10196	0.863035	1.14304	0.753734	1.22977	0.568518	2.13675	1.85883	2.18401	1.26993	0.456827	3.77111	4.63009	1.73878	2.00734	4.70695	2.80932	1.74358
	ENSG00000110492	MDK	4.26728	3.03444	2.8508	4.83532	3.7011	3.35298	4.41895	5.33443	3.49277	3.27236	4.73024	4.05105	3.52049	3.26512	3.26437	4.80579	4.88097	4.23482	4.24952	4.16628	4.26151	4.02358	5.2809	4.75442	2.25547	3.22196	5.74988	3.6732	2.51278	4.07187	3.37061	2.02214	2.17697	1.93285	5.26743	0.700134	1.01493	2.02071	1.23163	0.209323	0.604711	1.35835	1.26388	0.171887	1.16559	1.7483
	ENSG00000134201	GSTM5	2.96875	2.12476	2.05587	3.43472	2.82175	1.6884	1.52158	2.76814	2.26379	3.3284	3.62732	2.56795	1.56328	2.88103	2.06155	1.43608	2.25089	2.77201	1.50283	1.26076	2.30659	2.98154	0.901365	0.250911	0.53106	0.189428	0.971378	0.323337	0.15478	0.201258	0.0856785	0.188324	0.332178	0.568188	0.251236	0	0.243654	0.406141	0.0782678	0.226135	0.16332	0.257448	0.203612	0.0247591	0.0226884	0.0786965
Endothelial cells	ENSG00000172889	EGFL7	9.99634	11.123	10.7304	17.0907	13.2084	12.4815	8.79559	11.3973	8.08167	10.6017	11.4455	10.8709	10.0788	10.8609	5.59496	7.67805	12.4204	19.1262	13.4611	14.585	14.1806	9.25393	16.6728	46.263	6.15205	15.5531	28.517	21.0407	16.7081	20.9193	11.6866	14.2429	23.002	13.6688	24.4128	11.7362	8.61993	19.5968	13.5985	11.4372	16.6275	15.362	10.9038	27.3578	10.5149	21.1327
	ENSG00000277494	GPIHBP1	4.17244	3.70192	3.92309	7.33441	6.98953	5.62009	3.04973	4.84488	2.97786	4.34784	6.1429	3.01129	3.37999	4.81638	3.74486	3.27815	3.80389	5.29742	4.75055	4.2794	5.68491	4.22801	4.25773
	ENSG00000179776	CDH5	7.5821	7.34778	6.75188	10.5706	9.41642	8.4597	7.36045	7.85877	7.58104	7.22444	8.62054	7.37494	7.88534	8.11702	4.61682	7.119	8.39752	10.7441	6.41091	8.24133	10.2081	6.59572	7.86539	4.96849	8.57383	9.27548	17.2103	17.1009	10.1824	10.8992	3.88314	9.70925	13.3648	4.27916	17.8672	4.74867	11.5356	12.9329	12.3693	10.1347	13.043	10.7746	10.2311	13.3029	6.8234	12.9106
	ENSG00000074416	MGLL	6.71158	6.37506	7.00384	7.56016	6.17463	6.31352	6.19372	5.63169	5.7269	5.49686	7.39345	6.83154	6.00088	6.09453	4.01577	4.69874	6.5921	7.91112	5.96365	6.93317	7.37112	5.89758	8.1781	6.23539	8.00267	7.87502	18.6116	16.7953	11.5939	14.8341	5.05722	13.4369	10.3191	4.47736	21.3407	4.47683	13.8221	11.165	9.13016	12.3766	10.9939	10.7683	12.1152	15.7269	6.75036	12.4431
	ENSG00000065054	SLC9A3R2	5.27513	5.01068	4.67084	7.13727	5.78351	6.07702	5.4253	3.98282	4.85564	3.92275	6.17958	5.39873	5.60445	4.74367	4.15304	3.7503	6.27814	4.61411	5.09782	3.82107	5.96437	3.5741	7.00004	21.5712	13.5484	37.9426	40.1372	41.4634	34.1352	31.1858	17.1857	30.8378	30.6063	12.5623	46.0369	14.3032	19.9559	24.9049	22.0985	28.576	24.7659	25.6087	33.7695	66.8659	23.8586	43.3387
	ENSG00000164035	EMCN	1.53072	1.42915	2.5331	1.23009	1.75478	1.02289	1.6467	1.15993	1.90036	1.40779	0.861283	2.17617	1.68807	1.76932	1.2032	1.85192	1.19506	1.47495	0.943415	0.458268	0.916967	0.854318	0.522059	9.66929	7.4501	5.71509	5.84665	6.77371	6.41791	6.29505	6.49927	5.59881	8.59782	8.68546	9.39903	8.52549	5.57751	7.48817	10.9447	6.95973	12.3889	11.392	8.60366	9.50451	8.82697	10.3887
	ENSG00000128052	KDR	3.07075	2.87198	3.1525	3.43472	3.32611	3.60423	3.22523	2.91693	2.894	2.77542	2.78582	4.02149	3.06702	3.21651	1.93203	3.73087	3.54119	4.23482	4.01813	3.26772	3.85816	2.90151	4.88097	3.19725	2.78202	2.3481	5.21753	4.81101	1.68505	2.10374	1.05861	3.34825	4.11918	0.806879	3.44684	1.89079	3.18643	4.59451	9.89651	4.28177	7.23306	4.23848	4.15127	6.78173	2.17346	4.4486
	ENSG00000261371	PECAM1	6.93355	7.15923	6.9741	6.21183	7.29328	6.13512	5.83698	7.39379	4.23679	6.31725	7.27719	7.40564	5.66649	5.86292	4.22095	4.41272	6.34496	7.28256	5.24993	5.27827	5.47063	5.23562	7.77825	0	0	0	0	0	0	0	0	0	0	0	0	0	0	0	0	0	0	0	0	0	0	0
	ENSG00000102760	RGCC	5.37349	6.69883	5.73706	6.75125	5.8606	6.19004	5.73483	5.07535	4.62673	4.91224	5.92974	4.90024	4.85932	4.37631	3.86456	4.51764	4.7526	6.32701	5.41913	5.62934	5.63965	6.4584	5.61937	52.399	16.964	30.0029	26.7928	46.9429	36.2209	32.737	29.1002	32.1098	18.9309	46.4483	37.1153	20.0682	19.0883	15.7113	12.7965	25.9686	12.5564	16.987	21.8202	35.5647	38.7506	22.7791
Smooth muscle cells	ENSG00000149591	TAGLN	8.38072	9.93553	8.74029	8.94852	7.37677	8.43001	9.19847	7.48482	8.3946	7.6941	11.4731	8.78889	7.45639	4.07047	5.45128	5.66058	6.27814	4.39861	4.56509	8.05497	7.04272	8.07477	7.17681	40.122	15.1384	52.31	101.402	25.7759	15.9722	25.7648	36.4673	24.0855	23.4052	45.0605	63.0587	15.3719	24.2399	6.53454	15.613	32.0447	32.7888	28.477	51.4084	32.224	241.503	46.94
	ENSG00000272573	MUSTN1	6.24165	6.0474	6.89696	5.35223	5.43708	4.87221	9.13718	6.86695	6.29944	5.55142	5.57273	5.68249	5.33349	8.98939	4.88423	5.27204	4.81503	4.75245	4.85035	4.7586	6.92002	5.57126	5.36491	0	0	0	0	0	0	0	0	0	0	0	0	0	0	0	0	0	0	0	0	0	0	0
	ENSG00000133392	MYH11	2.96875	3.64021	2.93825	3.50608	2.82175	2.36844	4.19076	3.28331	3.3924	2.77542	2.3737	3.04244	3.39936	2.62371	1.86003	2.51685	2.19278	1.40658	2.25505	2.66468	2.01973	2.94462	1.83156	1.57402	6.99608	4.97951	31.8621	10.6912	6.65161	3.59332	2.7465	9.53217	3.97258	1.64774	17.7869	0.655432	6.26819	2.33662	7.53658	9.56186	3.62605	3.6511	9.12936	5.30865	0.619758	4.51391
	ENSG00000065534	MYLK	2.36551	2.84693	3.06847	2.19007	2.19188	2.51527	2.25907	2.81482	2.62954	2.71172	2.92218	2.27515	2.2257	2.29581	2.18764	1.85192	2.71648	2.23427	2.39489	2.77542	2.30659	1.94204	2.62483	1.25992	0.929931	1.11042	3.982	1.26658	0.783302	0.609665	0.632776	1.36526	0.7694	0.567664	1.31137	0.259736	1.39103	0.676277	1.22701	1.70085	1.4356	1.16182	1.3936	0.972621	0.296065	1.05443
	ENSG00000248485	PCP4L1	1.12787	1.46297	1.54727	1.16316	1.45379	1.42136	1.45707	1.26301	1.85714	1.29186	1.43286	1.40266	1.15107	1.27935	1.1318	1.63387	1.45707	1.75243	1.01163	1.38896	1.25287	1.34987	1.74901	0.312291	0.0660974	0.300604	1.13583	0.746335	0.151151	0	0.362569	0.478163	0.506049	0	0.584742	0	0.171847	0	0	0.106327	0.806317	0.544727	0.658896	0	0	0.333023
	ENSG00000173267	SNCG	10.2727	9.3897	9.19733	12.2196	10.6319	10.2778	7.919	10.5706	9.43664	8.1821	10.8585	10.1423	8.73801	10.8906	7.95836	6.8034	11.3033	11.8195	10.7902	10.1542	12.2343	8.07477	13.1946	5.56324	1.96246	7.49477	8.83229	4.26135	2.7617	3.9597	3.10524	2.97285	2.76097	3.70671	6.13108	3.39858	2.35487	3.02573	4.03436	4.61394	4.99845	4.22991	7.06117	8.49484	9.59344	12.8756
	ENSG00000163431	LMOD1	4.88281	5.33349	5.27747	5.32642	4.76191	4.28109	4.79524	4.29857	4.49039	5.04688	6.674	4.62632	3.71253	4.74367	3.33559	3.779	4.24819	2.23427	2.99844	3.11137	3.95076	3.52741	3.63671	5.95924	9.19889	5.73263	19.8273	9.43653	4.68069	4.58229	3.9882	6.3269	4.59837	2.73826	19.0483	1.43006	9.18434	3.031	3.40564	8.23794	6.28016	8.16722	10.4171	5.95665	3.80544	7.57668
	ENSG00000175084	DES	12.5798	11.4334	9.7025	10.2237	11.7701	10.9862	11.4295	8.94599	10.7311	10.749	8.1217	11.5791	11.9612	10.0261	4.61682	13.168	7.11078	9.25393	7.88251	12.5359	7.09878	10.431	7.77825	8757.53	3050.73	8677.23	7101.88	6895.35	6799.21	8745.19	8872.34	6446.76	5902.01	4333.13	10286.8	5509.93	3165.89	1341.49	1882.1	3667.15	3712.6	4211.27	7542.55	7699.93	9754.22	6634.59
	ENSG00000053702	NRIP2	2.85689	2.61101	2.99756	2.70694	2.82175	2.73204	3.47299	3.47634	2.73382	2.98154	3.83972	3.38248	2.99756	2.57043	2.18764	2.25505	2.43479	2.77201	2.9556	3.26772	3.36306	2.34078	3.56211	0.824992	0.705164	1.93439	4.25905	2.18016	1.35661	1.45254	0.460487	2.05132	1.48539	0.732908	1.94442	0.22822	1.00398	1.01866	1.8509	1.13436	1.8726	2.21389	2.11142	1.1444	0.487764	2.29608
Pericytes	ENSG00000121361	KCNJ8	5.69384	5.08312	5.25381	4.29487	5.8606	4.96121	4.68711	4.44415	5.79632	5.41548	3.95972	5.51952	5.1352	6.7018	3.13354	6.06882	4.06608	4.13275	4.5119	4.33735	4.67423	4.63135	4.4175	19.5139	8.10879	15.969	17.3326	14.1191	12.4199	17.8555	10.3925	15.2896	16.6325	14.1629	13.2867	22.3728	20.3925	8.82636	17.7214	25.6008	65.1753	40.5333	38.7894	39.5819	39.2713	48.2462
	ENSG00000109072	VTN	4.2261	3.27375	4.24162	3.93853	3.3537	3.08211	4.49659	3.42593	3.76173	3.2458	3.45485	4.19448	3.55149	5.34515	4.2871	3.51759	3.933	2.99756	4.16442	4.92712	4.58267	4.55578	3.87409	5.09135	6.11858	12.9904	22.9167	15.8111	12.4605	11.9631	5.42681	15.9533	8.28649	5.75818	16.6231	4.00848	6.84587	1.81392	3.66087	10.0875	12.5196	11.9414	14.9391	20.8211	7.84859	15.863
	ENSG00000118004	COLEC11	3.74786	4.61682	3.77101	4.44236	3.21865	3.89142	3.17744	4.3458	3.68158	3.3284	5.31489	3.34622	3.55149	2.97138	3.01028	2.78049	3.66632	3.33885	3.63696	2.49337	4.22095	3.52741	3.63671	2.74932	1.85481	2.53616	4.34503	2.77193	0.914852	2.67781	5.28667	1.08164	2.35131	1.12454	3.74393	2.96616	1.46561	1.33971	0.364484	0.760561	3.23239	0.959123	2.8167	1.90245	2.53577	2.82713
	ENSG00000127954	STEAP4	3.12576	3.09171	2.99756	2.70694	2.87456	3.00058	2.64857	2.48814	2.43638	2.98154	3.33043	2.88033	2.45538	2.99488	2.58946	2.39671	3.01648	2.58818	2.07381	2.26602	2.1885	2.57665	2.29254	1.2777	3.166	1.23739	5.69419	3.13422	1.24438	2.1247	0.934668	1.57727	2.60909	1.64957	4.17742	0.672427	11.1251	5.37746	5.04032	7.58643	17.7592	5.10967	6.43601	6.88747	2.91022	4.36768
	ENSG00000069431	ABCC9	0.695812	0.676098	0.776022	0.138093	0.584614	0.392443	0.977836	0.101889	1.77168	0.542934	0.181044	1.05163	0.605421	1.243	0.903031	1.36188	0.187856	0.54751	0.280836	0.307598	0.00141731	0.307598	0.522059	3.83143	6.29627	2.45495	4.76107	4.88538	2.09818	3.20841	1.38632	3.92158	3.07065	1.83621	3.28745	2.68853	8.10987	4.69652	12.4576	10.1815	11.1305	9.57643	8.19632	6.96937	3.39975	7.40282
	ENSG00000128641	MYO1B	3.32611	3.46385	3.8031	3.86368	3.54475	4.44415	3.10066	3.19416	3.94864	3.71268	3.09062	3.75899	3.35244	3.19401	2.51837	3.27815	4.12674	3.62732	3.49561	3.26772	3.99833	3.7063	4.33476	2.25922	2.06483	1.46776	3.33077	1.9615	0.896173	1.81856	0.867091	1.64383	1.59683	1.35669	2.32805	0.965226	3.06947	2.11936	3.28388	2.60641	3.65004	2.39376	1.61364	2.27078	2.1311	2.06219
	ENSG00000168434	COG7	4.31921	4.85638	4.21791	4.04432	4.90269	4.34173	4.25773	4.44415	4.20343	4.11484	5.50548	4.77321	5.11117	4.37631	5.51952	3.87996	3.54119	3.74564	3.69174	3.99611	3.81972	4.14745	5.03182	0.839641	1.62542	2.26696	2.81975	3.0385	2.49453	2.87228	1.66433	2.42141	2.13859	0.985465	3.43367	1.82277	1.63403	0.939215	2.93215	2.09178	2.68155	2.14329	2.07732	2.98877	1.73143	2.71423
	ENSG00000174944	P2RY14	1.12787	1.55026	1.97572	1.32944	0.756847	1.09902	1.15205	0.737314	1.05828	1.29186	0.58178	1.85805	1.39622	1.10817	1.05874	1.43608	0.983599	0.974813	0.597309	0.388417	0.978408	0.698085	0.29333	6.09787	2.67489	1.4953	2.27093	1.7304	1.1979	1.01552	2.69001	1.10192	1.16618	3.83136	2.23193	2.27248	3.60763	1.59393	1.73131	2.25905	1.39846	2.59023	1.82038	1.93454	1.55419	1.94937
	ENSG00000163909	HEYL	6.2622	6.5343	7.00384	8.34369	5.75595	7.6277	6.72066	5.33443	5.69384	6.51203	7.13052	7.83202	6.04399	4.23515	3.47718	2.79601	5.47405	4.6821	3.69174	6.47485	4.22095	5.83243	5.19607	6.23769	13.9301	5.74552	17.2114	11.4544	3.84561	14.5765	4.52048	5.83056	4.69733	3.30977	18.7124	4.54188	8.77694	5.84658	4.44391	6.13716	20.4707	5.08853	10.0082	6.08728	5.43235	6.25074
	ENSG00000114450	GNB4	3.32611	3.64021	4.39286	3.40608	3.74734	3.5707	3.69158	2.81482	3.4602	4.3158	3.48889	4.14429	3.76058	3.54119	3.54379	3.9862	4.43796	4.02713	3.69174	2.66468	3.6036	2.77926	4.25773	2.22238	2.39986	0.854956	2.80823	2.14525	0.475627	1.32525	0.81179	1.38889	0.367473	1.46227	2.39329	0.81553	2.99492	0.650021	2.72579	2.12329	3.09487	1.74046	1.08574	1.55969	2.92823	1.58916
T cells	ENSG00000160654	CD3G	1.40715	1.39622	1.4417	1.40658	1.5826	1.38109	1.45707	1.37136	1.63916	1.15638	1.39772	1.00153	1.2408	1.32517	1.34316	1.09863	0.983599	1.47495	1.60691	1.51611	1.0329	1.28259	0.978636	0.0463715	0.0490733	0.0185984	0.22086	0	0.0935174	0.112913	0.0897286	0	0.0626185	0	0.0592004	0	0.0956896	0	0	0	0.0427601	0.121328	0	0.0194471	0	0
	ENSG00000167286	CD3D	1.34751	1.29186	1.36732	1.38092	1.38744	1.09902	1.45707	1.64689	1.28463	0.972075	1.35935	1.47828	1.19601	1.10817	0.903031	1.04134	1.39466	0.974813	1.44975	1.71427	1.14676	1.41414	1.50629	0.0957379	0.101316	0	0.414532	0.190667	0	0	0.370505	0	0.258562	0.0921394	0	0	0.263412	0	0.169229	0.325964	0.353128	0.33399	0.466143	0.321201	1.10377	0.36462
	ENSG00000213658	LAT	0.844342	0.877172	1.17854	1.32944	1.34953	1.26183	1.02115	1.5329	0.538899	1.02232	1.32771	1.24185	0.871018	0.751409	1.79705	1.14631	1.59377	0.89257	1.01163	1.19601	1.0955	1.47012	0.753339	0	0.0212466	0.0161046	0	0.0199921	0	0.0586639	0	0.0170781	0	0.0386445	0	0	0	0	0	0.0341784	0	0.0350199	0.0162922	0	0	0
	ENSG00000198851	CD3E	1.12787	1.18006	1.26301	0.885867	1.0237	1.65134	1.38998	0.98462	1.68212	1.15638	1.39772	1.35896	1.32365	1.06353	1.05874	0.99173	1.83229	1.27048	1.44975	1.00392	1.25287	0.698085	0.829553	0.062546	0.0992855	0.0752567	0.67704	0.155705	0.126137	0.213217	0.332822	0.026602	0.197074	0.0300976	0.558948	0.0562326	0.0860444	0.107569	0.0552792	0.319431	0.173025	0.163648	0.0507556	0.157382	0	0.500238
	ENSG00000141293	SKAP1	0.934691	1.01276	0.932503	0.974813	0.891126	0.850562	0.822407	0.457616	0.343462	1.02232	0.978636	1.00153	1.01656	1.01691	0.903031	0.675598	0.371406	0.457371	0.520312	0.932361	0.850884	0.187517	0.522059	0.30229	0.0710896	0	0.261775	0.033446	0	0	0.129984	0.028571	0.0604745	0	0.114347	0.12079	0.13862	0	0.118742	0.114358	0	0	0	0.225375	0.18071	0.076752
	ENSG00000168685	IL7R	0.695812	0.451752	0.992962	0.612819	0.354043	0.246353	0.212013	0.41676	1.3419	0.474855	0.358311	0.733592	0.362149	1.39758	0.653816	0.813732	0.758906	0.239619	0.362149	0.800393	0.978408	0.187517	0.0962993	0.0880599	0.201913	0.0470913	0.152515	0.0584588	0.0473575	0.157244	0.0283993	0.0124845	0.171763	0.19775	0.474671	0.105561	0.32305	0	0	0.399763	0.135337	0.0512007	0.190559	0.147721	0	0.0223586
	ENSG00000138795	LEF1	2.15482	2.28929	1.89051	2.16685	1.60775	2.30469	2.64857	1.5329	1.81316	2.15219	2.53779	2.34025	2.77728	1.27935	1.27648	1.47495	1.26272	0.54751	1.50283	1.38896	1.30613	2.57665	1.58803	0.431347	0.22824	0.252849	0.445369	0.148682	0.0401492	0.339334	0.369174	0.0987861	0.194159	0.0798335	0.15532	0.23865	0.114116	0	0	0	0.061193	0	0.0403886	0.0139151	0	0
	ENSG00000198821	CD247	0.796478	1.10144	1.40509	1.52083	1.60775	1.30296	1.15205	1.37136	1.28463	1.3356	1.01656	0.894761	1.06142	0.972075	0.903031	1.24275	1.26272	1.54285	1.39154	1.06832	1.0955	1.21521	1.50629	0.28662	0.0233323	0.0530566	0.305484	0.0878186	0.0177855	0.0644227	0.149318	0.112528	0.11909	0.0636571	0.131354	0.0198222	0	0.0252789	0.0779444	0.112601	0	0	0.035783	0.147941	0	0.0839693
	ENSG00000081059	TCF7	2.24814	2.53493	2.34374	2.64541	2.45026	2.48972	2.67677	2.59366	1.63916	2.46762	2.96908	2.014	2.77728	2.49825	3.26437	2.89117	1.71036	2.71115	2.59317	2.32365	2.98412	2.07112	2.62483	0.0707069	0.102887	0.21269	0.28319	0.237629	0.242411	0.11191	0.111164	0.225547	0.151177	0.229666	0.646923	0.0635697	0.121589	0.141872	0.218722	0.165509	0.146701	0.385417	0.258201	0.214983	0.101898	0.807868
	ENSG00000113263	ITK	0.201409	0.19338	0.713899	0.54474	0.354043	0.131417	0.212013	0.312313	0.737314	0.138093	0.149252	0.172939	0.299051	0.491218	0.0469585	0.240708	0.187856	0.137367	0.136469	0.0871816	0.273196	0.187517	0.0962993	0.0413484	0.0437576	0.0248757	0.0447583	0.0205869	0.00833874	0.0402729	0.0600068	0.0263794	0.0651415	0.0596914	0	0.027881	0.0284414	0	0.0365444	0.0351953	0.0571924	0.0360619	0.0251654	0.112714	0.0556161	0.0314953
B cells	ENSG00000105369	CD79A	1.70803	2.15409	2.00178	2.44041	2.07941	2.05783	1.9955	2.48814	2.06221	2.02917	2.78582	1.95382	1.85714	1.88895	2.18764	1.72362	1.8974	2.10388	2.639	1.77376	2.1885	1.94204	3.09426	0.0591753	0	0	0.0512442	0.0589255	0	0.0576361	0.057252	0	0	0	0.251821	0	0.162814	0	0	0	0.218267	0	0.0960405	0	0	0
	ENSG00000167656	LY6D	1.40715	1.99341	1.70803	1.60906	1.99624	2.05783	1.97133	2.86656	0.805427	1.70634	2.3737	1.6371	2.06155	1.97342	2.6602	1.36188	3.01648	1.92987	2.59317	2.32365	2.70887	1.80026	1.74901	0.0572701	0.060607	0.275634	0	0	0.0923973	0	0.0554087	0	0	0	0	0	0	0	0	0	0	0	0.232371	0	0	0
	ENSG00000007312	CD79B	4.12418	3.86456	3.57026	5.56263	5.10859	5.27513	3.32438	5.26271	4.20343	3.80389	5.35666	4.02149	4.11364	4.70045	4.4175	4.30622	3.7326	4.07784	4.99648	5.08486	4.62118	3.91399	4.73375	3.42079	0.769272	1.81788	1.74036	0.894166	1.96613	1.95744	1.2411	1.81865	1.57827	1.19343	2.43833	1.15331	0.823544	1.17664	0.982587	3.34849	1.02517	1.26796	1.21447	3.69409	1.57754	1.59595
	ENSG00000156738	MS4A1	0.744335	0.676098	0.776022	0.767621	0.981493	0.733177	0.713165	0.737314	0.737314	0.339971	0.861283	0.298389	0.299051	0.491218	0.653816	0.675598	0.452428	0.358311	0.520312	0.527531	0.508973	0.780502	0.677467	0.109533	0	0	0.0632348	0	0	0	0	0	0	0.0878464	0.155373	0	0	0	0.0322689	0	0	0	0.0444424	0	0	0
	ENSG00000162894	FCMR	2.08103	2.42257	2.51065	3.13006	2.79504	3.11324	2.64857	3.19416	2.7039	3.03604	2.70887	2.37524	2.84616	2.16445	2.18764	1.87574	1.71036	2.10388	1.50283	1.71427	1.71971	2.20395	1.42915	0.833344	1.20259	0.57731	0.984072	0.867545	1.1917	1.18061	0.696314	1.22442	1.39812	1.13012	0.483587	1.08978	0.573214	0.0434307	0.401739	0.12897	3.21349	0.858942	0.46108	1.04845	1.4266	0.634762
	ENSG00000126353	CCR7	5.16197	5.03461	5.76623	5.56263	5.05136	4.72106	4.62262	5.26271	5.7269	5.20421	6.0474	6.05768	5.36108	4.53425	5.82448	4.08561	6.79926	6.18583	6.35835	5.78951	6.21183	5.31968	9.76795	0	0	0	0	0.141252	0	0	0	0	0	0.0341298	0.12073	0	0	0	0	0	0	0	0.0287777	0	0	0
	ENSG00000153064	BANK1	0.796478	0.676098	0.520776	0.54474	0.674756	0.481285	0.926655	0.41676	0.870625	0.474855	0.828824	0.785423	0.233928	0.629187	1.2032	0.675598	1.26272	1.33873	0.809186	1.06832	0.978408	0.780502	1.58803	0.028952	0.0153194	0	0.125358	0	0.0350325	0	0	0.0123138	0	0.0696594	0	0	0.0796583	0.0497926	0.0511764	0.0739308	0	0.0252504	0.0234943	0.0121418	0	0.198476
	ENSG00000196352	CD55	6.71158	7.83048	6.57076	6.69116	7.09159	6.6282	7.38392	6.91857	6.47924	6.98497	6.92566	7.93425	6.75223	7.79202	8.26475	7.09961	7.63864	9.25393	7.9346	8.31526	7.7288	6.59572	7.09715	7.62858	11.5209	10.1509	8.99743	10.0296	8.97433	8.9781	9.76396	7.55377	10.051	10.4392	10.4154	11.7345	9.07346	2.68776	8.14689	7.50794	29.5668	10.0838	9.55984	11.0807	29.5917	11.2432
DC-like cells	ENSG00000131981	LGALS3	5.39709	5.79645	6.67357	5.5844	5.25287	4.96121	5.28796	4.12921	6.33414	4.69438	5.57273	5.85015	5.43561	4.94359	5.30566	5.05547	6.91968	6.70894	6.5314	6.89105	6.06902	6.918	5.19607	60.9049	22.1534	42.9492	51.0032	40.691	29.0046	41.5752	73.0631	45.1343	60.2855	177.422	66.5518	45.4972	26.2409	25.1101	29.379	40.7643	44.5042	46.1134	53.8291	78.4038	176.13	68.4545
	ENSG00000131400	NAPSA	1.16275	1.39622	1.21708	1.19695	1.10655	1.14069	0.977836	0.98462	0.805427	0.972075	0.978636	0.733592	1.01656	1.15107	1.2032	0.87598	0.758906	1.12035	1.60691	2.14527	1.53848	1.47012	1.27323	0.0248368	0.0262839	0	0.0430159	0	0	0	0	0.0633812	0	0	0.126832	0.0223297	0.0683357	0	0	0.0422815	0	0.0433226	0.0201548	0	0	0
	ENSG00000121316	PLBD1	6.17958	4.76753	5.42198	5.1676	5.02526	4.93444	5.46963	6.21669	7.08279	5.15862	4.53134	5.94494	6.04399	6.59572	5.82448	7.74269	6.14605	5.35784	6.8105	7.99958	6.46257	6.59572	6.00921	6.60558	6.42724	8.56322	9.02769	9.00926	5.17706	9.57441	6.05771	5.11297	8.37038	7.92402	8.60623	7.76829	6.71855	3.55352	6.86185	4.90311	9.75738	5.5153	6.75762	5.48793	7.82015	7.77379
	ENSG00000121807	CCR2	1.31929	1.18006	1.21708	1.52083	1.15004	0.933469	1.54887	1.11217	0.928157	1.37019	1.71971	1.85805	1.27648	1.39758	1.60472	1.19191	1.83229	0.64137	1.07564	0.867364	0.850884	0.698085	0.37821	0.547986	0.075641	0.0573346	0.55707	0	0.115317	0.208852	0.368817	0	0.085795	0.0458599	0.0608338	0.085682	0.131106	0.0819517	0.505376	0.24336	0.48334	0.0831172	0	0.059951	0.604309	0.108888
	ENSG00000169413	RNASE6	2.44267	2.23548	2.05587	2.24164	2.34947	2.51527	2.14311	1.85771	2.47231	2.67748	1.76785	2.1464	2.06155	2.16445	2.51837	2.0276	2.36789	2.17131	2.29946	2.3797	2.22829	1.85167	2.14328	1.67654	1.68551	0.739658	2.03257	1.50252	2.02865	0.898113	1.70315	0.641757	0.452789	2.50096	1.28422	1.20585	1.72981	0.38445	0.444526	3.85304	1.70057	1.16975	3.33322	1.96868	2.83492	1.08548
	ENSG00000145287	PLAC8	1.76181	2.12476	1.79576	2.0848	1.99624	1.87463	1.9955	1.80266	2.40772	2.0872	1.89308	2.014	2.0111	1.73686	1.99862	2.00096	2.01457	1.75243	1.71353	2.66468	1.97985	1.64212	1.90486	0.230834	0	0.0925816	0.0999481	0	0	0	0.0893327	0.0196356	0	0	0.0392928	0.0830135	0.0317558	0	0	0.0785934	0	0	0	0.0387226	0.0532261	0.140662
	ENSG00000138744	NAAA	4.90024	4.08702	3.99327	5.11233	5.13284	4.67084	4.68711	3.98282	4.12689	4.37371	5.14669	4.14429	4.81461	4.33126	5.38351	4.35877	4.55975	4.45418	4.75055	4.46239	5.30554	4.83532	4.88097	1.38053	1.07746	2.03482	1.9128	2.28544	1.00228	1.41185	1.73635	1.80553	1.61566	0.548063	1.42465	1.10154	0.997073	0.613355	0.884595	0.940071	1.08206	1.92643	1.51239	1.15792	1.55183	1.86651
	ENSG00000113648	H2AFY	5.53989	5.47451	5.2317	5.89923	5.46054	6.31352	5.73483	7.267	5.47451	5.13284	5.27763	5.78337	5.27959	4.99314	5.2317	5.01167	5.96437	6.05587	7.09949	6.5374	5.30554	5.78288	7.94233	2.12695	1.93766	4.19288	3.2841	3.45668	3.12399	4.67581	4.22726	3.52891	3.65794	3.76088	4.10295	3.29683	2.53958	1.17907	3.05915	3.61232	2.88645	3.36877	5.05587	5.9452	7.32568	4.32538
Macrophages	ENSG00000153071	DAB2	4.90024	4.96303	5.85209	4.9023	4.71845	5.16077	4.62262	3.57105	4.55817	4.45319	4.68946	6.21654	5.0255	4.60102	2.87347	4.3886	3.933	6.70894	4.71048	3.75899	3.85816	4.47289	4.4175	2.30595	4.53897	1.12832	4.37319	2.22733	0.855676	2.02137	1.26052	1.57903	1.61922	1.36486	2.69858	1.3683	3.60054	1.91683	4.99318	3.47415	5.74119	2.91613	2.08645	2.91085	1.37358	2.39756
	ENSG00000174837	ADGRE1	1.03226	0.676098	0.520776	0.940954	0.756847	0.733177	0.536815	0.815242	0.805427	0.474855	0.756847	1.27901	0.605421	0.918925	0.558981	0.675598	1.19506	0.457371	0.876175	0.66421	0.659524	1.07603	1.12787	0.0479852	0	0.0192456	0	0	0	0	0.0232128	0.0408179	0.0215992	0	0	0	0.066013	0	0	0.122533	0.0884963	0	0.0389395	0	0	0
	ENSG00000260314	MRC1	0.892029	0.732535	0.932503	0.885867	1.2339	0.850562	0.595352	0.41676	0.469687	1.20353	0.756847	1.09902	1.15107	1.01691	0.738679	0.87598	1.12882	1.27048	0.876175	0.458268	0.978408	1.28259	0.753339	0	0	0	0	0	0	0	0	0	0	0	0	0	0	0	0	0	0	0	0	0	0	0
	ENSG00000164120	HPGD	1.76181	2.12476	1.60131	1.40658	1.60775	1.42136	1.54887	1.70898	1.85714	1.80427	1.71971	1.92002	1.62893	1.80092	1.72786	1.82597	1.45707	1.54285	1.01163	1.64896	1.49335	1.28259	0.753339	0.530844	0.391539	0.0645174	0.264674	0.144164	0.064882	0.0626711	0.0311267	0.177885	0.10137	0.0464447	0	0.318173	0.154908	0.184437	0.483385	0.136924	0.178001	0.392826	0.613528	0	0.56874	0.392094
	ENSG00000171631	P2RY6	4.06412	2.50959	3.18291	2.89376	3.44852	3.5707	3.12244	3.7063	3.91453	3.64594	2.92218	3.10378	4.18326	5.03616	4.55022	4.67944	2.77747	2.58818	2.99844	4.05202	3.46261	2.90151	3.7995	0.134216	0.378763	0.215322	0.271197	0.155924	0	0.392175	0.238065	0.152225	0.261792	0.236814	0.209425	0.30167	0.123094	0.0512954	0.237244	0.266567	0.82509	0.429205	0.199678	0.0187623	0.464216	0.272622
	ENSG00000171860	C3AR1	1.6226	1.58503	1.97572	1.16316	1.75478	1.34097	1.48945	0.857301	1.48647	1.84127	1.59113	1.6371	1.46437	1.62188	1.34316	1.82597	1.33071	1.54285	1.27357	1.71427	1.30613	1.47012	1.27323	0.91221	1.66744	0.931289	1.54399	0.578047	0.434828	1.65581	1.60466	0.740688	0.186639	1.19717	1.48219	0.298229	1.54013	0.237705	1.46586	1.34116	2.21763	0.723255	0.706603	0.799896	1.11543	0.0631669
	ENSG00000124491	F13A1	1.86652	2.53493	2.11241	1.96971	2.27134	2.73204	1.61309	1.91819	2.10428	1.84127	1.89308	2.34025	2.0111	2.34961	1.53806	2.46292	3.07616	2.93813	1.90486	2.88639	2.74245	1.58803	2.70871	4.13412	10.5361	1.17131	7.88265	3.09694	2.01931	0.905059	1.76136	2.29065	2.59496	5.71259	1.98524	2.35285	23.7405	1.00018	14.1794	18.7891	28.6787	9.79124	6.8481	9.90942	14.8818	7.81468
	ENSG00000178573	MAF	6.59423	5.20681	6.57076	6.00088	6.46551	5.71964	6.32242	5.63169	5.66514	6.07176	6.50993	5.88421	7.61965	5.75172	4.7486	6.78496	5.55072	6.96581	8.25144	6.5374	7.04272	4.06307	6.39933	1.47894	1.72702	0.715888	1.77756	0.749045	0.575947	0.794744	1.09782	0.780854	1.1822	0.944812	1.16107	0.848228	1.63117	0.862463	2.77198	2.21385	2.56294	1.95702	0.744919	1.46503	0.930936	0.971136
	ENSG00000166927	MS4A7	1.40715	1.58503	1.51822	1.26117	1.70455	1.42136	1.85714	1.5329	0.928157	1.73088	1.32771	1.92002	1.35545	1.27935	0.903031	1.32738	0.831515	1.40658	0.736971	1.51611	0.723892	1.41414	0.753339	1.18642	1.86167	0.0328166	1.06283	0.692551	0.0825052	0.478162	1.46451	0.539406	0.0920747	1.16151	0.330785	1.23218	1.09748	0.0703601	1.12089	1.00987	2.26349	0.892009	0.995967	0.446084	2.04389	0.420689
NK cells	ENSG00000271503	CCL5	0.744335	1.01276	1.26301	1.66585	1.15004	1.87463	1.34893	1.48061	0.538899	1.44301	1.63824	1.52003	1.59377	0.918925	0.983599	1.04134	1.12882	0.89257	1.27357	1.45379	1.53848	1.21521	0.978636	0	0	0	0	0	0	0	0	0	0	0	0	0	0	0	0	0	0	0	0	0	0	0
	ENSG00000105374	NKG7	1.12787	0.780337	1.40509	1.46224	1.45379	1.30296	1.45707	2.03557	0.538899	1.24899	1.59113	1.27901	1.2408	1.39758	0.983599	0.87598	0.905396	0.89257	1.71353	1.89884	1.59256	1.21521	1.58803	1.23661	0.402664	1.22085	1.81224	1.51555	0.383671	0.648545	3.40518	0.404578	2.39776	0.274644	1.2144	1.53939	0.130861	0.436258	0.840716	0.323872	1.05259	0	0.231576	0	0.365562	0.217368
	ENSG00000213809	KLRK1	0.261646	0.780337	0.932503	0.378606	0.354043	0.246353	0.595352	0.41676	0.612819	0.801764	0.119824	0.172939	0.233928	0.864706	0.983599	0.675598	0.279961	0.64137	0.441892	0.234211	0.659524	0.780502	0.60474	0.0293533	0	0	0	0	0	0	0.0283993	0	0	0	0	0	0.0403812	0	0	0	0	0	0	0	0	0
	ENSG00000134539	KLRD1	0.433803	0.19338	1.21708	0.54474	0.110794	0.572128	0.713165	0.367688	0.870625	0.339971	0.358311	0.946543	0.871018	0.629187	0.558981	0.746031	0.532215	0.811265	0.665574	1.00392	0.659524	0.522059	0.829553	0.105567	0.0930986	0.0846806	0.0304728	0.0350406	0.0709659	0.102821	0.170227	0.0299331	0.0158394	0.169332	0.31447	0.0632742	0.121024	0	0.124403	0.0599051	0.0324486	0	0.114223	0	0	0.0402056
	ENSG00000277824	NCR1	1.12787	0.732535	0.713899	1.23009	1.2339	0.933469	0.878457	1.06881	0.805427	0.972075	0.796478	1.05163	0.974475	0.629187	0.558981	0.813732	0.831515	1.05163	1.27357	0.932361	0.916967	1.28259	1.27323
	ENSG00000172543	CTSW	1.64994	1.64896	1.57743	2.01457	1.5826	1.83326	1.88493	2.81482	1.3419	2.12016	2.66302	1.52003	1.93737	2.11	2.18764	1.47495	2.43479	1.86931	2.12088	2.54716	2.01973	2.34078	2.05783	0.103479	0.109509	0.373526	0.940908	0.257606	0.0417374	0.0503939	0.50058	0.176047	0.465784	0	0.572465	0.232585	0.0711781	0.118645	0.640196	0.440402	0.190841	0.180498	0	0.0867935	0	0.315283
	ENSG00000145649	GZMA	1.03226	0.829553	1.04308	0.514617	0.891126	0.612819	1.19942	0.539991	0.928157	0.339971	0.65288	0.946543	0.713899	0.811945	0.275629	0.813732	0.532215	0.54751	0.362149	0.66421	0.850884	0.854318	0.829553	0.895374	0.105283	0	0.947674	0.396264	1.04329	0.290695	2.98383	0.423132	0.358247	0.957467	0.169346	0.447219	0.136863	0	0	0.338725	0.366953	0.520598	0.645856	0	0	0.606232
	ENSG00000100453	GZMB	0.695812	0.325206	0.713899	0.851819	0.84512	0.850562	1.02115	0.815242	1.05828	0.857763	0.796478	0.496027	0.920888	0.691867	0.653816	0.44139	0.687682	0.64137	0.520312	0.932361	0.978408	0.421226	0.978636	0.252672	0.133697	0	0.218807	0.314507	0.407651	0.0615249	0.427804	0.214932	0.568666	0	0.4301	0.454334	0.0868999	0	0.111658	0.107536	0.232994	0.110183	0.205041	0	0	0
Granulocytes	ENSG00000143546	S100A8	1.24206	1.58503	1.36732	1.19695	1.27467	1.72362	1.79686	1.32365	1.48647	1.02232	1.0955	1.27901	1.62893	1.55981	1.66701	1.14631	1.65201	1.19506	1.55736	1.51611	1.53848	1.14875	1.19838	1.7682	0	0.425507	0.153121	0.176074	0.142637	0.602773	1.28305	0	1.83058	2.80787	0.0752461	0.476915	0.243251	0.405468	0	3.61217	11.2504	2.00477	0.502208	3.70771	7.27091	0.202027
	ENSG00000163220	S100A9	2.08103	1.99341	1.89051	2.14102	2.13444	1.6884	2.42793	2.59366	2.0276	1.94031	2.62047	2.24228	2.24856	1.80092	3.26437	1.89975	1.77019	2.82377	1.76181	3.11137	1.71971	1.80026	1.34864	6.31986	0.163124	2.7202	2.93664	1.22794	3.60598	4.65414	5.51792	1.83567	7.49338	23.7359	1.70549	7.06776	12.5112	3.35794	2.72468	28.0778	99.7813	8.60385	3.87765	21.8496	52.366	7.63175
	ENSG00000124107	SLPI	1.12787	1.42915	0.520776	0.851819	0.756847	0.983599	0.878457	1.02522	0.870625	0.972075	1.28229	0.677467	0.871018	0.751409	0.738679	0.932361	1.19506	1.27048	1.50283	0.732535	0.850884	1.14875	1.50629	0.298458	0	0.718222	0	0.148599	0	0	0.144379	0	0	0	0	0	0	0	0	0.762132	0.550429	0	0.484392	0	1.49108	0.113669
	ENSG00000119535	CSF3R	2.24814	2.09877	2.08349	2.06221	1.94435	2.77162	2.37453	3.00876	2.36984	2.64541	3.05056	2.34025	2.29946	1.80092	2.80036	1.53848	2.36789	2.36664	1.71353	2.32365	2.26602	1.89367	2.62483	0.168888	0.189899	0.0846705	0.0639853	0.241751	0.144753	0.32899	0.214461	0.0808099	0.275573	0.457143	0.0269514	0.03796	0.0580845	0.0847172	0.298531	0.395327	0.214136	0.128883	0.179879	0.469232	0.470554	0.0241205
	ENSG00000182782	HCAR2	1.24206	1.36004	1.17854	0.823855	0.981493	1.26183	1.06881	2.70953	0.805427	1.29186	1.76785	1.19249	0.871018	1.49579	0.738679	1.19191	1.33071	0.64137	1.01163	1.19601	1.0329	1.00917	1.74901	0	0.0917822	0	0.15021	0	0	0	0	0	0	0	0	0	0	0	0	0	0.0799746	0	0	0	0	0.891835
	ENSG00000113368	LMNB1	3.34701	2.87198	2.99756	2.87557	3.59217	3.45186	3.41057	3.79713	3.25453	3.30133	3.62732	3.75899	3.25121	3.86481	3.54379	4.7903	3.48215	3.74564	4.85035	4.39821	4.40484	5.01068	3.7995	0.0244678	0.0776803	0	0.27545	0.0974581	0.157902	0.238314	0.0236726	0.0832529	0.264324	0	0	0	0.168301	0.112215	0.692001	0.416534	0.270748	0.128037	0.0794216	0	0.0188061	0.0745491
	ENSG00000166527	CLEC4D	0.322403	0.451752	0.453288	0.54474	0.449888	0.392443	0.360156	0.189547	0.805427	0.674315	0.119824	0.619639	0.48867	0.491218	0.382542	0.151705	0.279961	0.239619	0.665574	0.234211	0.358311	0.698085	0.522059	0	0	0	0	0.0439965	0	0	0	0	0	0.170089	0	0	0	0	0	0.0752162	0.0814843	0	0.0358542	0.222352	0	0
	ENSG00000257017	HP	1.2032	0.622047	1.36732	1.00546	1.06608	0.983599	0.822407	1.11217	0.993681	1.20353	1.20427	0.785423	0.767621	0.811945	0.903031	0.605615	1.05816	1.05163	1.07564	0.732535	0.723892	1.58803	1.19838	0.0164552	0.017414	0.673175	0.242246	0.344101	0.769898	0	0	0.0139974	0.785127	0.348408	0.602219	0	0.203736	0.0188668	0.0290868	0.28013	0.576601	0.430541	0.0133533	0.331245	0.493255	0.601634
	ENSG00000140287	HDC	0.695812	0.395189	0.828824	0.577333	0.756847	0.733177	0.536815	0.900589	0.737314	0.972075	0.828824	0.553649	0.767621	0.629187	0.903031	0.524025	0.758906	0.54751	1.14563	0.800393	0.659524	0.698085	1.19838	0.0899297	0.0475847	0.0541027	0.136284	0.0895501	0.0181361	0.131386	0.0217517	0	0	0	0	0	0.278361	0.128887	0.357666	0.0765471	0.165852	0.117648	0	0.0754287	0	0.085625
Schwann cells	ENSG00000123560	PLP1	0.796478	1.29186	1.57743	0.736314	1.2339	1.38109	1.3166	0.857301	0.675848	1.63787	0.896486	1.32483	1.42915	0.811945	1.34316	0.87598	0.983599	0.811265	0.736971	0.66421	0.916967	0.854318	1.27323	1.19992	0.913662	0.75123	2.04018	0.233143	0.188869	0.869407	0.509673	0.348531	0.434724	0.929489	1.55679	0.210497	1.20785	0.738222	1.4485	2.24201	0.863589	2.6035	1.8287	1.301	2.37315	2.88686
	ENSG00000111262	KCNA1	1.37816	1.18006	1.21708	1.26117	1.60775	1.61449	1.73932	1.20892	0.993681	1.47799	1.47118	1.32483	1.49906	1.52896	1.1318	1.28119	0.905396	1.05163	0.943415	1.00392	1.14676	1.00917	0.978636	0	0	0	0	0	0	0	0	0	0	0	0	0	0.014634	0	0	0.0181091	0	0	0	0	0	0
	ENSG00000173786	CNP	4.66379	4.61682	5.25381	5.14039	4.83532	4.78267	5.31392	4.98186	4.59867	4.91224	6.3398	4.8054	5.36108	4.72027	4.2871	5.1117	6.79926	5.78862	6.85607	5.33727	6.01664	4.75094	7.26742	1.7606	2.20541	2.82453	5.06138	3.95955	3.34289	3.35963	2.29435	2.66925	3.02978	1.00283	5.73899	1.65826	2.48796	1.73026	2.58283	3.30305	4.68273	3.3217	4.32502	3.83744	1.60176	3.77687
	ENSG00000160307	S100B	1.92161	1.96473	1.54727	1.55363	2.37264	1.79874	1.45707	1.97491	1.77168	2.27515	2.16491	2.27515	2.1969	1.62188	1.2032	1.82597	2.43479	1.61449	1.55736	2.02128	2.34643	1.28259	1.50629	0.921345	0.71502	1.28103	2.49996	0.244655	0.0990974	0.179476	0.415986	0.261243	0.940027	1.59609	1.1501	0.110446	1.18299	1.05637	0.977158	1.88217	0.792953	2.78563	0.897196	1.75163	3.06865	4.0704
	ENSG00000146013	GFRA3	1.67477	1.99341	1.94959	1.66585	1.77844	1.94514	2.14311	1.64689	1.81316	1.44301	1.43286	2.04847	1.80266	2.06221	1.86003	1.87574	1.65201	2.04974	2.01973	1.71427	1.93806	1.80026	1.58803	0.305338	0.461612	0.454862	1.39762	0.477791	0.844491	0.679761	0.506423	0.074209	0.70683	0.0839603	0.334123	0	0.300037	0.600149	0.925241	0.148514	0.160891	0.684769	0.424764	0.731722	0	1.09644
	ENSG00000170075	GPR37L1	2.01485	1.93341	2.74017	2.04459	1.94435	1.61449	1.9955	2.76814	1.58849	2.34061	2.62047	2.07746	1.80266	1.97342	2.12088	2.07443	2.13845	1.86931	1.85771	1.77376	2.38676	2.15961	1.83156	0	0	0	0.0350729	0	0	0	0	0	0	0.0649647	0	0	0	0.0154789	0	0	0	0.0235486	0	0.101911	0	0.0616999
	ENSG00000124785	NRN1	3.30286	2.61101	2.87637	3.36112	3.54475	3.23262	3.17744	3.38332	2.36984	3.01129	2.57982	3.47926	2.99756	2.94559	3.07075	3.14802	2.77747	4.07784	3.23987	3.05901	4.67423	3.27675	3.87409	4.79532	1.81621	5.87105	7.16872	4.52375	4.64194	4.71975	1.95346	3.86438	10.1789	2.28325	6.22937	4.81047	3.95814	6.25047	8.83325	1.97641	5.58551	6.6035	5.65271	4.27611	6.90585	9.38146
	ENSG00000108381	ASPA	0.695812	0.622047	0.932503	0.54474	0.584614	0.572128	0.878457	0.577333	0.928157	1.15638	0.933469	1.55736	0.871018	1.19695	0.983599	0.605615	0.612571	0.64137	1.20595	0.59781	1.34922	1.47012	0.60474	0.562145	0.048235	0.0609356	0.460489	0.15129	0	0.0887876	0.20579	0.465257	0.205163	0.292441	0.116378	0.150255	0.167209	0.104519	0.187991	0.387966	0.420297	0.503523	0.53015	0.114689	0.0350325	0.543916
	ENSG00000117632	STMN1	3.7326	3.8991	4.76405	3.31513	3.52092	3.055	4.19076	2.86656	3.63671	4.22666	3.53281	4.53545	3.60252	3.74394	3.26437	4.72106	3.54119	2.36664	3.0357	2.3797	2.9486	2.86219	2.62483	7.74198	4.08902	6.65461	6.88887	3.80514	4.32015	5.39603	8.98842	4.21721	4.75729	9.92554	5.29556	6.46241	3.04862	1.1564	2.511	1.81373	2.82942	2.97342	4.99146	2.97872	12.7527	3.33268
