# Supplementary material for: Multi-omics integration identifies key upstream regulators of pathomechanisms in hypertrophic cardiomyopathy due to truncating MYBPC3 mutations
Source: Clin Epigenetics. 2021 Mar 23;13:61. doi: 10.1186/s13148-021-01043-3 (PMC7989210; doi:10.1186/s13148-021-01043-3)
Supplement: Supplementary file 18 — Additional file 18: Table S10 A published transcriptome data comparing genome-engineered cardiomyocytes with and without mutated MYBPC3 using RNA sequencing [file 13148_2021_1043_MOESM18_ESM.xlsx]

## Sheet: Supplementary Table 10A
GeneID	Ctl1	Ctl2	Ctl3	Ctl4	Ctl5	Ex27HetA1	Ex27HetA2	Ex27HetA3	Ex27HetA4	Ex27HetA5
	59286	59287	59288	59289	59290	59296	59297	59298	59299	59303
N_unmapped	1395204	1660700	1414633	1990409	1275171	1633510	1954759	1139864	1489374	1740788
N_multimapping	4484137	4479447	4307979	4402584	4659727	4673518	5248415	3934541	4046367	4071676
N_noFeature	2380392	2060857	1994225	2129589	2412591	2222981	2338719	1903975	1932121	2060731
N_ambiguous	2183104	2048785	2019241	2469586	2579906	2223222	2590059	2068885	2256513	2375553
ENSG00000227232.5	23	35	46	37	67	66	30	42	60	15
ENSG00000268903.1	90	73	59	102	46	127	100	50	65	79
ENSG00000269981.1	57	59	75	35	51	51	48	25	52	38
ENSG00000279457.4	76	61	25	42	48	48	66	36	42	61
ENSG00000228463.10	11	6	6	15	5	25	3	18	21	16
ENSG00000237094.12	50	77	23	76	49	33	53	38	62	64
ENSG00000225972.1	28	37	28	41	26	19	40	25	24	27
ENSG00000225630.1	15987	13095	14008	17530	18653	15389	18660	13829	14203	15352
ENSG00000237973.1	1524	1515	1471	1733	1946	1326	1604	1240	1268	1383
ENSG00000229344.1	123	144	121	144	107	96	140	127	94	146
ENSG00000240409.1	32	11	7	11	12	27	33	5	14	16
ENSG00000248527.1	50324	47114	46271	58624	58794	49586	56800	42353	45009	48154
ENSG00000198744.5	85	99	93	103	86	97	128	104	87	95
ENSG00000228327.3	99	68	99	62	81	121	90	77	97	82
ENSG00000237491.8	4	27	8	7	7	27	13	10	6	11
ENSG00000228794.8	1576	1695	1591	1810	2476	1734	1982	1730	1903	1958
ENSG00000225880.5	14	12	10	14	25	28	18	25	13	33
ENSG00000230699.2	2	5	6	12	13	11	21	16	6	8
ENSG00000223764.2	64	168	128	53	37	121	99	76	111	95
ENSG00000187634.11	89	163	145	123	54	105	135	133	193	219
ENSG00000188976.10	3743	3223	3114	3862	4318	4442	4972	4429	5030	5151
ENSG00000187961.13	294	384	261	312	362	465	535	350	416	430
ENSG00000272512.1	7	1	3	12	9	15	16	11	19	12
ENSG00000188290.10	693	841	724	545	544	865	871	630	822	1046
ENSG00000187608.9	287	370	343	347	458	360	548	367	331	424
ENSG00000188157.14	8010	6497	5641	8271	9607	8484	9951	9648	10710	11027
ENSG00000217801.9	42	17	14	8	16	17	15	15	24	11
ENSG00000131591.17	321	320	233	408	402	360	435	302	397	434
ENSG00000078808.16	4906	4481	3920	5091	5926	5355	5982	5287	5788	6506
ENSG00000176022.5	1652	1350	1430	1499	1594	1497	1630	1348	1644	1824
ENSG00000184163.3	5	8	17	13	9	25	12	12	5	12
ENSG00000160087.20	1306	1179	1236	1480	1547	1340	1401	1433	1537	1661
ENSG00000230415.1	22	35	21	7	37	32	33	29	24	31
ENSG00000162572.20	166	182	191	204	209	265	236	184	262	236
ENSG00000131584.18	2210	2399	2261	2232	2986	2733	2730	2487	2743	3094
ENSG00000169972.11	408	432	359	454	399	485	426	516	592	587
ENSG00000127054.20	2312	1913	1919	2324	2404	2609	2645	2093	2477	2358
ENSG00000240731.1	17	16	6	15	22	4	12	13	14	8
ENSG00000224051.6	1401	1128	942	1254	1514	1445	1670	1133	1405	1482
ENSG00000169962.4	14	28	28	20	26	46	29	22	28	50
ENSG00000107404.19	1576	1736	1587	1786	2050	2087	2591	1782	1949	2236
ENSG00000162576.16	2988	2950	2583	3376	3298	2762	3192	2589	2629	2871
ENSG00000175756.13	2047	2052	1938	2314	2301	2476	2703	2213	2760	2861
ENSG00000221978.11	3336	3322	2920	3246	3376	3623	3859	3008	3302	3431
ENSG00000224870.6	524	503	546	482	593	557	660	525	636	667
ENSG00000242485.5	1614	1471	1561	1731	1893	1457	1810	1545	1729	1719
ENSG00000272455.1	42	61	54	53	77	67	59	51	28	57
ENSG00000225285.1	48	50	49	32	60	54	56	21	30	42
ENSG00000179403.11	558	453	518	616	446	672	892	349	391	559
ENSG00000215915.9	17	3	8	21	18	37	17	5	1	5
ENSG00000160072.19	533	449	433	604	610	690	716	466	734	621
ENSG00000197785.13	882	1074	895	998	1098	1266	1388	1108	1318	1526
ENSG00000205090.8	135	166	129	165	197	159	185	126	180	144
ENSG00000160075.11	3165	3027	2943	3560	3643	3229	3667	3138	3785	3919
ENSG00000215014.5	17	11	10	21	34	10	16	14	13	14
ENSG00000228594.3	1402	1039	922	1708	2002	1447	1728	1453	1580	2014
ENSG00000272106.1	598	385	506	529	576	553	716	484	398	587
ENSG00000197530.12	3421	3348	2819	3580	3638	3500	3806	2873	3170	3779
ENSG00000189409.13	418	477	410	368	447	371	315	406	430	521
ENSG00000248333.8	947	821	917	1076	1232	1196	1216	1016	1105	1231
ENSG00000189339.11	2703	2649	2410	2784	3456	2670	2826	2885	2965	3166
ENSG00000008128.22	10	18	23	2	10	24	8	7	13	10
ENSG00000268575.1	73	113	83	94	129	105	120	98	147	85
ENSG00000215790.7	568	521	524	675	680	581	626	605	667	690
ENSG00000008130.15	861	1073	1018	895	998	1107	1267	974	993	1186
ENSG00000078369.17	9469	8945	9023	10330	11444	11124	12983	11308	13118	13205
ENSG00000231050.1	32	31	10	27	31	23	43	21	39	17
ENSG00000178821.12	19	11	15	29	12	39	10	10	24	27
ENSG00000067606.16	1607	1578	1601	1788	1709	1559	1771	1626	1614	1891
ENSG00000182873.5	84	83	85	47	91	131	123	60	92	58
ENSG00000162585.16	2110	2309	2140	2362	2462	2571	2803	2212	2149	2583
ENSG00000157933.9	2825	2659	2136	2935	3081	3062	3609	3002	3276	3458
ENSG00000116151.13	171	219	160	161	173	181	201	171	239	225
ENSG00000269896.2	52	69	52	72	93	48	87	46	87	121
ENSG00000157916.19	2162	2239	2254	2373	2676	2478	2959	2259	2705	2928
ENSG00000157911.10	959	855	876	1078	1111	1004	1080	1030	895	1090
ENSG00000157881.13	1459	1332	1187	1597	1817	1516	1540	1392	1746	1690
ENSG00000157870.15	1626	1676	1602	1744	2014	1693	2164	1583	1982	2143
ENSG00000215912.12	18	21	17	21	6	19	16	9	17	28
ENSG00000177133.10	1789	2746	2340	1997	1978	1895	2280	1319	1447	1455
ENSG00000142611.16	4716	4446	3367	4755	2807	2113	2538	2986	2865	3521
ENSG00000130762.14	166	95	100	180	135	249	238	161	121	194
ENSG00000162591.15	1156	1019	732	1089	1314	930	878	768	794	901
ENSG00000158109.14	1318	1294	1219	1427	1615	1359	1582	1447	1465	1631
ENSG00000116213.15	345	377	371	394	439	455	488	404	420	520
ENSG00000227372.12	1470	1383	1342	1481	1630	1501	1685	1252	1336	1509
ENSG00000235169.8	210	200	207	184	214	147	178	136	148	213
ENSG00000130764.9	3351	3118	3409	3975	4001	3538	3925	3712	4102	4415
ENSG00000116198.12	792	785	882	881	1010	1041	1246	832	1063	1098
ENSG00000169598.15	106	116	112	145	131	149	131	129	176	151
ENSG00000198912.10	274	281	251	338	374	381	404	270	278	369
ENSG00000236423.5	8	3	18	9	14	5	25	13	33	14
ENSG00000131697.17	166	205	148	197	264	267	274	213	174	265
ENSG00000069424.14	158	154	141	193	215	144	227	116	127	182
ENSG00000116254.17	0	0	2	6	9	6	3	10	13	9
ENSG00000116251.10	1859	1688	1447	1985	2260	1582	1926	1489	1537	1778
ENSG00000226944.1	33	30	17	21	25	29	37	18	14	21
ENSG00000158286.12	5144	8518	8027	4669	6279	6178	6154	5658	5758	6008
ENSG00000116237.15	3227	3029	2754	3250	3741	3460	3787	3134	3696	3663
ENSG00000225077.3	8	10	17	7	7	10	0	5	0	6
ENSG00000158292.6	491	924	878	525	1019	575	643	634	617	753
ENSG00000097021.19	687	643	666	928	1053	817	1157	1029	1307	1350
ENSG00000187017.16	24	7	8	49	3	28	51	10	16	7
ENSG00000215788.10	122	208	113	127	216	235	237	188	147	202
ENSG00000171680.21	731	1036	768	787	875	1064	1068	844	953	973
ENSG00000162408.10	702	550	593	920	865	697	787	778	872	990
ENSG00000204859.12	441	433	356	530	580	541	537	440	520	498
ENSG00000162413.16	5207	5049	5063	5190	5835	5193	5775	5308	6471	6779
ENSG00000116273.5	1427	1477	1464	1618	1522	1451	1657	1196	1514	1326
ENSG00000041988.15	387	429	348	477	438	421	506	441	415	546
ENSG00000007923.15	3534	2802	2792	3895	4192	3563	4388	3781	4387	4706
ENSG00000237436.1	4	11	1	13	15	14	2	2	7	18
ENSG00000171735.18	1196	1364	1235	1390	1683	1384	1648	1193	1219	1373
ENSG00000049245.12	2727	2353	2437	2869	3035	2523	2750	2677	2886	3066
ENSG00000049246.14	581	533	540	517	619	463	595	393	379	384
ENSG00000049249.8	13	1	11	2	4	3	19	4	3	20
ENSG00000116288.12	2201	2112	2306	2534	2962	2746	3092	2701	2838	2895
ENSG00000116285.12	330	333	260	368	309	549	550	506	551	588
ENSG00000162426.14	27	7	31	18	56	24	29	30	22	17
ENSG00000142599.17	10700	8435	7827	10781	11329	12174	13429	11396	11596	12872
ENSG00000074800.15	10288	10781	10164	12645	10796	15137	17724	14310	16401	20125
ENSG00000230679.1	11	3	12	13	14	23	0	5	5	12
ENSG00000238249.2	21	8	2	18	22	11	21	6	1	11
ENSG00000180758.11	201	278	185	214	268	397	352	282	215	428
ENSG00000228526.7	199	302	344	253	285	468	455	377	399	507
ENSG00000234546.3	46	70	63	57	132	108	114	116	135	95
ENSG00000049239.12	3315	3319	2806	3339	3593	3126	3931	3067	3456	3506
ENSG00000171621.13	87	77	72	111	146	114	144	98	161	158
ENSG00000284693.1	10	6	10	22	14	11	23	10	23	18
ENSG00000171612.6	146	156	127	132	156	129	155	151	171	147
ENSG00000188807.12	894	879	895	918	1142	1067	1174	1191	1345	1419
ENSG00000171608.15	341	439	349	375	496	381	323	304	329	440
ENSG00000231789.2	116	118	128	119	124	117	164	117	76	132
ENSG00000171603.17	4804	5150	4985	5373	6240	4931	5870	5204	5981	6009
ENSG00000178585.14	2079	2326	2068	2316	2531	2300	2651	1631	1999	2148
ENSG00000162441.11	1046	995	1058	1236	1206	1140	1124	1075	1279	1401
ENSG00000173614.13	735	673	699	741	904	788	978	775	868	980
ENSG00000162444.11	10	17	25	21	32	6	19	30	32	34
ENSG00000130939.18	4809	5073	4795	5085	5719	5205	5540	4830	5111	5412
ENSG00000054523.17	7067	6029	5802	7659	7891	7453	8365	6815	8194	7948
ENSG00000142657.20	5800	4910	4995	6320	6666	5370	6340	5860	6230	6770
ENSG00000175279.21	3	2	9	7	6	7	8	15	9	12
ENSG00000160049.11	3142	3313	2905	3597	3635	3873	4510	3973	4442	4512
ENSG00000142655.12	1295	1391	1229	1377	1492	1645	1746	1588	1702	1695
ENSG00000130940.14	8661	8717	7922	8469	8202	9044	10295	8656	10247	10714
ENSG00000175262.14	23	55	18	44	106	31	60	46	66	79
ENSG00000120948.17	1920	1600	1609	2154	2202	2011	2588	1954	2436	2265
ENSG00000271895.2	36	19	17	9	32	22	30	13	6	6
ENSG00000116649.9	1385	1140	1170	1782	1725	1718	2100	1911	2089	2318
ENSG00000171824.13	2705	2250	2162	2727	2918	2967	3330	2807	3214	3266
ENSG00000226849.1	24	21	5	13	22	22	27	13	1	7
ENSG00000230337.1	6	9	15	8	11	4	6	25	11	13
ENSG00000198793.12	4422	4126	3950	4404	4895	5211	6066	5080	5623	5603
ENSG00000171819.4	5	2	9	0	0	1	0	2	0	4
ENSG00000120942.13	945	679	793	964	992	933	1052	966	1059	1112
ENSG00000116661.10	441	330	359	573	369	473	416	345	541	650
ENSG00000132879.13	899	878	783	1081	1113	967	1338	957	1210	1066
ENSG00000116663.10	83	71	92	79	151	113	87	109	115	98
ENSG00000116670.14	640	516	483	687	759	728	985	621	726	849
ENSG00000162490.6	1	3	0	4	14	4	2	2	21	12
ENSG00000177674.15	562	498	491	750	751	677	662	573	683	803
ENSG00000215910.7	21	13	22	39	29	22	36	37	24	24
ENSG00000177000.12	4241	4344	4066	4840	6437	5367	6860	4504	4723	5081
ENSG00000011021.22	2398	2508	2289	2405	2931	3356	3591	2498	3207	3208
ENSG00000175206.10	7964	10591	9758	9097	29649	26978	31747	28529	35469	36768
ENSG00000120937.8	1142	3473	3001	1041	1972	3921	4009	3479	6234	5448
ENSG00000116685.15	1719	1819	1719	1990	2007	2026	2367	1967	2112	2183
ENSG00000083444.16	5860	9669	8816	6152	8168	9610	10134	7113	8063	9078
ENSG00000116688.16	14799	14827	13434	16471	17489	19562	22415	15994	19242	19721
ENSG00000116691.10	446	473	469	500	670	788	954	556	723	820
ENSG00000028137.18	5	0	1	0	7	26	17	7	19	6
ENSG00000048707.15	3147	3663	3635	2905	2919	3301	3436	2410	2766	2911
ENSG00000162496.8	719	825	865	595	366	762	993	494	534	719
ENSG00000272482.1	13	23	0	5	0	10	15	2	5	1
ENSG00000162493.16	2394	2821	2848	2547	3226	2622	2987	2833	2867	3077
ENSG00000116731.22	2592	2416	2251	2761	2928	2937	3319	3144	3357	3502
ENSG00000189337.16	363	514	604	484	529	500	577	592	573	546
ENSG00000175147.12	29	27	8	28	48	22	54	20	22	45
ENSG00000171729.13	363	417	438	376	477	495	499	431	415	450
ENSG00000142621.19	10	8	12	10	5	20	10	5	13	16
ENSG00000142634.12	248	194	207	260	286	331	475	250	309	393
ENSG00000132906.17	550	601	522	716	796	614	803	735	703	827
ENSG00000116138.12	1181	927	941	1151	1032	1194	1264	1101	1359	1169
ENSG00000197312.11	1624	1129	1315	1542	1985	1975	2117	1617	1573	1445
ENSG00000116786.12	5654	5762	5341	6044	6404	6461	7627	5791	6301	6792
ENSG00000162461.7	68	71	34	79	67	46	76	32	54	66
ENSG00000162458.12	6274	7733	7068	7060	7740	8440	9019	6253	7316	7794
ENSG00000233954.6	13	13	12	9	26	8	7	31	10	24
ENSG00000179743.4	177	189	203	189	288	228	278	209	173	206
ENSG00000065526.10	2614	2602	2461	2380	3019	3683	4186	3242	3452	3773
ENSG00000116809.11	948	959	902	991	1179	1002	1231	1151	1222	1319
ENSG00000173641.17	194683	185473	170885	223155	224138	164341	186926	159102	183344	190515
ENSG00000186510.11	61	99	97	86	115	119	103	93	72	87
ENSG00000232456.1	5	21	16	26	12	23	32	12	6	22
ENSG00000184908.17	263	472	426	287	380	312	325	239	266	332
ENSG00000185519.8	106	162	154	87	124	148	154	124	189	135
ENSG00000142627.12	1492	2049	1940	1180	2255	3073	3076	3441	3791	3943
ENSG00000142632.16	20	16	18	36	41	40	60	32	30	29
ENSG00000237276.8	9	53	12	9	19	20	24	21	19	9
ENSG00000132881.11	173	199	159	219	244	240	182	240	236	259
ENSG00000037637.10	1491	1449	1544	1695	1870	1617	1679	1486	1741	1706
ENSG00000055070.16	6374	6414	6590	7250	7692	7279	8279	7438	7902	8414
ENSG00000157191.19	324	338	328	434	464	508	592	449	390	524
ENSG00000080947.14	212	162	160	164	181	229	312	158	125	158
ENSG00000219481.10	1218	931	814	1070	1642	1041	1293	1291	1645	1601
ENSG00000215908.10	695	662	543	715	767	655	732	654	768	732
ENSG00000186301.8	11	9	16	11	16	13	22	24	9	21
ENSG00000058453.16	322	330	367	303	494	354	499	299	388	420
ENSG00000186715.11	5	6	1	19	1	8	9	1	11	11
ENSG00000238142.1	23	37	27	17	47	41	38	49	45	28
ENSG00000117122.13	1545	1397	1286	1830	2261	1481	1783	1214	1226	1249
ENSG00000159363.17	2095	1940	1658	2274	2268	2059	2408	2029	2263	2652
ENSG00000117118.9	2798	2580	2418	3191	3828	3286	3867	3109	3444	3479
ENSG00000117115.12	5	3	15	12	38	18	20	28	21	18
ENSG00000179051.13	1772	1915	1779	1911	2334	2312	2724	2464	2294	2512
ENSG00000074964.16	2235	2168	1927	2486	2656	2167	2417	2217	2322	2518
ENSG00000159423.16	1558	1435	1418	1561	2328	1432	1653	1568	1936	1889
ENSG00000169991.10	219	158	138	196	265	248	297	267	285	287
ENSG00000272084.1	36	36	21	19	34	48	26	25	67	16
ENSG00000127481.14	34329	24133	22842	32914	33737	27894	31127	29916	30128	32746
ENSG00000230424.1	185	56	75	185	212	99	105	142	153	159
ENSG00000127463.14	2308	1946	1944	2229	2558	2403	2713	2489	2813	2964
ENSG00000053372.4	736	608	644	818	879	836	968	826	1094	1080
ENSG00000053371.12	1131	798	757	1069	1048	894	1194	938	896	1072
ENSG00000040487.12	550	516	496	510	579	602	632	535	593	753
ENSG00000077549.17	6565	7235	7112	7712	8456	7792	9023	7584	8302	9086
ENSG00000173436.14	87	116	112	139	147	134	142	142	137	138
ENSG00000158747.14	26	35	27	34	29	56	82	47	62	95
ENSG00000226396.1	18	17	17	17	25	29	40	27	29	15
ENSG00000162542.13	64	34	79	108	92	75	110	67	117	60
ENSG00000169914.5	270	277	305	343	538	452	563	526	573	655
ENSG00000162543.5	9	21	19	27	26	32	36	33	10	21
ENSG00000162545.5	44	42	11	63	38	56	93	52	51	74
ENSG00000090432.6	1550	1316	1305	1554	1888	1609	2032	1684	1855	1941
ENSG00000183114.7	7	28	12	1	8	11	10	8	13	13
ENSG00000158828.7	4998	4776	4363	5570	6436	4860	5161	4324	4884	4964
ENSG00000117242.7	574	497	534	794	832	781	851	636	738	820
ENSG00000244038.9	5561	4918	5077	5964	6503	5875	6673	5745	6154	6765
ENSG00000117245.12	37	70	36	30	40	63	59	54	55	102
ENSG00000189410.11	26	17	19	28	44	65	37	49	74	91
ENSG00000127483.17	3456	3235	3279	3464	3760	2921	3508	3376	3700	3701
ENSG00000075151.20	5104	5744	5558	5577	6436	6134	6862	6136	6919	7172
ENSG00000117298.15	6151	6496	5928	6587	7529	7715	8676	6642	7439	8310
ENSG00000231105.1	4	9	7	4	7	4	5	5	7	0
ENSG00000187952.9	7	14	4	9	3	3	0	11	4	15
ENSG00000142794.18	86	111	93	109	83	136	92	96	105	99
ENSG00000162551.13	9	8	26	1	20	13	13	12	8	20
ENSG00000076864.19	874	463	529	909	1505	791	808	811	934	999
ENSG00000090686.15	1976	2028	1885	1966	2273	2294	2454	2152	2413	2104
ENSG00000142798.19	38507	48970	42118	35805	37339	42824	46088	33262	38303	40477
ENSG00000218510.8	78	97	74	73	99	66	116	92	99	83
ENSG00000070831.15	195	191	182	275	205	260	339	188	244	219
ENSG00000162552.14	16	4	1	25	12	28	29	6	9	11
ENSG00000184677.17	1571	1458	1481	1799	1972	1778	1911	1830	1960	2315
ENSG00000133216.16	940	1218	1119	995	1276	1320	1383	1259	1352	1583
ENSG00000004487.16	4523	4583	4448	4883	5146	4501	5452	4450	4849	5119
ENSG00000169641.13	3652	3568	3235	3829	4294	4173	4808	4097	4603	4871
ENSG00000261326.3	97	109	133	88	168	136	136	69	91	108
ENSG00000125944.19	5201	5089	5120	5565	5403	5811	6794	5137	5796	6100
ENSG00000125945.14	3637	3463	3693	4079	4201	3753	4529	3315	3739	3865
ENSG00000249087.6	58	72	69	117	86	83	157	79	102	57
ENSG00000271420.1	14	21	10	22	24	16	19	13	6	15
ENSG00000204219.10	5324	4640	5234	5978	6883	4813	5726	4488	4552	4986
ENSG00000088280.18	2742	3105	2653	3203	3402	3002	3671	3042	3311	3510
ENSG00000007968.6	166	103	152	103	168	176	173	166	140	249
ENSG00000117318.8	244	687	840	240	260	680	879	614	712	884
ENSG00000285802.1	0	0	6	0	0	2	5	0	0	5
ENSG00000142676.14	17343	15203	14976	19661	21105	17423	20659	15912	18701	18292
ENSG00000011007.12	3092	2457	2554	3190	3532	3129	3616	3298	3750	3731
ENSG00000236810.5	128	123	87	165	173	116	184	181	174	152
ENSG00000057757.9	1200	1068	1071	1165	1383	1208	1364	1093	1293	1355
ENSG00000011009.10	2291	2167	1735	2380	2562	2684	3141	2547	2563	2914
ENSG00000117308.14	618	712	666	749	832	841	920	759	862	868
ENSG00000117305.14	750	647	599	870	782	671	765	607	783	742
ENSG00000179163.11	423	327	302	473	406	462	524	328	426	436
ENSG00000189266.12	1119	1194	1226	1248	1648	1266	1545	1299	1541	1454
ENSG00000188529.14	2546	2626	2609	2529	2965	2488	2770	2676	3120	3001
ENSG00000142661.18	13	18	15	12	8	18	7	23	5	22
ENSG00000185436.11	251	389	242	219	203	216	297	196	250	214
ENSG00000158055.15	0	0	8	4	8	3	19	39	8	12
ENSG00000001460.17	251	302	286	288	348	347	406	309	333	310
ENSG00000001461.16	962	1186	1242	1079	1336	1240	1402	1069	1161	1309
ENSG00000117602.11	379	228	244	401	321	378	504	418	351	319
ENSG00000133226.16	4580	4356	4351	4848	4663	5195	6112	4666	5142	5095
ENSG00000169504.14	32523	29082	28974	33517	36990	33533	39266	30002	33479	33861
ENSG00000117614.9	915	742	723	1024	1141	914	951	812	1089	1082
ENSG00000284602.1	26	20	11	16	32	34	9	37	46	22
ENSG00000117616.17	935	846	852	1000	1199	1110	1246	791	1024	987
ENSG00000261349.1	20	10	21	21	17	17	14	18	21	8
ENSG00000183726.10	2246	2062	2180	2605	2713	2394	2953	2332	2577	2621
ENSG00000188672.18	0	10	7	17	14	5	25	17	2	19
ENSG00000204178.10	757	667	620	711	865	810	1087	668	848	888
ENSG00000157978.11	636	625	609	667	637	596	745	558	627	700
ENSG00000117643.14	4381	5386	4641	4602	3917	5883	6763	3802	3989	4281
ENSG00000162430.16	5846	6786	6862	6596	7068	7961	8791	7082	7340	8385
ENSG00000228172.5	35	32	21	31	23	47	50	19	30	36
ENSG00000117640.17	3903	4199	3951	4331	5444	4422	5180	4304	4916	5687
ENSG00000127423.10	38	93	104	73	88	97	111	114	104	123
ENSG00000182749.5	234	377	347	330	372	364	414	414	374	461
ENSG00000117632.22	7435	6931	7256	7932	9409	6906	8369	8212	8614	8923
ENSG00000158006.13	607	452	447	581	507	514	653	614	603	641
ENSG00000158008.9	349	899	690	427	584	812	735	475	491	538
ENSG00000158014.14	28	40	31	69	54	41	42	72	106	95
ENSG00000158022.6	2572	3151	3024	2474	3446	2350	2223	2310	2441	2320
ENSG00000175087.9	150	162	109	175	184	138	167	130	206	171
ENSG00000197245.5	158	103	112	107	132	116	137	111	154	140
ENSG00000236782.7	0	12	19	2	0	1	7	0	0	0
ENSG00000142684.8	409	280	242	419	455	394	418	413	473	455
ENSG00000142675.17	84	84	90	122	164	89	155	109	145	160
ENSG00000130695.15	1456	1394	1382	1626	1763	1596	1661	1451	1270	1575
ENSG00000142669.14	682	754	719	875	1103	1253	1417	1510	1421	1803
ENSG00000158062.20	384	309	336	502	411	363	479	360	434	380
ENSG00000131914.10	3	10	13	17	8	5	17	0	11	20
ENSG00000117682.16	1419	1352	1255	1812	2001	2058	2190	1723	1858	2142
ENSG00000198830.10	3445	2260	2361	3694	3483	3028	4227	3466	3852	3690
ENSG00000117676.13	352	449	523	455	436	566	739	573	566	644
ENSG00000260063.1	40	22	20	35	41	37	50	27	43	42
ENSG00000117713.19	15160	14810	14247	15207	15586	15656	18494	15911	17780	18005
ENSG00000060642.10	108	133	115	130	158	165	117	129	135	160
ENSG00000204160.11	747	722	590	702	874	879	918	800	922	888
ENSG00000142751.14	929	1089	920	1054	1072	1223	1172	1006	1244	1370
ENSG00000198746.12	578	591	500	642	595	530	539	603	643	657
ENSG00000090273.13	2780	3016	2690	3042	3420	3324	3923	3492	3906	4325
ENSG00000131910.4	41	11	17	45	8	46	45	19	10	6
ENSG00000253368.3	1334	1479	1427	1571	1958	1752	1886	1679	1854	2248
ENSG00000158246.7	324	528	404	552	504	486	446	514	588	700
ENSG00000090020.10	1219	952	856	1151	1396	1068	1218	1073	1257	1246
ENSG00000214973.3	2	5	18	10	10	3	16	6	15	5
ENSG00000142784.15	3987	4176	3971	4401	4733	4096	4747	3956	4030	4378
ENSG00000186501.14	1694	1441	1527	1856	1996	1899	2212	1886	1832	2208
ENSG00000142765.17	293	265	222	348	287	317	362	283	351	375
ENSG00000142733.15	287	370	386	281	404	620	706	456	512	554
ENSG00000181773.6	11	22	2	21	31	51	30	32	47	67
ENSG00000158195.10	5312	4453	4363	5730	6225	5161	6507	4816	5380	5689
ENSG00000237429.1	24	29	42	24	37	37	38	20	10	21
ENSG00000126705.14	5486	4668	4153	5909	5475	5078	5796	4204	4886	5123
ENSG00000126709.14	364	276	309	356	380	216	338	244	314	382
ENSG00000009780.15	264	293	187	286	321	316	374	256	307	301
ENSG00000117758.13	971	932	887	1021	1145	792	994	927	1095	1031
ENSG00000117751.17	1600	1245	1258	1671	1633	1414	1750	1538	1850	1889
ENSG00000130775.15	15	21	16	7	12	24	23	18	21	31
ENSG00000117748.9	1399	1269	1301	1310	1752	1281	1406	1487	1736	1585
ENSG00000130768.14	472	409	329	519	453	374	381	425	373	418
ENSG00000158156.7	539	572	509	618	689	460	599	657	614	804
ENSG00000158161.15	1736	1432	1468	1664	2040	1745	1892	1764	2014	1963
ENSG00000228589.3	1	6	4	1	3	0	2	4	4	11
ENSG00000126698.10	3275	3060	2930	3873	3882	3584	3831	3666	3992	3971
ENSG00000130770.17	4479	4325	4006	4779	5188	4291	5071	4337	4244	4622
ENSG00000270605.1	76	80	62	64	72	73	79	49	37	27
ENSG00000130766.4	1513	1656	1747	1691	2236	2822	3194	2444	2966	3094
ENSG00000130772.13	341	190	382	386	362	307	407	397	413	449
ENSG00000204138.12	2367	2146	2249	2531	2442	2369	2809	2534	2857	2845
ENSG00000180198.16	439	434	487	498	553	515	716	632	716	788
ENSG00000242125.3	241	216	238	221	302	306	498	259	339	343
ENSG00000279443.1	10	1	2	4	9	3	2	2	10	13
ENSG00000180098.9	486	451	448	521	532	492	591	523	538	460
ENSG00000197989.14	79	76	112	125	80	127	115	89	103	100
ENSG00000120656.11	630	631	669	792	775	642	845	779	630	764
ENSG00000188060.7	32	98	73	45	43	68	68	29	17	59
ENSG00000162419.12	454	440	458	532	522	560	602	435	649	808
ENSG00000198492.15	2861	2231	2459	2960	3185	3017	3196	2947	3344	3222
ENSG00000159023.21	1811	1500	1332	1827	1909	2244	2387	1483	1527	1658
ENSG00000253304.1	45	47	40	35	88	84	141	38	68	58
ENSG00000116350.16	1575	1679	1645	1728	2157	2101	2307	1562	1980	2045
ENSG00000116353.15	750	676	616	966	901	880	896	661	820	837
ENSG00000060656.19	333	989	1023	402	595	476	601	406	450	421
ENSG00000162510.5	2	3	3	1	8	4	22	2	4	24
ENSG00000186056.10	26	27	17	3	17	18	24	21	19	6
ENSG00000223382.4	9	28	19	18	11	5	6	18	25	51
ENSG00000162512.15	11364	10413	10014	12417	16421	14185	16065	13196	14080	15426
ENSG00000134644.15	6116	5426	5241	6359	7073	6445	7429	6238	6755	7015
ENSG00000084628.9	40	27	56	44	192	67	94	104	141	109
ENSG00000060688.12	854	734	725	824	957	778	878	889	921	897
ENSG00000121766.15	992	995	1009	1122	1264	791	1050	1005	1161	1327
ENSG00000121769.7	17176	22811	19874	19779	24613	21469	25190	18204	22751	24027
ENSG00000168528.11	284	217	155	331	223	352	372	228	266	316
ENSG00000142910.15	154	279	232	131	384	167	212	227	299	330
ENSG00000162517.12	1703	1570	1679	1797	1889	1728	2028	2018	2378	2343
ENSG00000084636.17	2067	2989	2925	1927	3214	1861	2088	1654	2096	1872
ENSG00000121753.12	8395	10192	9562	9051	11147	10118	12467	9221	9692	10896
ENSG00000134668.12	8	12	25	15	17	50	89	90	72	64
ENSG00000184007.20	6587	7358	6888	6876	9043	8012	9173	7608	8323	9316
ENSG00000121774.17	6801	5994	5470	7353	7089	6129	7286	6639	7022	7673
ENSG00000121775.17	245	266	279	251	281	254	300	317	248	241
ENSG00000025800.13	5075	4776	4554	5184	5337	5315	6210	5181	5622	6035
ENSG00000084652.15	2026	2038	1840	2282	2740	2742	3256	2599	3040	2928
ENSG00000160050.14	507	506	482	433	587	511	686	480	535	536
ENSG00000224066.1	54	26	39	57	31	33	41	38	32	21
ENSG00000160051.11	168	114	144	152	181	195	192	164	130	165
ENSG00000160055.19	297	386	414	442	447	356	398	449	489	391
ENSG00000084623.11	4521	3805	3802	4727	5081	4687	5466	4431	5033	5220
ENSG00000220785.7	20	37	38	24	15	27	39	29	24	45
ENSG00000183615.5	1	10	1	10	10	9	4	1	12	20
ENSG00000116478.11	1474	1656	1707	1703	2009	1593	1932	1664	1695	1642
ENSG00000175130.6	6481	4787	4989	7005	7878	6486	7454	6977	7322	8083
ENSG00000162526.6	21	11	9	2	14	20	9	24	28	14
ENSG00000225828.1	123	146	132	149	191	199	135	132	101	108
ENSG00000160058.18	2278	2328	2234	2430	2444	2451	2811	2448	2872	2838
ENSG00000273274.1	104	145	105	91	143	99	135	141	101	163
ENSG00000160062.14	160	134	148	154	240	213	254	157	173	212
ENSG00000176261.15	613	568	624	643	829	588	705	650	659	776
ENSG00000162521.18	6651	6207	6238	7256	7925	6316	7436	6321	7035	7185
ENSG00000162520.14	748	706	628	854	840	479	524	339	373	547
ENSG00000162522.10	1800	1937	1491	1960	2056	1839	2006	1498	1535	1853
ENSG00000134684.10	4525	3923	4094	5051	6018	6698	8081	7001	7569	7962
ENSG00000116497.17	983	1068	1005	1080	1350	1278	1280	995	1130	1093
ENSG00000160097.17	735	624	755	857	1130	894	1263	743	794	856
ENSG00000121900.18	118	95	131	125	213	194	240	156	170	139
ENSG00000116514.16	758	688	503	839	1004	954	1099	803	945	1057
ENSG00000004455.16	2725	2875	3153	3024	3134	2789	3934	3058	3562	3683
ENSG00000142920.16	89	50	79	119	162	116	107	76	81	110
ENSG00000116525.13	162	132	160	127	161	157	206	191	168	297
ENSG00000160094.14	2597	2092	2258	2773	2548	2519	3103	2305	2564	2740
ENSG00000134686.18	2548	2836	2583	2799	2841	2886	3198	2618	2962	3048
ENSG00000121903.14	201	157	134	148	203	160	276	197	176	247
ENSG00000121904.17	15	6	0	1	5	19	12	7	40	29
ENSG00000163866.8	1009	954	926	1261	1395	1288	1375	1210	1185	1300
ENSG00000116544.11	8	7	15	5	34	11	14	2	18	29
ENSG00000284773.1	12	9	8	2	7	0	18	2	0	8
ENSG00000163867.16	234	248	217	285	275	294	277	205	284	355
ENSG00000197056.10	306	303	216	388	404	454	460	344	395	386
ENSG00000116560.10	8070	6196	6392	8059	7533	7555	9255	7765	8130	9152
ENSG00000146463.11	4681	4048	4093	4911	5148	4425	5207	4566	5141	5127
ENSG00000142687.17	5457	5568	5420	6062	7160	6079	6396	5559	5939	5985
ENSG00000020129.15	2344	2213	2002	2779	3313	3302	3802	3251	3332	3750
ENSG00000116819.7	12	9	10	15	11	4	30	14	17	9
ENSG00000126067.11	3477	2870	2730	4113	4031	3505	4544	3603	4247	4084
ENSG00000142686.7	382	361	390	426	485	461	567	450	591	614
ENSG00000092853.13	294	307	311	305	358	406	497	459	422	465
ENSG00000134698.10	2444	2543	2466	2565	2711	2591	2953	2170	2735	2487
ENSG00000092847.11	1439	1490	1394	1470	1649	1578	1999	1635	1734	2041
ENSG00000126070.19	773	715	767	884	889	960	1082	840	839	807
ENSG00000116863.10	917	817	837	743	922	765	1022	809	805	1021
ENSG00000171812.12	0	1	0	0	11	0	1	2	1	0
ENSG00000054116.11	1266	1413	1332	1301	1743	1533	1797	1369	1391	1633
ENSG00000116871.15	11081	11421	9714	12103	12139	11880	13008	10967	11827	14155
ENSG00000054118.14	7270	7224	7100	7954	7678	7101	7816	7275	7513	8149
ENSG00000214193.10	469	376	343	504	471	476	704	494	417	571
ENSG00000142694.6	93	127	141	95	123	164	146	162	176	167
ENSG00000116883.8	211	103	112	185	202	158	354	126	225	164
ENSG00000196182.10	3201	3131	2998	3180	3948	3588	3969	3083	3886	3722
ENSG00000181817.5	985	821	917	900	1162	1115	1186	1030	1076	1254
ENSG00000116885.18	175	142	153	144	141	155	198	143	206	151
ENSG00000116898.11	1491	1302	1490	1846	1989	1786	2059	1735	1881	2157
ENSG00000119535.17	14	24	40	50	48	30	56	8	24	11
ENSG00000233621.1	4	2	2	12	13	5	10	5	8	1
ENSG00000163874.10	115	111	141	86	113	82	139	132	101	88
ENSG00000163875.15	1222	1053	1175	1508	1708	1207	1752	1458	1604	1428
ENSG00000163877.10	471	366	356	404	456	499	393	344	510	382
ENSG00000163879.10	543	666	698	544	721	820	866	631	606	663
ENSG00000134697.12	1872	1860	1952	2013	2296	2359	2583	2235	2425	2528
ENSG00000116922.14	476	378	397	438	495	498	497	495	531	474
ENSG00000134690.10	596	335	426	564	478	394	629	672	605	590
ENSG00000185090.14	142	86	91	155	238	113	233	200	201	243
ENSG00000196449.3	222	177	179	111	181	213	306	280	203	327
ENSG00000197982.13	1400	1341	1376	1445	1959	1617	1898	1642	1846	1929
ENSG00000188786.9	589	550	608	640	797	746	726	686	833	781
ENSG00000204084.12	284	277	304	319	326	307	424	289	327	242
ENSG00000183431.11	1886	1676	1670	1741	2397	2096	2479	2270	2512	2780
ENSG00000183386.9	352	465	416	339	360	484	558	320	464	476
ENSG00000183520.11	833	772	823	951	1113	934	1052	1041	1274	1188
ENSG00000116954.7	286	199	195	315	299	261	310	291	245	320
ENSG00000228436.2	55	57	36	78	99	97	130	50	48	98
ENSG00000214114.8	340	243	261	253	338	255	386	325	347	335
ENSG00000174574.15	6924	6584	6306	7174	7543	7072	8074	6819	7967	8046
ENSG00000168653.10	4274	4231	4136	5352	5248	6137	7198	5888	6829	6996
ENSG00000127603.25	33210	26004	26465	28905	34761	34313	36465	29099	31750	31688
ENSG00000243970.3	45	24	28	84	51	82	71	38	63	41
ENSG00000090621.13	4952	3083	2870	5396	7381	5040	5630	5296	5260	5853
ENSG00000163909.7	6	4	9	12	11	44	25	16	38	51
ENSG00000116983.12	0	0	0	0	0	0	0	0	0	0
ENSG00000084072.16	731	539	678	705	905	798	897	726	857	935
ENSG00000116985.11	6	9	0	2	5	13	1	8	5	31
ENSG00000043514.16	381	481	398	454	477	465	614	462	443	587
ENSG00000116990.10	86	135	109	106	78	169	130	120	159	174
ENSG00000168389.17	13	10	15	10	14	26	22	27	42	24
ENSG00000131236.16	1938	2026	1932	1915	2553	2819	3249	2568	3115	3309
ENSG00000131238.17	1444	1170	1196	1531	1667	1485	1832	1593	1767	2059
ENSG00000117000.8	1448	1371	1204	1568	1559	1471	1903	1302	1498	1641
ENSG00000259943.1	182	178	218	153	248	246	334	183	204	195
ENSG00000084073.8	677	708	677	724	975	840	1008	949	1050	1134
ENSG00000049089.14	7	39	43	16	18	34	17	7	21	19
ENSG00000084070.11	934	964	983	1090	1289	1035	1439	1087	1456	1526
ENSG00000187801.14	55	23	50	59	53	61	115	66	78	78
ENSG00000260920.2	62	52	59	85	106	115	107	93	104	161
ENSG00000187815.9	108	76	100	127	153	145	190	75	93	106
ENSG00000164002.11	342	276	367	356	355	363	328	275	309	342
ENSG00000117010.16	148	105	70	182	214	175	178	177	109	140
ENSG00000117016.9	739	1018	1034	909	981	1673	1936	909	904	1018
ENSG00000272145.1	66	52	45	62	39	66	67	34	45	44
ENSG00000066136.20	4550	4021	4166	4902	5252	4152	5087	4716	5115	5275
ENSG00000117013.15	59	83	40	26	64	61	22	21	61	53
ENSG00000179862.6	1469	2221	1985	1556	1520	2076	2160	1283	1486	1574
ENSG00000171793.14	900	877	860	979	1096	1152	1438	1269	1488	1481
ENSG00000171790.15	21	16	15	28	13	25	6	9	32	8
ENSG00000010803.16	3789	4632	4142	3875	4826	4356	5461	4231	4661	5035
ENSG00000204060.7	407	779	627	542	509	540	619	480	573	530
ENSG00000127129.9	11	19	22	8	11	18	25	4	19	25
ENSG00000127124.15	263	290	291	256	239	314	342	399	366	488
ENSG00000198815.8	3829	3619	3216	3948	4250	3568	4160	3516	4104	4272
ENSG00000177181.14	1512	1824	1777	1590	1996	1336	1340	1287	1550	1533
ENSG00000066185.12	25	14	28	29	46	40	2	19	23	37
ENSG00000127125.8	1186	1239	1284	1387	1496	1184	1321	1219	1352	1309
ENSG00000186409.15	56	88	79	61	87	45	61	55	106	73
ENSG00000171960.10	246	327	347	372	464	405	451	482	438	473
ENSG00000285728.1	11	30	8	29	9	3	18	9	31	24
ENSG00000065978.18	34873	30507	30793	38431	45403	34835	40621	33383	35697	37837
ENSG00000164007.10	23	45	26	19	1	21	14	19	2	23
ENSG00000117385.15	474	655	562	666	679	803	996	644	795	783
ENSG00000164008.15	548	405	536	613	592	614	667	496	522	580
ENSG00000274386.5	24	11	9	10	10	16	15	6	13	8
ENSG00000177868.11	666	609	688	764	692	601	619	537	536	615
ENSG00000164010.14	688	509	598	759	694	561	567	573	601	761
ENSG00000228192.7	32	22	22	41	41	39	41	27	28	27
ENSG00000164011.17	392	288	365	411	442	404	495	409	469	508
ENSG00000117394.21	2075	3028	3028	2444	2561	2288	2184	2147	2485	2612
ENSG00000227533.5	144	169	184	162	192	181	201	130	113	119
ENSG00000117395.12	966	839	1028	1055	1209	1187	1465	1255	1540	1427
ENSG00000243710.7	1	9	2	12	1	7	6	11	7	18
ENSG00000179178.10	11	12	14	5	11	10	5	4	5	2
ENSG00000066056.13	6	15	7	4	0	7	9	7	10	9
ENSG00000117399.13	681	537	563	930	664	665	874	1098	1008	1018
ENSG00000066322.14	602	574	469	606	720	874	937	664	820	895
ENSG00000159479.16	472	508	493	561	553	620	793	613	626	801
ENSG00000198198.16	2546	2192	2095	2444	2539	2482	2705	2271	2520	2575
ENSG00000178922.16	260	285	264	332	427	227	205	280	317	439
ENSG00000142949.16	2451	2520	2100	2701	2856	3928	4487	3313	3729	4464
ENSG00000066135.12	1109	1016	1015	1333	1181	1003	1203	1049	1257	1231
ENSG00000236200.5	14	4	17	6	18	18	1	7	10	4
ENSG00000126091.20	74	66	61	43	88	103	115	68	85	68
ENSG00000117407.16	2	32	15	2	9	10	6	7	13	24
ENSG00000117408.10	1501	1305	1202	1761	1961	1751	1889	1597	1665	1958
ENSG00000285649.1	14	4	8	12	18	6	23	26	3	33
ENSG00000132768.13	743	655	634	971	976	929	1171	1124	1211	1282
ENSG00000117410.13	1584	1463	1357	1654	1934	1768	2196	1667	1834	2085
ENSG00000117411.16	2400	2786	2519	2740	3506	3089	3674	2966	3366	3674
ENSG00000159214.12	192	153	149	307	216	205	225	184	250	218
ENSG00000196517.11	297	500	607	356	335	720	564	586	721	657
ENSG00000230615.6	38	43	50	27	31	42	47	38	58	33
ENSG00000178028.13	1060	951	833	1072	1199	1018	1114	901	936	1093
ENSG00000117419.15	1931	1913	1932	2202	2080	1969	2089	1993	2034	2229
ENSG00000187147.17	1565	1540	1424	1575	1742	1664	1857	1655	1746	2081
ENSG00000126106.13	319	458	423	420	498	468	588	352	377	424
ENSG00000198520.11	67	94	64	64	93	79	136	50	89	80
ENSG00000142945.12	771	497	556	722	718	651	838	711	776	782
ENSG00000142937.11	12166	12250	11640	13173	14230	12773	14754	11427	12857	13069
ENSG00000234093.3	28	34	30	58	51	19	48	29	58	50
ENSG00000173846.12	42	82	59	65	181	100	212	188	219	233
ENSG00000222009.8	10	6	9	6	12	27	16	44	25	27
ENSG00000117425.13	21	35	56	45	67	54	44	57	42	88
ENSG00000226499.1	66	48	42	54	53	45	106	89	50	95
ENSG00000070785.16	647	538	635	718	803	667	794	663	893	697
ENSG00000126107.14	1059	1220	1189	1478	1593	1375	1696	1140	1568	1849
ENSG00000126088.13	2753	2699	2728	3032	2802	2689	3275	2580	2843	2961
ENSG00000162415.6	245	207	290	266	443	241	347	398	418	428
ENSG00000281912.1	43	14	4	30	22	20	22	23	5	9
ENSG00000132781.17	204	149	181	331	226	250	240	215	243	301
ENSG00000132773.11	304	224	269	214	249	250	210	297	365	338
ENSG00000070759.16	81	171	61	68	84	90	90	61	45	136
ENSG00000280670.2	10	5	21	21	14	24	21	17	10	22
ENSG00000132763.14	736	604	415	869	762	748	975	787	878	1047
ENSG00000117450.13	4362	4466	4577	4655	7088	4556	5074	4915	5608	5929
ENSG00000117448.13	1519	1650	1559	1677	2340	1878	2235	1635	1872	1929
ENSG00000132780.16	6029	5780	6508	6148	7338	6203	7187	6090	6724	6920
ENSG00000159588.14	34	30	34	69	36	50	41	34	32	29
ENSG00000159592.10	3526	3574	3445	3697	4032	3646	3848	3411	3564	3896
ENSG00000159596.6	1644	1391	1405	1816	1549	1544	1810	1524	1744	1592
ENSG00000197429.10	562	416	428	483	620	442	638	516	649	604
ENSG00000230896.1	10	33	25	45	45	35	70	45	38	57
ENSG00000086015.20	8013	8742	7797	8565	10092	8068	8420	7240	7746	8403
ENSG00000117461.14	1698	1726	1698	1653	2503	1447	1790	1818	1888	2020
ENSG00000227857.2	9	5	4	15	9	9	10	12	9	11
ENSG00000085998.13	5443	6436	6193	5854	6282	5716	6367	5506	5907	6371
ENSG00000171357.5	176	247	258	167	186	242	287	189	242	214
ENSG00000085999.11	105	97	124	100	164	230	211	163	161	190
ENSG00000132128.16	6988	7176	6837	8075	7012	6209	7294	6782	7453	7993
ENSG00000173660.11	4019	4323	3943	4730	5384	4705	5349	4501	5083	5698
ENSG00000117481.10	1026	1080	1254	1129	1122	1306	1302	1079	1345	1168
ENSG00000117480.15	509	370	363	511	740	389	448	465	490	511
ENSG00000232022.7	0	0	0	5	3	4	6	0	5	5
ENSG00000079277.20	803	683	741	764	941	814	873	677	878	943
ENSG00000142961.14	145	179	207	98	215	201	185	189	143	172
ENSG00000123472.12	3855	3447	3447	4075	5246	4090	4028	4142	4546	4788
ENSG00000159658.10	3606	3470	3466	3964	4912	3951	4834	3999	4561	4811
ENSG00000123473.15	236	178	146	190	194	181	273	276	258	373
ENSG00000162368.13	1745	1517	1391	1784	2221	1945	2358	1985	2413	2496
ENSG00000186790.5	0	6	28	1	0	2	0	0	0	0
ENSG00000269113.3	22	38	41	26	72	19	14	124	79	79
ENSG00000226133.6	0	0	0	0	0	0	0	0	0	0
ENSG00000117834.12	2	0	0	4	0	18	3	3	0	6
ENSG00000132122.11	197	204	104	159	220	263	226	227	250	187
ENSG00000235105.1	6	7	23	21	8	8	2	3	8	1
ENSG00000162373.12	191	82	103	165	178	132	140	89	144	173
ENSG00000185104.19	1727	1567	1599	2061	2192	2011	2685	2078	2430	2558
ENSG00000123080.10	82	57	77	77	48	85	65	88	77	59
ENSG00000123091.4	3783	4120	3688	3936	4172	3944	4306	3702	3944	4430
ENSG00000085831.15	1206	1003	820	1366	1462	980	1075	1081	1293	1088
ENSG00000261664.5	2	13	15	24	7	30	18	26	14	25
ENSG00000085832.16	6084	5779	5829	6103	7143	5109	5724	5691	6508	6262
ENSG00000227070.1	59	38	21	46	32	21	28	38	26	36
ENSG00000227742.2	3	62	46	18	11	37	14	39	15	26
ENSG00000117859.18	13145	10769	10440	13632	13227	10484	11468	9865	10597	11080
ENSG00000078618.21	5296	4893	4788	5618	6029	5368	6525	5538	5714	6228
ENSG00000169213.6	143	245	194	178	246	209	302	207	196	249
ENSG00000117862.12	95	138	146	111	157	154	223	137	161	180
ENSG00000198841.3	32	54	48	77	70	61	67	50	44	58
ENSG00000134717.17	2387	2362	2492	2792	3059	2634	3289	2375	2757	2727
ENSG00000157077.14	1091	1093	1006	1088	1380	1152	1193	1171	1152	1216
ENSG00000154222.14	767	758	821	828	817	998	1096	842	937	1040
ENSG00000085840.12	143	124	164	129	122	179	141	174	157	159
ENSG00000134748.12	1090	1166	1127	1232	1166	1222	1387	1266	1453	1496
ENSG00000134744.13	2741	2801	2431	2805	3121	2800	2871	2596	2807	2877
ENSG00000116157.5	208	369	294	330	387	236	290	366	364	504
ENSG00000162377.5	973	811	852	1015	1169	1022	1070	1126	1122	1325
ENSG00000162378.12	2579	2346	2452	2408	2983	3085	3546	2618	2864	2714
ENSG00000228929.1	45	42	26	109	97	40	96	57	68	35
ENSG00000121310.16	946	1039	946	952	1346	1030	901	702	775	677
ENSG00000116171.17	3523	3863	3304	3335	5286	3118	3550	3258	3403	3385
ENSG00000236360.2	3	12	15	15	7	1	19	5	11	6
ENSG00000174348.13	930	862	811	864	1135	766	653	507	510	652
ENSG00000157184.6	1809	1669	1577	1984	2023	1969	2409	1683	1814	1954
ENSG00000236723.2	23	24	24	16	17	39	28	15	17	19
ENSG00000162384.13	672	735	793	875	1009	696	871	591	812	714
ENSG00000162385.10	322	311	290	379	393	289	430	370	460	434
ENSG00000226754.1	3	6	4	16	22	5	19	8	21	29
ENSG00000157193.16	415	186	255	487	611	500	545	405	459	541
ENSG00000058804.11	682	615	615	784	933	766	950	805	812	915
ENSG00000058799.14	684	701	614	797	768	644	747	611	652	790
ENSG00000081870.11	234	229	191	313	278	236	358	244	282	324
ENSG00000116212.14	958	946	956	1089	1045	964	1147	961	1103	1073
ENSG00000116209.11	2711	2744	2657	2939	3431	2904	2952	2840	3360	3298
ENSG00000116205.13	377	400	313	496	649	512	605	592	546	667
ENSG00000215883.10	320	456	362	396	450	381	459	373	459	443
ENSG00000116221.15	2384	2134	2010	2835	2782	2688	3153	2560	2767	3189
ENSG00000157216.15	4435	4297	4103	4802	5308	4294	5127	4909	4896	5982
ENSG00000162390.17	1531	1026	1067	1461	1695	1271	1349	1398	1552	1559
ENSG00000184313.19	220	196	229	189	147	208	234	141	105	113
ENSG00000243725.6	13	13	12	7	10	8	13	5	9	11
ENSG00000162396.5	314	264	243	404	378	395	455	306	388	505
ENSG00000116133.12	4734	9200	7937	5258	8939	7966	8338	6002	7586	8922
ENSG00000169174.10	16	16	19	21	14	109	113	39	33	44
ENSG00000162402.13	3491	3293	2966	3222	3661	3773	4144	3578	3857	3981
ENSG00000162407.8	626	907	845	645	860	570	786	603	740	590
ENSG00000162409.10	1924	2153	2224	1602	2086	1805	1906	1606	2121	1900
ENSG00000173406.15	3211	5771	5745	3556	5158	4128	4457	2858	3507	3723
ENSG00000162600.11	360	272	281	361	423	338	357	384	452	359
ENSG00000162601.9	1498	974	880	1266	1491	1425	1559	1147	1322	1402
ENSG00000177606.6	6075	8311	7141	6482	5700	4005	4201	4525	4974	5236
ENSG00000224609.7	30	14	16	18	28	10	21	20	22	17
ENSG00000172456.17	351	221	231	341	329	128	241	182	215	211
ENSG00000134709.10	698	678	622	666	592	712	714	500	700	639
ENSG00000134716.10	1155	1447	946	1158	1706	1296	1360	1152	1463	1339
ENSG00000162599.15	1242	623	747	1331	1010	1211	1336	864	733	937
ENSG00000162604.12	802	648	640	776	828	753	871	768	845	827
ENSG00000132849.20	1013	1036	917	1036	955	1009	1180	873	954	829
ENSG00000132854.18	310	312	264	316	348	247	255	213	273	255
ENSG00000162607.12	1231	1014	1101	1204	1421	1164	1409	1303	1301	1247
ENSG00000116641.17	2244	1794	1784	2103	2395	2083	2741	2074	2280	2404
ENSG00000132855.4	25	26	23	33	2	103	169	13	15	22
ENSG00000235545.1	8	24	19	24	15	29	25	29	30	14
ENSG00000125703.14	149	215	236	236	289	217	258	220	245	281
ENSG00000088035.16	63	73	111	114	149	118	178	122	123	155
ENSG00000142856.16	158	146	166	179	242	168	203	194	202	260
ENSG00000203965.12	225	264	269	284	290	207	337	267	299	284
ENSG00000116652.6	6	21	9	34	30	18	4	4	2	3
ENSG00000079739.16	4752	5198	5163	5354	5496	5016	5493	4603	5166	5794
ENSG00000185483.11	3282	4955	4966	3294	4252	5469	6042	4903	5752	5870
ENSG00000158966.14	10468	9227	8584	10476	9980	8108	9010	8652	9303	9898
ENSG00000162437.14	1972	1958	1753	1994	2528	2201	2454	2062	2115	2358
ENSG00000162434.11	4427	4125	3938	4510	4952	4062	4906	4083	4273	4471
ENSG00000162433.14	1392	1791	1554	1400	1392	1720	1822	1113	1341	1451
ENSG00000116675.15	3524	3453	3211	3480	4096	3228	3619	2965	3315	3375
ENSG00000213625.8	4576	3992	3864	4638	5115	3806	4546	4121	4133	4175
ENSG00000116678.19	145	163	148	125	171	193	235	183	154	128
ENSG00000184588.17	1148	1082	951	1291	2470	1608	2133	1606	1846	1926
ENSG00000118473.21	198	360	323	166	241	280	246	198	242	332
ENSG00000152760.9	0	1	13	23	0	8	4	0	2	3
ENSG00000152763.16	84	86	78	113	136	102	90	83	88	95
ENSG00000198160.14	690	720	702	690	776	822	986	750	769	765
ENSG00000116704.7	548	500	445	474	583	512	542	563	593	581
ENSG00000142864.14	11573	10921	10351	11625	12861	10612	13123	11716	13387	13510
ENSG00000116717.12	2070	1910	2098	2067	2411	2249	2700	2626	3048	2992
ENSG00000172380.5	3870	4306	4439	4053	5035	3621	3989	4457	4910	4845
ENSG00000162595.6	309	452	403	360	347	247	158	75	136	93
ENSG00000116729.13	5980	5783	5646	6240	7613	6800	7855	6135	7184	7156
ENSG00000116745.6	2	24	9	9	0	2	7	2	17	12
ENSG00000024526.16	892	738	758	905	1117	903	1005	1112	1052	1061
ENSG00000033122.18	64	12	28	114	112	29	81	47	46	42
ENSG00000066557.5	890	832	882	1040	1277	1005	1161	942	1056	1079
ENSG00000116754.13	5015	4916	4627	5371	5961	5270	5677	4820	5592	5632
ENSG00000118454.12	780	701	701	749	925	788	944	706	824	841
ENSG00000197568.13	315	228	264	352	353	309	348	404	335	313
ENSG00000116761.11	121	90	86	84	143	91	121	119	94	105
ENSG00000050628.20	500	1233	1077	484	986	402	365	794	791	902
ENSG00000132485.13	2616	2713	2600	2961	3508	3036	3618	2724	3147	3164
ENSG00000229956.10	7	11	11	18	16	18	15	38	20	30
ENSG00000172260.14	45	56	79	27	81	73	84	86	132	139
ENSG00000162620.15	12	9	2	17	1	5	10	11	9	4
ENSG00000254685.6	199	172	190	280	310	240	265	239	262	225
ENSG00000259030.7	204	292	269	231	251	275	305	208	250	248
ENSG00000116783.14	15	64	18	23	43	14	26	42	32	54
ENSG00000233894.1	24	50	45	25	50	26	33	27	20	36
ENSG00000178965.13	22	16	7	15	21	11	15	6	3	10
ENSG00000116791.13	627	738	651	797	709	713	832	592	656	679
ENSG00000162623.15	469	442	480	414	513	504	573	427	636	575
ENSG00000162624.14	173	96	140	230	114	195	242	129	124	116
ENSG00000137968.16	180	199	279	134	436	193	253	296	243	221
ENSG00000117054.13	2560	2241	2479	2779	3199	2677	2981	2469	2999	2695
ENSG00000137955.15	1021	991	1016	1051	1256	1360	1224	1018	1163	1215
ENSG00000184005.10	233	357	426	287	426	254	335	363	462	416
ENSG00000226415.1	37	54	42	65	55	36	41	72	53	72
ENSG00000117069.14	16	15	35	16	64	66	49	68	47	86
ENSG00000142892.14	601	707	778	701	1006	676	689	784	761	839
ENSG00000036549.12	1763	1616	1341	1622	1846	1629	2022	1482	1835	1786
ENSG00000077254.14	2233	2063	1973	2306	2553	2141	2499	2422	2660	2654
ENSG00000180488.15	418	319	293	437	397	416	460	359	475	529
ENSG00000219201.4	11	8	5	5	14	8	7	6	4	5
ENSG00000235927.4	19	21	25	20	37	22	29	29	43	24
ENSG00000162614.18	20692	19928	19853	20304	21994	21976	23090	17964	23089	20053
ENSG00000162613.16	5257	4484	4588	5643	5962	5302	6658	5304	5896	5984
ENSG00000162616.8	1088	1330	1458	1194	1392	1056	1113	1282	1693	1524
ENSG00000162618.13	2	14	5	14	2	3	15	13	24	16
ENSG00000117114.19	6528	4388	4662	6725	7438	5474	6101	5515	5802	6254
ENSG00000137941.16	164	255	268	115	223	216	198	204	289	252
ENSG00000271576.1	70	69	79	54	75	58	92	31	45	64
ENSG00000142875.19	1752	1572	1624	1735	1979	1500	1844	1732	1838	1897
ENSG00000203943.8	23	21	28	43	26	14	18	17	21	21
ENSG00000117133.10	1749	1478	1389	1891	1768	1684	1921	1749	1932	1878
ENSG00000174021.10	348	422	361	379	316	343	510	424	400	472
ENSG00000122432.17	8	11	16	14	16	26	6	3	22	23
ENSG00000117151.12	374	336	452	330	403	397	413	255	310	422
ENSG00000284882.1	28	10	20	30	10	9	27	18	14	11
ENSG00000180869.4	8	8	25	6	2	9	5	3	7	1
ENSG00000117155.16	1783	1493	1531	1501	1714	1526	1786	1408	1618	1630
ENSG00000171517.5	1569	1271	1117	1629	1973	1098	1196	1111	1047	1235
ENSG00000162643.12	97	74	106	98	194	182	248	247	240	283
ENSG00000055732.12	29	56	58	43	20	45	75	31	50	52
ENSG00000280099.1	58	90	45	63	85	74	73	29	50	37
ENSG00000097096.8	990	920	806	750	945	854	935	775	890	731
ENSG00000162642.13	561	565	516	621	742	629	628	637	724	624
ENSG00000142867.13	188	157	149	176	233	251	300	169	275	295
ENSG00000153904.19	2402	2411	2086	2267	2437	2492	2589	2755	3276	3221
ENSG00000282057.1	55	41	36	72	47	75	66	61	45	37
ENSG00000142871.16	1450	2525	2719	1640	1492	2144	2539	2477	2675	2970
ENSG00000117174.10	443	484	550	526	591	505	500	662	614	584
ENSG00000171502.14	2	9	2	2	9	10	17	0	0	4
ENSG00000122417.15	520	592	652	632	758	590	712	683	718	607
ENSG00000261737.1	56	26	24	27	34	27	35	33	41	42
ENSG00000097033.14	8709	8430	7745	8754	10925	9616	10798	7752	8658	8403
ENSG00000183291.16	1310	1098	1291	1392	1503	1308	1469	1317	1739	1461
ENSG00000153936.16	1928	1493	1489	1852	2339	1712	1859	1662	1814	1974
ENSG00000143013.12	6931	6300	6331	7517	8014	5230	6180	6020	6085	6737
ENSG00000237505.7	10	13	54	11	27	20	12	9	36	11
ENSG00000065243.19	3899	3199	2854	4113	4591	4138	4287	3620	4142	3930
ENSG00000241975.1	28	2	0	13	3	10	5	0	3	0
ENSG00000137947.11	707	749	718	757	907	749	878	803	816	797
ENSG00000137944.17	352	224	284	263	323	232	312	300	270	231
ENSG00000213516.9	1027	1131	1148	1075	1207	1100	1262	1165	1212	1244
ENSG00000117226.11	14	24	14	26	20	47	55	12	78	76
ENSG00000117228.9	8	3	15	3	11	17	22	39	33	33
ENSG00000162645.12	58	69	95	65	59	198	221	129	182	248
ENSG00000162654.8	30	22	31	41	23	79	117	58	71	119
ENSG00000197147.13	280	267	301	298	403	367	490	369	431	413
ENSG00000231999.6	63	61	76	86	95	46	74	36	52	60
ENSG00000171488.14	213	215	269	178	268	235	302	147	167	207
ENSG00000272931.1	1	13	3	6	4	15	3	5	4	8
ENSG00000171492.14	441	408	299	490	651	607	639	534	610	660
ENSG00000228175.3	39	13	48	17	32	19	17	21	34	28
ENSG00000162664.16	1095	831	835	1097	1173	978	1137	1199	1304	1251
ENSG00000233593.8	15	30	30	33	35	14	32	15	10	23
ENSG00000232882.1	15	15	10	12	6	17	29	13	0	7
ENSG00000122482.20	2235	1948	2056	2285	2488	2258	2627	2519	2885	2753
ENSG00000162669.15	88	54	55	123	92	59	74	46	38	55
ENSG00000097046.12	325	325	263	276	342	387	434	337	361	403
ENSG00000069702.10	535	555	500	464	487	546	557	374	273	459
ENSG00000172031.6	7	9	31	10	11	19	27	52	37	23
ENSG00000189195.12	176	193	200	255	325	229	272	182	204	185
ENSG00000174842.16	311	256	308	419	337	308	343	360	412	363
ENSG00000122484.8	1668	1334	1350	1511	1729	1334	1628	1704	1978	1745
ENSG00000067208.14	632	584	590	740	707	775	877	688	642	677
ENSG00000122406.13	20781	20644	20873	23109	24929	21040	25513	18182	21032	20887
ENSG00000154511.11	561	613	640	578	731	541	623	512	490	559
ENSG00000143033.17	882	786	834	838	959	1047	1166	940	1077	1005
ENSG00000117500.12	2062	1955	1930	1959	2319	2256	2556	2358	2484	2477
ENSG00000122483.17	265	143	152	227	205	213	227	347	232	195
ENSG00000223745.7	270	165	163	203	201	248	233	199	166	185
ENSG00000117505.12	1399	1453	1306	1424	1841	1556	1837	1629	1801	1853
ENSG00000137942.16	1573	1101	1209	1870	2000	1487	1838	1467	1636	1723
ENSG00000137936.17	100	85	86	90	174	139	109	167	177	205
ENSG00000067334.13	1508	1382	1369	1501	1755	1676	1756	1656	2185	2020
ENSG00000023909.9	192	131	101	183	244	175	212	163	156	155
ENSG00000137962.12	2476	1430	1409	2502	3743	2312	2530	2334	2275	2725
ENSG00000117528.12	2219	2001	1788	2227	2684	2095	2771	2148	2387	2501
ENSG00000117525.13	189	89	115	213	173	165	205	113	129	121
ENSG00000224081.8	112	122	93	100	94	236	227	102	78	117
ENSG00000143036.16	99	84	117	86	119	110	144	45	50	87
ENSG00000117519.15	3552	3997	4094	3684	5319	3683	4064	3823	4354	4372
ENSG00000235501.5	306	424	422	251	480	294	403	241	295	347
ENSG00000172339.9	171	137	138	170	164	115	169	141	162	176
ENSG00000152078.9	2171	2885	2951	2042	2650	1950	2017	1782	2103	2163
ENSG00000122481.16	108	117	114	108	184	80	153	104	129	146
ENSG00000228502.1	12	22	11	27	25	16	27	14	19	22
ENSG00000137970.7	351	344	454	416	438	345	456	434	371	402
ENSG00000117569.18	1014	916	879	1045	998	1108	1262	1018	1053	1119
ENSG00000188641.13	35	9	4	8	13	9	18	17	17	10
ENSG00000228057.1	15	29	13	38	28	23	26	5	20	30
ENSG00000162627.16	619	516	516	619	742	602	718	625	616	663
ENSG00000117600.12	551	177	217	542	382	395	419	147	155	167
ENSG00000099260.10	183	161	95	203	414	88	99	114	83	70
ENSG00000156869.13	112	110	152	82	145	99	177	123	114	143
ENSG00000162688.16	10688	8414	8138	10389	10888	9836	10840	8348	9980	9627
ENSG00000228084.1	7	9	8	7	36	7	10	4	2	11
ENSG00000117620.14	271	251	228	286	331	303	340	209	343	293
ENSG00000156875.13	56	63	77	54	71	80	76	77	58	132
ENSG00000156876.9	266	230	226	218	261	188	324	330	304	262
ENSG00000122435.9	205	259	253	174	274	322	222	249	307	318
ENSG00000122477.12	1780	1818	1730	1866	3135	1689	1848	1687	1812	1861
ENSG00000137992.14	1494	1377	1339	1411	2002	1389	1832	1668	1737	1855
ENSG00000224616.2	35	50	23	46	62	69	51	12	30	49
ENSG00000137996.12	1373	1161	1293	1614	1682	1400	1661	1465	1508	1709
ENSG00000079335.19	140	121	157	161	192	166	197	218	243	187
ENSG00000162692.11	9493	7473	7937	9822	13644	9771	11640	10723	11286	12021
ENSG00000162694.13	885	998	960	877	1311	970	1207	909	983	1063
ENSG00000162695.11	144	189	167	254	334	288	294	235	255	310
ENSG00000117543.20	923	796	831	981	1087	849	1026	995	992	1072
ENSG00000233184.6	132	127	164	187	180	198	185	179	130	190
ENSG00000225938.1	93	66	80	102	70	43	87	90	111	55
ENSG00000170989.9	4148	5582	5588	4149	5193	3921	4047	4578	4711	5178
ENSG00000060718.21	37	119	109	95	47	120	101	327	334	327
ENSG00000185946.15	1031	809	617	889	1060	846	1004	773	715	827
ENSG00000240038.6	261	212	182	270	305	267	277	178	191	156
ENSG00000198890.8	1446	1159	1308	1615	1503	1407	1689	1669	1596	2046
ENSG00000162631.18	0	0	2	0	5	0	0	0	0	13
ENSG00000134215.15	1	27	11	5	9	16	10	2	4	8
ENSG00000085491.16	1190	1179	1289	1194	1492	1501	1599	1269	1525	1625
ENSG00000162636.15	298	399	393	324	403	337	431	281	305	357
ENSG00000162639.15	33	41	50	41	64	54	79	62	54	48
ENSG00000134186.11	1413	1547	1565	1616	1766	1710	1812	1561	1717	1763
ENSG00000116266.10	738	609	605	749	880	620	771	706	814	756
ENSG00000121957.13	257	333	165	243	247	173	264	178	232	264
ENSG00000121940.15	1206	1153	1243	1212	1568	1245	1557	1132	1506	1256
ENSG00000085433.15	528	612	569	503	642	730	827	529	643	662
ENSG00000244716.3	39	26	34	54	39	34	33	50	35	59
ENSG00000197780.9	351	263	278	356	401	313	349	369	387	403
ENSG00000273382.1	101	82	60	99	74	42	60	65	79	81
ENSG00000215717.5	1004	992	1021	995	1062	917	1157	905	1248	1100
ENSG00000116299.16	14	11	9	17	0	6	28	8	7	8
ENSG00000031698.12	4078	3630	3454	4581	4601	5396	6400	4872	5826	5998
ENSG00000143126.7	1956	1992	1588	2134	2200	2303	2432	2388	2239	2692
ENSG00000134222.16	181	133	78	183	163	164	218	242	237	183
ENSG00000221986.6	13	6	13	0	17	15	4	20	8	23
ENSG00000134243.11	3728	5543	5070	3984	4482	5576	6261	5276	5963	6050
ENSG00000143106.12	1192	1161	1098	1258	1524	1426	1589	1425	1472	1621
ENSG00000143028.8	1140	1121	1122	1135	1002	1329	1476	1508	1826	2014
ENSG00000162650.16	262	260	193	284	297	262	315	221	289	275
ENSG00000174151.14	329	360	324	324	472	344	477	322	381	372
ENSG00000181754.6	721	658	530	717	909	559	708	668	744	833
ENSG00000156097.12	29	37	48	50	45	36	50	66	20	35
ENSG00000065135.10	1028	1135	1139	995	1239	1377	1394	1180	1214	1282
ENSG00000116337.15	754	1109	902	891	889	1166	1156	1154	1263	1380
ENSG00000168765.16	1720	1646	1583	2092	2061	1817	2325	1859	2022	2238
ENSG00000213366.12	320	310	363	384	463	287	292	252	231	283
ENSG00000134184.12	26	13	9	11	4	37	15	32	13	2
ENSG00000134202.10	1460	1592	1537	1728	1891	1398	1526	1205	1499	1734
ENSG00000184371.13	993	534	605	1096	1274	1494	1893	975	971	1160
ENSG00000168710.17	2715	2896	2746	2667	3376	3499	3660	2760	3152	3237
ENSG00000143093.14	2454	2074	2157	2379	2570	2308	2365	2120	2591	2582
ENSG00000258634.3	286	310	244	289	306	326	358	229	226	328
ENSG00000197106.6	118	20	25	130	312	139	203	214	311	286
ENSG00000116396.14	644	536	382	675	866	669	693	720	761	874
ENSG00000227963.1	15	5	9	10	16	16	23	25	21	9
ENSG00000162775.14	588	519	458	508	551	697	716	579	592	610
ENSG00000224699.8	94	90	72	90	86	54	122	97	65	92
ENSG00000168679.17	13	11	1	5	12	29	8	1	18	10
ENSG00000273373.1	35	22	30	56	47	71	86	15	15	37
ENSG00000134248.13	1509	1407	1323	1827	1953	1525	1875	1426	1656	1711
ENSG00000240194.7	2	5	0	7	6	0	5	3	8	0
ENSG00000177301.14	1	0	3	5	21	26	29	17	38	12
ENSG00000121931.15	677	468	568	845	891	805	815	803	845	898
ENSG00000273010.1	4	8	9	4	13	10	5	12	46	17
ENSG00000156171.14	1266	1346	1285	1205	1445	1458	1710	1267	1263	1181
ENSG00000134255.13	382	386	259	296	414	278	362	344	334	397
ENSG00000173947.13	277	474	458	322	455	376	405	269	435	323
ENSG00000085465.12	40	98	75	65	108	95	97	45	33	44
ENSG00000260948.1	55	156	120	45	149	74	158	51	67	54
ENSG00000243960.1	25	8	12	6	2	18	22	23	6	14
ENSG00000116455.13	1552	1454	1500	1785	1562	1477	1779	1653	1696	1890
ENSG00000116459.10	8999	7720	7786	9507	10411	8673	10465	8711	9939	9837
ENSG00000143110.11	63	57	81	51	69	66	111	46	88	58
ENSG00000116473.14	1312	1327	1259	1319	1348	1456	1478	1057	1271	1312
ENSG00000231346.5	8	3	5	11	25	13	16	11	1	18
ENSG00000197852.10	54	66	47	67	45	68	45	47	67	102
ENSG00000227811.2	279	229	256	234	400	208	239	256	290	296
ENSG00000284830.1	34	40	8	46	24	27	28	24	44	18
ENSG00000064703.11	1173	1005	1089	1161	1307	1097	1269	1115	1479	1385
ENSG00000171385.9	107	105	83	137	215	91	147	122	167	169
ENSG00000143079.14	1386	1430	1219	1364	1443	1338	1637	1322	1565	1771
ENSG00000134245.17	37	44	28	12	49	15	28	36	18	39
ENSG00000007341.18	462	413	496	516	615	531	558	587	558	630
ENSG00000116489.12	3931	3388	3521	4407	4619	3964	5048	4351	5029	5015
ENSG00000155363.18	1799	1496	1464	1781	1482	1843	1695	1476	1540	1749
ENSG00000155366.16	4059	4037	3727	4367	4586	4596	5087	4340	4969	5290
ENSG00000155367.15	127	179	107	169	225	221	284	104	119	130
ENSG00000224167.1	29	36	47	64	64	55	64	54	59	59
ENSG00000155380.11	9888	13219	12958	10666	10886	12218	13813	9797	13021	11964
ENSG00000226419.7	195	219	186	145	181	248	308	220	204	240
ENSG00000238198.1	15	14	31	20	20	7	17	6	18	11
ENSG00000198799.11	938	849	852	892	1204	1080	1077	847	1017	951
ENSG00000081026.18	563	592	561	575	790	639	711	468	591	517
ENSG00000116793.15	1001	1110	1000	1068	1239	1424	1542	1084	1269	1338
ENSG00000232450.1	11	9	18	10	20	32	41	26	25	38
ENSG00000081019.13	552	500	558	612	592	651	640	578	591	593
ENSG00000134262.12	409	319	331	445	487	472	494	343	447	538
ENSG00000118655.5	299	311	182	325	385	343	455	312	359	301
ENSG00000163349.21	3032	2670	2559	2731	3406	3287	3971	3218	3537	3675
ENSG00000116774.11	3083	3388	3618	3276	3571	1606	1602	1890	1874	2073
ENSG00000197323.11	3610	2914	2838	3341	3318	2994	3617	3023	3120	3352
ENSG00000116752.5	1020	896	963	1140	1217	825	1103	1010	1114	1214
ENSG00000175984.14	62	91	86	100	143	92	131	87	86	90
ENSG00000213281.4	2042	1660	1657	2221	2455	2205	2870	2404	2781	2746
ENSG00000009307.15	24378	21729	21126	24964	27519	23676	27218	21999	25149	26186
ENSG00000052723.11	1662	1568	1527	1677	2054	1861	2057	1899	1921	2129
ENSG00000134198.9	1159	1717	1702	1209	1758	1528	1551	1089	1381	1278
ENSG00000134259.3	4	9	5	8	26	14	10	20	9	14
ENSG00000173218.14	1432	1012	1099	1374	1588	1241	1237	1151	1294	1376
ENSG00000118729.11	374	627	584	414	1579	717	725	1547	1304	1599
ENSG00000163393.12	183	115	82	171	178	195	221	194	199	183
ENSG00000173212.4	9	87	59	12	28	16	8	11	38	22
ENSG00000163399.15	21706	31526	29024	23605	29850	32125	36359	30261	33482	35298
ENSG00000203865.9	73	42	57	65	84	41	70	63	64	41
ENSG00000116815.15	215	293	251	202	317	222	374	266	358	357
ENSG00000143061.17	6062	5849	5492	5787	7747	8479	9337	7732	7755	8826
ENSG00000134247.9	7651	6687	6082	8482	8829	7660	9374	7653	8835	8848
ENSG00000134256.12	15	54	38	35	21	42	35	30	50	41
ENSG00000116830.11	479	390	450	473	554	569	671	684	679	706
ENSG00000134253.9	211	130	75	199	222	156	227	205	141	171
ENSG00000198162.12	1833	1775	1888	1748	2569	2055	2321	2051	2057	2210
ENSG00000183508.4	20	37	30	15	56	13	29	54	52	52
ENSG00000196505.10	297	251	359	386	479	391	476	401	486	460
ENSG00000065183.15	976	747	806	959	1163	1109	1469	1112	1456	1325
ENSG00000092607.14	113	43	76	162	142	24	15	45	26	29
ENSG00000116874.11	614	656	621	816	763	618	782	517	698	654
ENSG00000231365.5	201	158	148	186	226	162	210	151	185	217
ENSG00000203859.9	0	3	0	0	12	0	0	0	0	18
ENSG00000143067.4	1002	818	679	1041	973	946	973	941	1064	1143
ENSG00000092621.12	2940	2347	2410	3506	3052	4486	5528	4987	6261	6133
ENSG00000134240.11	33	90	49	11	7	52	57	5	6	14
ENSG00000261662.1	34	39	10	19	55	20	40	26	25	38
ENSG00000134250.19	9205	7904	7420	9088	9037	8782	9347	8300	10006	9770
ENSG00000265808.3	1111	1216	1219	1179	1474	1284	1425	1539	1569	1621
ENSG00000274642.1	397	454	433	371	416	351	265	302	371	395
ENSG00000223804.5	16	12	17	18	9	34	26	30	14	9
ENSG00000270231.3	77	72	81	113	114	121	96	87	106	92
ENSG00000275131.3	2495	2326	2387	2142	2447	2431	2575	1616	1877	1827
ENSG00000273136.6	192	130	173	175	141	164	196	213	157	231
ENSG00000226067.6	27	27	33	14	42	42	38	17	24	36
ENSG00000188610.12	60	18	35	37	34	32	50	33	78	43
ENSG00000171943.11	205	322	314	233	276	301	397	366	422	451
ENSG00000227082.2	29	41	23	38	71	23	38	33	59	21
ENSG00000231752.6	23	15	15	2	18	34	44	20	28	51
ENSG00000232721.2	4	5	7	1	15	7	18	2	6	0
ENSG00000270872.2	7	13	15	13	47	2	1	13	19	21
ENSG00000266338.6	468	497	485	512	520	478	562	514	513	531
ENSG00000196369.11	117	191	107	121	146	113	116	101	195	160
ENSG00000215784.5	4	6	8	0	1	6	39	26	33	7
ENSG00000272419.6	43	95	115	43	95	80	154	64	76	120
ENSG00000281571.2	6	12	4	9	7	10	24	5	11	4
ENSG00000223612.3	24	31	43	41	35	35	40	43	71	61
ENSG00000162825.16	54	42	20	26	43	59	57	35	32	52
ENSG00000275064.1	16	6	4	9	0	5	1	7	9	5
ENSG00000272150.5	16	21	14	22	28	25	25	16	44	36
ENSG00000117262.18	105	67	93	96	79	71	81	62	77	102
ENSG00000174827.13	18	3	4	19	4	31	26	5	1	17
ENSG00000265491.4	5136	4546	4901	5180	5442	5031	4988	4607	5259	5044
ENSG00000186141.8	855	773	742	934	941	859	1025	1062	1004	1180
ENSG00000186364.11	309	245	267	341	352	287	350	274	377	282
ENSG00000131788.15	1532	1439	1243	1526	1650	1644	1778	1681	1784	1904
ENSG00000143127.12	80	135	126	74	132	64	80	89	87	93
ENSG00000131779.10	613	516	588	606	575	711	627	583	547	678
ENSG00000265241.6	2885	3197	3322	3220	3636	3269	3996	3382	3786	4099
ENSG00000211451.12	74	56	70	75	53	51	89	59	67	59
ENSG00000271601.3	1617	1706	1778	1806	2034	2030	2462	1966	2038	2284
ENSG00000272031.2	120	230	213	143	182	209	204	204	252	209
ENSG00000278431.1	6	11	16	11	22	56	17	16	4	13
ENSG00000121851.12	374	312	390	331	555	330	471	423	385	382
ENSG00000265972.5	7199	2585	2997	7677	6063	6916	10928	3933	4965	5300
ENSG00000168509.19	3	11	3	4	7	18	18	10	25	9
ENSG00000233396.7	90	42	93	59	94	55	67	59	75	69
ENSG00000271425.7	44	52	82	46	56	68	94	75	41	44
ENSG00000264343.5	43	10	15	38	38	31	46	24	11	36
ENSG00000268043.7	182	153	148	210	222	196	339	174	186	208
ENSG00000131791.7	5297	4771	4703	5419	5974	5598	7163	6394	7481	7337
ENSG00000180867.11	94	71	103	68	134	109	148	60	68	141
ENSG00000131781.12	8	8	14	6	8	16	23	13	9	10
ENSG00000226015.2	18	22	26	62	50	54	30	17	29	20
ENSG00000131778.18	466	506	434	422	566	546	654	538	697	744
ENSG00000278811.4	1	1	6	5	19	2	15	21	11	17
ENSG00000116128.10	3697	3635	3293	3584	4129	3234	3987	3354	3558	3809
ENSG00000162836.11	725	743	718	802	873	728	868	574	589	692
ENSG00000265107.2	732	1736	1724	665	2127	1387	1442	897	836	1000
ENSG00000188092.14	72	62	45	54	61	41	53	61	48	68
ENSG00000229828.2	32	34	50	46	34	31	46	24	25	53
ENSG00000263956.6	138	181	169	242	169	164	185	197	184	203
ENSG00000227733.9	4	40	38	21	47	33	30	42	33	17
ENSG00000274020.2	33	39	32	79	72	63	51	49	24	54
ENSG00000231551.8	23	68	51	64	102	61	118	90	95	82
ENSG00000280649.2	15	21	20	9	45	57	19	24	21	46
ENSG00000270629.5	221	263	309	281	307	271	406	286	288	266
ENSG00000178104.19	14555	15283	14006	14453	16004	13831	15032	12195	13663	13737
ENSG00000269713.7	354	357	341	319	541	436	415	337	401	383
ENSG00000274265.4	2	5	0	3	17	11	19	10	0	14
ENSG00000215861.5	754	733	762	904	866	758	796	583	871	681
ENSG00000271383.6	139	132	72	90	106	87	156	111	120	130
ENSG00000277147.5	50	69	84	49	97	82	55	71	51	98
ENSG00000203814.6	9	10	6	14	30	3	22	19	17	22
ENSG00000233030.2	4	12	15	17	21	4	12	16	13	11
ENSG00000220323.4	156	169	211	175	211	181	194	179	194	225
ENSG00000261716.2	211	306	265	169	308	334	414	328	309	381
ENSG00000184678.10	4258	4002	3837	4523	5646	4051	4641	3930	4576	5145
ENSG00000178096.8	156	187	192	173	198	202	284	199	234	234
ENSG00000159164.9	256	651	704	439	352	483	715	488	414	596
ENSG00000143368.9	3197	2872	2897	3930	3210	3181	3827	3681	4067	4494
ENSG00000014914.20	19	16	14	23	21	40	35	13	19	16
ENSG00000264522.5	987	1140	1198	1203	1109	1095	1277	1135	1354	1406
ENSG00000285184.2	113	140	118	100	172	155	236	118	147	194
ENSG00000136631.14	2401	2457	2501	2617	2762	2411	2808	2231	2917	2872
ENSG00000023902.13	2803	3866	3801	3288	2899	3047	3116	2449	3130	3089
ENSG00000143401.14	2109	2105	1930	1938	2223	2390	2747	2238	2544	2378
ENSG00000118298.11	489	628	601	546	737	596	702	483	475	564
ENSG00000117362.12	2287	2268	2296	2515	2713	2390	2868	2328	2365	2381
ENSG00000118292.8	33	71	53	32	53	53	23	50	56	44
ENSG00000159208.15	145	162	149	165	169	161	155	93	134	161
ENSG00000266472.5	1096	1157	975	1172	1289	1325	1599	1114	1154	1398
ENSG00000117360.12	882	1070	980	1120	1313	1048	1268	1234	1345	1327
ENSG00000163125.15	4245	4218	3823	4566	4433	4068	4579	4310	4854	4760
ENSG00000143374.16	1287	1238	1223	1448	1634	1548	1811	1412	1496	1754
ENSG00000143369.14	96	113	39	59	113	132	141	187	164	198
ENSG00000228126.1	22	8	7	7	26	6	13	8	4	0
ENSG00000143382.14	953	1827	1722	1084	2013	1811	2146	1335	1258	1693
ENSG00000143384.12	4628	5146	5140	4859	5489	5878	6226	5000	6103	6093
ENSG00000143420.18	2433	2523	2812	2787	3164	3038	3259	2987	3101	3349
ENSG00000143457.10	685	653	788	624	729	731	840	703	678	836
ENSG00000143387.12	56	31	18	20	16	54	38	18	42	52
ENSG00000143437.20	2568	2291	2261	2627	2707	2454	3054	2567	2851	2697
ENSG00000143379.12	2048	2106	1868	2295	2103	2088	2247	2066	2175	2347
ENSG00000143418.19	2266	2088	2097	2709	2994	2548	2880	2483	2767	2976
ENSG00000143409.15	1982	1932	1732	2007	2541	1558	1956	1797	1756	2047
ENSG00000143363.16	3053	3486	3316	3197	3473	2590	3041	2569	3009	3076
ENSG00000163141.19	17	25	29	25	20	9	41	18	7	20
ENSG00000143443.9	376	326	270	379	294	248	366	263	301	343
ENSG00000197622.12	2346	2606	2617	2443	2564	2820	3133	2136	2635	2698
ENSG00000213190.3	9006	10692	10397	9813	11200	10064	10178	10255	12076	12553
ENSG00000143458.11	144	135	117	134	183	195	191	132	188	183
ENSG00000261168.1	32	87	60	47	60	59	55	49	59	49
ENSG00000143434.15	1806	2518	2371	1747	2088	1754	1756	1518	1480	1722
ENSG00000163156.11	755	676	682	791	1030	749	979	904	984	1008
ENSG00000163155.11	511	611	592	656	678	568	555	594	588	572
ENSG00000163159.12	1700	1563	1606	1775	2093	1826	1917	2041	2459	2557
ENSG00000143398.19	2928	2566	2539	2943	3011	2992	3606	2825	3078	3146
ENSG00000159352.15	3375	3274	3251	3950	4021	3147	3825	3570	4152	4192
ENSG00000232671.5	6	12	14	2	19	19	7	9	9	7
ENSG00000143373.17	1685	1519	1548	1717	1755	1685	2060	1578	1850	2001
ENSG00000143393.16	2239	2058	2099	2570	2612	2438	2957	2428	2605	2896
ENSG00000143390.17	2090	2690	2515	2222	2721	2681	2796	2254	2199	2449
ENSG00000237976.1	17	17	11	37	39	34	17	17	28	33
ENSG00000143416.20	616	575	456	637	806	488	575	307	344	352
ENSG00000159377.10	3606	3493	3294	4171	4247	3989	4726	3762	4016	4304
ENSG00000143442.21	4421	4074	3900	4503	4546	4484	4820	4398	4813	4703
ENSG00000143375.14	109	109	70	109	115	127	123	136	104	165
ENSG00000143367.15	225	220	252	268	270	274	280	333	297	347
ENSG00000143376.13	1514	1711	1656	1519	1942	1784	2074	1797	1960	2305
ENSG00000143436.10	849	779	866	1038	1118	1069	1029	961	1188	1281
ENSG00000143450.16	15	6	7	26	23	23	15	13	25	19
ENSG00000249602.1	8	18	35	16	20	17	43	26	24	28
ENSG00000182134.15	249	351	362	239	346	330	377	305	336	362
ENSG00000203288.3	16	17	7	10	12	24	11	21	29	8
ENSG00000159445.12	853	756	793	1042	910	858	1109	772	851	919
ENSG00000197747.8	478	277	303	528	1140	982	1200	1268	1129	1439
ENSG00000163191.5	337	296	332	390	602	977	1233	795	842	856
ENSG00000143546.9	15	81	75	0	26	83	56	28	17	23
ENSG00000197956.9	59	96	102	46	167	46	59	85	88	126
ENSG00000196154.11	193	268	233	202	149	158	167	162	83	194
ENSG00000196754.10	1	1	10	6	3	2	3	12	3	19
ENSG00000188643.10	933	1036	1094	1120	1149	909	1123	878	897	1243
ENSG00000189334.8	23	15	17	23	5	38	20	13	4	0
ENSG00000189171.14	195	312	313	239	268	308	367	269	227	255
ENSG00000160678.11	8	6	13	17	16	21	21	2	6	7
ENSG00000272030.1	4	6	2	12	19	18	7	4	4	3
ENSG00000160679.12	2578	2323	2494	2769	2780	2470	2808	2694	3070	3010
ENSG00000143553.10	1118	968	915	1172	1101	964	1121	990	1199	1202
ENSG00000143621.16	6063	5368	5530	6574	6960	5855	6742	6328	7212	7236
ENSG00000169418.9	3	3	19	15	17	1	8	12	25	25
ENSG00000143624.13	3378	2963	2916	3380	4207	3181	3842	3159	3316	3558
ENSG00000143554.13	213	178	154	165	224	151	228	181	193	236
ENSG00000143614.9	2385	2334	2116	2637	2616	2613	3201	2562	2745	2844
ENSG00000198837.9	2513	2677	2224	2754	2733	2920	3235	2707	3104	3295
ENSG00000160741.16	1152	1155	1042	1078	1360	1321	1519	1186	1355	1336
ENSG00000143570.17	20	1	5	13	2	31	10	17	3	4
ENSG00000282386.1	31	21	19	23	30	26	24	22	26	14
ENSG00000273026.1	8	8	2	8	12	12	4	20	12	11
ENSG00000143578.15	276	237	268	288	290	336	324	287	244	271
ENSG00000143543.14	89	102	97	92	143	106	123	115	131	142
ENSG00000272654.1	47	36	21	39	67	38	78	25	38	45
ENSG00000143545.8	109	159	150	171	141	159	171	112	138	180
ENSG00000177954.12	7397	7613	7107	8434	8715	7741	9529	7072	7837	8372
ENSG00000143549.19	1698	1591	1643	1676	2057	2151	2852	2207	2545	2732
ENSG00000143612.20	4115	4303	4011	4271	5206	4467	5322	4221	5115	5335
ENSG00000143569.18	11349	10486	9400	12514	12574	12109	14110	11147	12636	13332
ENSG00000143575.14	1975	1785	1751	2229	2544	2616	2864	2461	2854	2890
ENSG00000143595.12	329	230	232	387	822	340	379	527	517	629
ENSG00000143515.16	1560	1576	1465	1618	2272	2094	2115	1710	1978	2257
ENSG00000160712.12	11	41	23	17	52	87	55	51	39	70
ENSG00000169291.9	2	2	0	0	4	8	4	11	0	0
ENSG00000160714.9	2622	2709	2600	2960	3276	3088	3416	2730	3189	3239
ENSG00000160710.16	5143	5372	5026	5649	5929	5573	6546	5482	6034	6176
ENSG00000143603.18	105	105	101	88	132	71	102	110	114	82
ENSG00000163344.5	1055	880	996	1072	1249	922	1090	1010	991	1055
ENSG00000163346.16	4032	4680	4130	4233	5269	4369	4386	4132	4415	4529
ENSG00000163348.3	2280	2193	2217	2233	2438	2136	2623	2292	2224	2383
ENSG00000271380.1	81	57	66	82	81	69	109	82	75	98
ENSG00000160691.18	1588	1923	1810	1930	1900	2369	3027	2397	2627	2939
ENSG00000173207.12	453	395	456	593	555	489	544	572	622	588
ENSG00000160688.18	877	882	787	1059	1144	1074	1237	1123	1196	1296
ENSG00000160685.13	784	967	837	972	1131	1409	1427	1085	1223	1324
ENSG00000163354.14	18	41	28	29	52	30	36	38	52	60
ENSG00000232093.1	29	29	40	21	14	73	33	29	23	16
ENSG00000143537.13	501	656	662	686	779	801	985	817	940	920
ENSG00000243364.7	155	197	143	212	195	178	173	202	214	204
ENSG00000143590.13	26	51	52	36	27	23	41	29	26	26
ENSG00000169242.11	617	482	512	813	726	712	774	598	725	727
ENSG00000169241.18	498	421	419	487	600	510	633	565	662	723
ENSG00000179085.7	250	154	207	275	287	282	302	172	249	198
ENSG00000163463.11	38	67	23	39	73	69	59	32	52	59
ENSG00000163462.17	17	46	34	11	14	66	48	50	60	57
ENSG00000185499.16	47	28	38	15	48	54	81	23	59	29
ENSG00000231064.7	6	24	26	9	40	24	21	21	31	35
ENSG00000169231.13	394	394	327	410	474	428	436	313	320	413
ENSG00000173171.14	142	129	129	131	202	126	143	137	200	217
ENSG00000236263.1	6	6	19	27	5	20	23	3	1	13
ENSG00000160766.14	106	137	80	100	139	94	115	125	145	133
ENSG00000177628.15	853	765	654	926	999	749	913	918	940	1018
ENSG00000160767.20	1141	1576	1522	1234	1664	1805	2007	1621	1588	1972
ENSG00000116521.10	1890	2145	1941	2307	2474	2001	2576	2351	2643	3150
ENSG00000176444.18	1505	1315	1298	1432	1543	1416	1651	1247	1437	1628
ENSG00000143630.9	193	245	243	160	250	291	196	197	164	266
ENSG00000160752.14	2675	4864	4339	2937	4453	4004	4203	3590	4199	4365
ENSG00000225855.6	50	44	43	26	20	72	44	36	49	35
ENSG00000160753.15	612	625	573	651	833	712	749	691	791	987
ENSG00000116539.12	4730	3815	3831	4821	4942	4748	5322	4098	4681	4850
ENSG00000235919.4	145	88	132	122	119	82	152	84	48	75
ENSG00000125459.15	226	228	269	281	352	290	321	305	351	330
ENSG00000163374.19	2913	2761	2635	3079	3145	2795	3435	2654	2698	3130
ENSG00000132676.15	3372	2998	2948	3809	5040	3667	4278	3904	3960	4343
ENSG00000203761.5	87	40	68	49	76	84	58	63	89	70
ENSG00000116580.18	1476	1325	1353	1390	1509	1604	1780	1496	1563	1638
ENSG00000132718.8	77	197	161	61	160	146	154	269	301	346
ENSG00000143622.10	1701	1527	1396	1597	1651	1583	1738	1638	1910	2118
ENSG00000132680.10	1673	1588	1607	1574	1874	1824	1947	1705	2266	2056
ENSG00000116584.17	3879	3370	3637	3917	4852	4548	5131	3402	4073	3897
ENSG00000273002.1	11	28	14	8	19	52	24	15	15	12
ENSG00000163479.13	2731	2463	2984	3091	3291	2854	3352	3089	3197	3148
ENSG00000160803.7	1596	1810	1769	1709	2298	2287	2554	2240	2482	2569
ENSG00000116586.11	893	749	729	974	1098	984	1267	853	973	1043
ENSG00000132698.14	12	7	13	18	11	2	15	0	0	0
ENSG00000254726.2	4546	4097	4127	4413	5741	5458	5718	4471	5142	5192
ENSG00000160789.19	9775	7668	6744	10972	9688	9088	10261	9127	10470	11683
ENSG00000196189.12	111	130	130	93	205	129	111	69	107	95
ENSG00000160785.13	1418	1392	1344	1648	1809	1760	1937	1577	1673	1752
ENSG00000160783.19	1282	1136	998	1459	1280	1080	1237	1071	1210	1322
ENSG00000160781.16	1076	800	723	994	1251	920	1166	669	828	821
ENSG00000198952.8	10084	9838	10355	10611	12480	12108	12701	11349	13143	13687
ENSG00000163472.18	145	97	112	140	120	123	100	80	171	135
ENSG00000198715.12	1103	838	1001	1336	1178	989	1276	1030	1120	1131
ENSG00000163468.14	7148	7266	7508	7799	8143	8006	9492	8561	9552	10259
ENSG00000163467.11	25	6	10	7	10	11	12	27	20	11
ENSG00000125462.16	13	7	10	2	14	26	10	3	9	10
ENSG00000236947.5	4	10	2	0	25	18	18	9	23	5
ENSG00000116604.17	7017	7459	6862	7558	8224	7208	8192	6699	7250	8070
ENSG00000183856.10	736	628	593	800	697	793	803	933	844	913
ENSG00000163382.11	1922	1663	1666	2200	2456	2130	2470	2060	2065	2536
ENSG00000160818.16	671	501	450	818	800	797	1002	998	1205	1209
ENSG00000132702.12	11	39	20	13	44	34	55	12	21	17
ENSG00000272068.1	0	0	4	10	0	1	1	2	10	0
ENSG00000272405.1	25	10	13	34	14	18	32	28	16	21
ENSG00000229953.1	7	9	15	0	12	4	21	20	13	12
ENSG00000132688.10	27071	38757	32832	26080	34726	36259	39030	33189	42772	43089
ENSG00000143320.8	1057	2977	2865	1239	2019	2603	3151	2017	2520	2854
ENSG00000143319.16	1097	1126	1022	954	1249	1359	1601	1258	1505	1626
ENSG00000143303.11	387	528	492	461	417	512	513	437	407	563
ENSG00000143314.12	1252	1006	924	1370	1468	1268	1472	1517	1611	2006
ENSG00000143321.18	11551	11029	10975	12458	13356	11533	12658	11730	13033	13964
ENSG00000143294.14	3292	3119	3515	3861	3681	3524	3887	3433	3645	4428
ENSG00000198400.11	5	1	5	4	2	8	0	8	6	10
ENSG00000027644.4	0	1	0	6	0	0	0	13	10	15
ENSG00000187800.13	15	27	21	34	24	53	36	79	44	37
ENSG00000132694.18	2919	2989	2990	3393	3442	3244	3794	3645	4214	4109
ENSG00000224520.2	38	14	18	49	14	39	16	33	31	21
ENSG00000117036.11	983	782	805	1002	1167	990	1200	1088	1283	1184
ENSG00000183853.17	3430	2878	2669	3510	3510	3660	4149	4199	4827	4842
ENSG00000158473.6	24	42	30	49	49	25	43	23	15	33
ENSG00000163565.18	206	186	191	248	194	345	370	181	223	253
ENSG00000162706.12	1	8	7	9	10	14	18	5	3	1
ENSG00000158716.8	98	82	107	135	176	141	162	170	128	173
ENSG00000256029.6	9	7	0	27	26	20	18	17	15	7
ENSG00000272668.2	55	30	12	69	69	26	64	49	29	21
ENSG00000158710.14	163	119	158	134	170	255	322	260	307	442
ENSG00000085552.16	198	426	340	182	827	240	236	693	717	813
ENSG00000177807.9	0	0	0	2	7	6	0	1	1	4
ENSG00000143315.7	537	418	430	417	479	512	595	470	550	579
ENSG00000162729.13	334	427	358	311	324	473	471	443	464	471
ENSG00000018625.14	614	1580	1231	646	1172	684	860	479	414	632
ENSG00000143318.12	454	923	866	482	547	728	716	557	701	835
ENSG00000162734.12	8330	11277	11424	9593	12463	11406	13554	13827	17424	19052
ENSG00000132716.18	2260	2115	1907	2325	2384	2251	2495	1793	2205	2367
ENSG00000228606.2	8	11	11	10	8	17	20	3	1	11
ENSG00000162735.18	2128	2547	2340	2443	2855	2405	2768	2347	2667	2852
ENSG00000122218.15	7665	7608	7315	8023	9635	8660	10860	8702	9373	10092
ENSG00000235082.2	8	3	10	1	1	2	2	4	6	5
ENSG00000162736.16	4259	3817	3917	4968	5316	4305	4969	4558	4690	5055
ENSG00000162738.5	2355	2539	2406	2758	2792	2849	3222	2853	2843	3006
ENSG00000213080.3	126	51	67	86	83	110	96	115	100	124
ENSG00000158769.17	731	807	647	846	781	1072	1145	780	876	942
ENSG00000158773.14	1150	1119	1108	1220	1432	1219	1629	1403	1271	1550
ENSG00000162755.13	134	139	129	176	149	114	202	99	136	163
ENSG00000143256.4	624	673	614	563	729	637	835	764	702	817
ENSG00000158793.13	1330	1258	1184	1424	1559	1124	1341	1187	1244	1367
ENSG00000158796.16	1820	1694	1716	1867	1932	1684	2019	1761	1852	2124
ENSG00000143222.11	1747	1562	1705	1784	2109	1727	2004	1821	2071	2143
ENSG00000143258.15	823	743	727	902	908	894	849	854	877	981
ENSG00000143224.17	450	496	413	545	557	472	494	548	461	451
ENSG00000158850.14	1223	1315	1301	1233	1460	1390	1521	1412	1250	1612
ENSG00000158864.12	8402	6728	6626	9237	10011	8287	9414	8547	9031	9649
ENSG00000158874.11	405	335	296	437	81	1687	2067	214	150	201
ENSG00000158882.14	815	784	784	674	953	988	1271	1013	1023	1067
ENSG00000248485.1	17	36	22	26	14	8	18	22	28	25
ENSG00000158887.15	22	32	13	11	29	29	19	21	21	30
ENSG00000143252.14	2064	2125	2123	2076	2756	2266	2765	2250	2641	2830
ENSG00000283696.1	26	32	23	23	40	15	29	43	18	12
ENSG00000173110.7	11	3	15	0	38	2	5	25	5	10
ENSG00000132185.16	2	16	8	1	9	10	10	12	17	9
ENSG00000162746.14	15	5	2	7	14	6	1	12	13	9
ENSG00000081721.11	400	510	451	488	528	543	798	474	599	607
ENSG00000118217.5	2330	2335	2306	2445	2840	2422	2947	2311	2698	2920
ENSG00000162745.10	1	12	21	10	4	4	7	29	19	35
ENSG00000198929.12	342	314	334	319	297	272	365	318	243	257
ENSG00000239887.4	596	542	536	682	535	528	613	403	515	492
ENSG00000152332.15	1021	818	813	893	1434	1141	1481	1378	1593	1569
ENSG00000117143.13	394	513	434	367	549	493	505	372	540	433
ENSG00000162733.17	34	43	41	32	143	68	84	140	114	142
ENSG00000132196.14	137	279	198	152	252	155	222	118	105	154
ENSG00000117152.13	142	81	121	139	201	178	259	258	264	314
ENSG00000143248.12	9748	12077	11920	10812	11443	8819	10204	12539	13388	14869
ENSG00000232892.1	9	0	10	0	2	0	1	3	9	10
ENSG00000232995.7	16	16	28	26	14	26	33	22	22	9
ENSG00000143228.12	230	204	182	217	269	210	235	229	211	171
ENSG00000185630.18	12244	13418	13059	12785	13111	11663	13538	11947	13371	13487
ENSG00000269887.1	8	6	3	7	11	11	2	12	2	3
ENSG00000143171.12	507	741	623	505	834	961	952	431	526	585
ENSG00000237463.5	52	153	107	48	132	85	126	48	53	71
ENSG00000143198.12	5535	6138	6368	6006	6917	6448	7540	5155	6508	6333
ENSG00000143149.12	2355	1760	1757	2511	2528	1947	2381	2009	2104	2321
ENSG00000143183.16	1702	1515	1622	1917	2036	1744	2096	1885	1974	2023
ENSG00000224358.1	23	5	19	11	14	7	33	16	10	15
ENSG00000143179.15	2056	1536	1648	1831	2024	1944	2136	1839	2124	2281
ENSG00000188859.6	0	2	10	8	42	3	17	21	3	8
ENSG00000143157.11	2353	2667	2602	2386	2620	2571	2759	2198	2796	2596
ENSG00000152382.5	484	456	424	522	523	495	552	567	580	560
ENSG00000143195.12	1713	2342	2019	1561	2143	1738	1840	1711	1828	2011
ENSG00000143194.12	32	58	20	43	61	19	25	34	21	16
ENSG00000143167.11	5	32	10	0	5	10	12	6	1	27
ENSG00000198842.9	10510	10383	10119	10788	10802	8235	8569	9264	11100	10861
ENSG00000143190.22	1098	893	927	1026	1200	1249	1467	1147	1104	1131
ENSG00000143162.8	1706	1547	1622	1743	1675	1578	1755	1408	1609	1605
ENSG00000198771.10	7887	7529	6860	7870	7529	7611	8149	6255	7594	7754
ENSG00000197965.11	2332	2471	2190	2440	2440	2530	2993	2299	2304	2550
ENSG00000143199.17	3	7	2	2	7	5	15	4	23	3
ENSG00000143158.10	3163	3172	3049	3537	4043	3399	3781	2741	3113	3258
ENSG00000143164.15	10129	9533	10044	10639	10303	8126	9392	7172	7818	8032
ENSG00000143147.14	824	1214	1011	846	1031	915	1125	1036	1116	1130
ENSG00000143155.12	1893	1913	2000	2313	2680	2246	2490	2231	2395	2475
ENSG00000213064.9	803	809	639	769	778	997	996	730	790	839
ENSG00000143178.12	13	21	19	17	25	5	37	11	27	10
ENSG00000143153.12	6967	7734	7431	7508	11010	8014	8835	7752	8753	8688
ENSG00000143156.13	265	252	309	220	272	259	277	272	280	270
ENSG00000117475.13	716	678	710	884	796	579	798	750	815	966
ENSG00000117477.12	153	294	274	175	229	153	190	178	211	204
ENSG00000117479.13	405	460	466	384	669	536	587	441	450	457
ENSG00000213062.4	34	56	43	62	49	39	53	54	52	74
ENSG00000198734.10	92	37	39	97	57	148	161	36	40	25
ENSG00000000460.16	68	74	64	80	92	109	90	118	153	115
ENSG00000171806.11	136	87	89	112	94	95	149	150	130	120
ENSG00000000457.13	615	619	671	630	752	597	617	533	674	624
ENSG00000075945.12	3865	4715	4234	3776	5380	4636	5157	5034	6129	5671
ENSG00000203740.3	12	41	33	14	9	24	10	38	21	38
ENSG00000231407.5	2	12	6	0	0	16	4	4	2	3
ENSG00000120370.12	423	526	627	405	357	361	372	335	540	479
ENSG00000116132.11	294	193	213	244	532	111	100	617	710	614
ENSG00000076258.9	96	113	109	130	157	105	82	125	112	115
ENSG00000117523.16	10203	8992	9176	9574	10901	11224	12588	10565	11703	11626
ENSG00000117533.14	190	276	248	229	219	242	267	148	185	139
ENSG00000010165.19	711	675	762	910	881	864	953	858	1006	1233
ENSG00000197959.13	5	6	15	2	2	1	3	17	4	23
ENSG00000135845.9	487	467	533	550	698	588	657	497	638	642
ENSG00000180999.10	599	904	929	699	1330	675	827	933	780	1158
ENSG00000094975.13	2212	2386	2396	2121	2738	2660	2920	2445	2648	2379
ENSG00000117586.10	35	38	16	25	33	35	35	31	34	36
ENSG00000203739.3	17	8	12	17	5	9	6	15	9	16
ENSG00000117592.8	4970	4889	4712	5599	6213	5019	5862	5182	5581	6030
ENSG00000076321.10	897	831	899	799	1026	889	959	830	959	1134
ENSG00000120334.15	204	144	171	249	271	233	269	293	295	314
ENSG00000117593.10	1501	1128	1204	1329	1709	1423	1793	1672	1867	1786
ENSG00000270084.1	22	20	27	21	30	46	48	42	25	32
ENSG00000234741.7	2519	2249	2444	2639	3354	3148	4040	2777	2873	2922
ENSG00000185278.15	1044	765	921	797	1138	1016	1259	951	923	858
ENSG00000135870.11	848	704	662	900	953	810	1122	851	940	1097
ENSG00000152061.23	908	803	749	827	1240	936	1214	1027	979	1045
ENSG00000116161.17	1512	1593	1639	1565	1769	1612	1869	1590	1919	1878
ENSG00000120333.4	686	650	736	919	829	691	816	727	752	778
ENSG00000235750.9	131	120	131	209	156	169	172	190	195	206
ENSG00000143207.20	1363	1322	1392	1390	1562	1459	1697	1441	1597	1549
ENSG00000236021.1	18	3	16	11	1	12	3	20	5	9
ENSG00000116183.10	411	656	653	380	511	467	442	391	383	565
ENSG00000152092.15	17	362	319	13	91	109	122	86	46	108
ENSG00000198797.6	4	50	100	2	4	14	4	7	7	8
ENSG00000224687.1	61	82	42	37	62	85	68	79	88	67
ENSG00000075391.16	3241	3486	3567	3202	3997	4335	4673	3786	4391	4212
ENSG00000213057.5	11	12	21	8	20	25	22	15	18	18
ENSG00000116191.17	1520	1418	1554	1522	1960	1481	1670	1276	1397	1386
ENSG00000116199.11	3024	2614	2525	2827	3373	2695	3156	2612	2881	2716
ENSG00000186283.13	455	351	386	459	499	532	552	494	332	408
ENSG00000143322.19	1227	1051	1049	1004	1557	1417	1521	1055	1322	1306
ENSG00000057252.12	473	391	420	527	669	500	553	636	722	647
ENSG00000162782.15	0	0	0	9	1	0	5	0	2	0
ENSG00000169905.12	1535	1352	1509	1853	1782	1792	1735	1752	1806	2009
ENSG00000272906.1	4	3	15	1	20	7	15	15	8	13
ENSG00000143337.18	880	904	921	1098	1257	1006	1124	1060	1129	1296
ENSG00000135837.15	2128	1898	1961	2002	2187	2114	2518	1947	2138	2022
ENSG00000116260.16	2133	2013	1886	2171	2775	2490	2691	2236	2527	2803
ENSG00000230124.7	1523	1423	1335	1427	1646	1505	1818	1436	1734	1776
ENSG00000236719.3	1	42	27	9	42	15	43	17	24	8
ENSG00000143324.13	4517	4966	4540	4619	5251	5067	4961	4910	5376	5132
ENSG00000135835.11	15	31	57	19	20	25	22	19	21	19
ENSG00000243155.1	41	35	6	38	30	6	40	39	30	28
ENSG00000232586.1	51	34	34	29	28	28	33	30	37	13
ENSG00000135823.13	473	548	564	604	648	705	735	590	725	718
ENSG00000162783.10	575	796	762	599	706	911	1006	808	905	868
ENSG00000135821.18	3265	3757	3466	3650	5198	4759	5516	3481	3919	3862
ENSG00000135828.11	31	26	27	25	36	19	26	32	54	34
ENSG00000143333.6	7	27	11	19	27	20	48	33	36	27
ENSG00000261504.1	4	15	1	17	3	3	9	13	12	6
ENSG00000135824.12	1	5	7	8	1	2	2	8	2	9
ENSG00000135838.13	69	43	19	61	75	21	32	40	50	78
ENSG00000135829.16	8110	7063	7639	8460	9632	8326	9879	9072	10584	10462
ENSG00000135862.5	25779	20828	19589	26571	30827	23062	26610	22633	24451	25083
ENSG00000058085.14	81	112	99	79	221	70	18	31	50	52
ENSG00000157064.10	15	16	21	46	42	24	43	43	18	48
ENSG00000116698.21	5144	4266	3984	5136	5502	4859	5306	5294	5671	5875
ENSG00000162704.15	2009	2012	2123	2029	2143	2286	2154	2016	2194	2369
ENSG00000143344.15	2310	2218	2375	2135	2545	2474	2758	2337	2553	2861
ENSG00000198756.11	2040	1898	1901	2173	2401	2150	2160	2244	2255	2548
ENSG00000198860.12	924	848	849	953	1250	1032	1139	944	1090	1064
ENSG00000116667.13	782	868	862	734	1035	1091	1405	783	815	852
ENSG00000116406.18	1264	1195	1199	1130	1452	1321	1635	1170	1477	1364
ENSG00000135842.16	388	670	556	400	2818	991	1034	1412	1651	1837
ENSG00000121481.10	1387	1283	1170	1311	1496	1143	1522	1359	1708	1642
ENSG00000121486.11	1128	814	791	1005	1114	994	1182	1105	1269	1350
ENSG00000116668.12	315	206	270	228	219	310	284	217	302	293
ENSG00000279838.1	19	16	12	16	22	32	50	17	11	22
ENSG00000116679.15	5568	4590	4500	5137	6883	5048	5220	6328	6705	6949
ENSG00000273004.1	34	14	36	34	66	28	39	79	64	62
ENSG00000143341.11	566	657	654	460	651	860	1054	801	713	844
ENSG00000047410.13	8058	7058	6764	7720	8892	8087	9240	7431	8359	8455
ENSG00000157181.15	614	624	586	606	775	564	663	652	784	711
ENSG00000073756.11	12	20	10	5	0	14	9	51	14	43
ENSG00000116711.9	0	9	0	0	7	1	11	4	1	11
ENSG00000230426.3	19	16	4	4	33	16	1	30	2	5
ENSG00000274702.1	4	3	0	0	1	0	9	2	0	0
ENSG00000162670.10	205	966	973	168	510	272	329	492	608	614
ENSG00000237457.6	17	54	51	3	37	17	8	13	43	26
ENSG00000285280.1	9	2	6	2	0	2	1	2	3	6
ENSG00000090104.11	0	3	0	0	0	0	0	0	0	0
ENSG00000127074.14	11	10	27	2	18	2	21	10	11	7
ENSG00000116741.7	205	217	241	246	267	182	276	247	205	277
ENSG00000116750.13	638	729	607	734	744	773	864	638	847	780
ENSG00000116747.12	1377	1268	1053	1537	1498	1380	1625	1446	1567	1556
ENSG00000023572.9	410	340	440	410	370	406	479	470	520	435
ENSG00000134371.12	1423	1561	1491	1667	1736	1566	1805	1600	2112	1774
ENSG00000162630.5	721	794	724	697	1137	433	370	577	553	658
ENSG00000162687.17	111	192	122	104	104	146	213	134	100	136
ENSG00000000971.15	4	7	4	0	0	15	2	7	0	0
ENSG00000066279.17	1049	671	767	868	900	860	1200	983	909	894
ENSG00000177888.7	516	426	511	529	716	534	671	487	539	610
ENSG00000134376.15	28	54	56	28	209	59	61	10	29	11
ENSG00000213047.12	984	788	774	1068	1106	946	979	768	781	825
ENSG00000203724.10	59	24	45	73	112	55	52	67	92	58
ENSG00000151414.14	4532	4953	4914	4235	5052	4156	4351	4902	5606	5718
ENSG00000116833.13	63	3	8	18	0	17	37	4	19	24
ENSG00000203721.6	7	5	4	0	19	0	11	1	4	2
ENSG00000230623.5	22	33	30	39	23	35	57	27	27	35
ENSG00000162702.7	1275	1056	1019	1235	1259	1473	1437	1252	1270	1349
ENSG00000118193.11	344	249	247	316	383	327	416	414	416	365
ENSG00000118197.13	303	198	238	284	295	237	358	283	296	377
ENSG00000260088.1	4	10	7	4	6	6	5	17	0	22
ENSG00000118200.14	2609	2126	1998	2315	2988	3026	3574	2717	3072	2993
ENSG00000163362.10	31	26	20	29	10	29	49	23	32	22
ENSG00000116852.14	276	252	214	310	350	236	263	189	172	209
ENSG00000229191.1	8	18	6	11	25	6	11	20	20	11
ENSG00000081248.10	29	50	36	32	36	59	49	63	59	84
ENSG00000116857.16	1202	1319	1517	1316	1477	1591	1863	1243	1345	1635
ENSG00000118194.18	212439	220759	216520	229973	232626	198324	217687	182110	209593	222386
ENSG00000159166.13	513	645	511	620	568	315	408	424	450	579
ENSG00000282221.1	7	17	15	13	29	26	8	15	24	15
ENSG00000159173.18	119419	122183	119868	136710	136389	109806	126551	109158	119927	131441
ENSG00000174307.6	2659	2842	2704	3001	3342	4056	4571	3650	4200	4539
ENSG00000159176.13	1245	1193	1124	1343	1172	1756	2212	1252	1448	1468
ENSG00000134369.15	77049	84882	79080	75793	77534	73003	79839	71901	80369	81799
ENSG00000231871.5	58	21	28	29	24	15	26	40	25	13
ENSG00000235121.1	4	30	34	35	24	29	66	9	32	24
ENSG00000198700.9	7464	8532	7758	7418	9126	7948	8985	8097	8737	9020
ENSG00000198892.6	364	493	400	385	329	412	511	302	261	411
ENSG00000163431.12	6191	9456	8713	6483	6854	9709	10673	6760	8955	8158
ENSG00000134375.10	982	1095	866	1269	1445	1437	1533	1386	1521	1619
ENSG00000176393.10	1039	901	877	1178	1178	1232	1421	1363	1473	1590
ENSG00000234678.2	17	33	16	9	4	10	26	16	17	10
ENSG00000163435.15	40	93	64	55	39	83	101	24	14	9
ENSG00000143862.7	1313	1441	1447	1458	1540	1957	2031	1337	1682	1844
ENSG00000077152.10	473	645	674	507	748	459	435	475	561	501
ENSG00000077157.21	75298	78071	73044	75058	123656	99788	114334	100562	103052	110357
ENSG00000236439.4	70	97	76	134	195	170	144	79	164	160
ENSG00000226862.1	11	33	23	39	42	20	41	15	40	72
ENSG00000225620.1	12	4	13	24	22	16	10	10	18	22
ENSG00000117139.17	8707	8420	7943	8665	9080	9474	11113	8422	9560	9826
ENSG00000228288.6	210	221	135	248	271	262	248	146	176	216
ENSG00000214796.8	48	49	45	39	92	105	166	109	67	94
ENSG00000234996.4	22	12	16	19	16	28	47	22	38	35
ENSG00000183155.4	373	386	448	413	571	445	495	447	544	548
ENSG00000117153.15	1617	1466	1542	1826	2087	1816	2078	1726	2053	2156
ENSG00000159346.12	4815	4754	4383	5225	5707	4969	5231	4824	5484	5704
ENSG00000159348.12	2791	3035	2774	3250	3089	3243	3469	2500	2953	3088
ENSG00000163444.11	978	889	918	853	1075	1123	1220	893	1150	1248
ENSG00000143847.15	7673	8123	7432	7554	7271	6366	6921	4961	5699	5565
ENSG00000163485.16	638	683	508	705	1318	862	931	931	971	1210
ENSG00000234775.1	7	11	10	29	28	27	11	14	7	15
ENSG00000159388.5	3762	3383	3461	4093	4481	4149	5153	3381	4091	4140
ENSG00000122176.11	0	11	0	13	3	2	7	1	5	2
ENSG00000188783.5	0	0	0	0	13	0	0	3	1	0
ENSG00000058668.14	20220	25967	22057	20967	18223	18045	19426	14595	18760	18246
ENSG00000257315.2	18	18	31	7	23	36	48	41	16	38
ENSG00000182004.12	462	316	351	463	490	446	527	460	582	576
ENSG00000232917.5	17	8	14	18	26	8	18	13	25	14
ENSG00000143842.14	353	566	388	382	252	450	559	378	359	426
ENSG00000143845.14	848	690	781	908	928	833	986	733	790	872
ENSG00000174567.7	4	18	0	8	3	17	18	0	9	17
ENSG00000143850.14	1994	2133	1998	1996	2304	1509	1970	1635	1691	2166
ENSG00000158615.8	1497	1544	1491	1573	1842	2142	2042	1915	2354	2188
ENSG00000133056.13	1038	1059	878	1159	1212	1015	1049	864	877	933
ENSG00000198625.12	782	657	619	654	820	824	845	684	710	888
ENSG00000170382.11	35	33	53	50	82	23	31	105	117	101
ENSG00000163531.15	23	28	23	26	131	63	49	93	53	87
ENSG00000174529.7	47	59	31	27	30	39	61	41	44	34
ENSG00000117222.13	690	615	632	683	836	675	838	808	801	915
ENSG00000133059.16	842	726	718	718	1121	795	1019	832	886	989
ENSG00000133069.16	98	207	162	108	270	202	301	248	182	267
ENSG00000163545.8	36	29	33	63	41	37	64	59	70	80
ENSG00000117266.15	467	528	504	657	646	721	904	438	356	365
ENSG00000174514.12	38	14	41	47	92	31	37	32	43	18
ENSG00000158711.13	993	793	669	785	1000	969	1139	938	957	954
ENSG00000158715.5	132	105	109	114	100	116	118	73	88	96
ENSG00000069275.12	13349	12474	12736	13166	15796	14160	17672	14621	15628	15768
ENSG00000117280.12	357	502	402	302	413	517	605	403	453	587
ENSG00000133065.10	3482	3864	3278	3534	5121	4711	5028	3668	3911	4170
ENSG00000174502.18	54	108	75	24	82	94	92	66	58	72
ENSG00000276600.4	49	87	106	20	150	109	158	90	78	105
ENSG00000196550.10	33	17	16	34	26	16	35	40	47	18
ENSG00000266028.7	796	1065	886	1030	1015	1332	1564	1262	1428	1613
ENSG00000263528.7	176	254	225	216	266	348	414	303	343	339
ENSG00000266094.7	2446	2353	1981	2607	2942	1886	2369	1536	1468	1594
ENSG00000143486.15	1304	1136	974	1427	1434	1256	1570	1172	1298	1361
ENSG00000143479.16	554	544	360	575	803	649	684	546	549	511
ENSG00000162889.10	9804	9574	9329	10594	11636	10916	12407	9213	10521	10876
ENSG00000162894.11	67	88	84	110	125	71	53	163	112	89
ENSG00000182795.12	20	16	31	30	10	15	40	16	9	16
ENSG00000123836.14	662	495	431	721	785	792	1004	543	666	766
ENSG00000180667.10	578	481	395	489	459	519	740	518	588	562
ENSG00000196352.15	533	389	448	456	563	479	633	448	531	563
ENSG00000117335.19	2790	2601	2540	2783	2885	2748	2924	2276	2911	2548
ENSG00000076356.6	3882	2365	2131	3933	5220	4261	5040	5354	5695	5982
ENSG00000008118.9	32	34	48	15	29	28	64	12	27	22
ENSG00000196878.14	31	46	49	20	39	53	35	26	41	50
ENSG00000227591.5	3	7	0	7	4	6	21	1	2	0
ENSG00000123689.5	413	287	356	441	650	570	792	393	429	504
ENSG00000162757.4	291	202	240	360	337	245	333	264	252	281
ENSG00000117595.11	1223	981	1058	1275	969	1093	1147	669	629	807
ENSG00000117597.17	438	366	394	546	578	516	636	540	680	695
ENSG00000143469.18	33	15	12	5	26	9	28	44	54	41
ENSG00000203706.8	0	4	3	0	1	4	11	7	1	10
ENSG00000082497.11	19	20	16	25	19	18	51	10	12	16
ENSG00000054392.12	408	225	288	334	556	406	430	310	303	428
ENSG00000143473.12	3	1	16	2	1	1	4	9	5	13
ENSG00000117625.13	2066	1661	1559	2037	2005	1682	2176	1718	1963	1764
ENSG00000082512.14	28	77	44	38	125	85	125	112	130	107
ENSG00000153363.12	311	195	177	384	328	295	275	270	285	277
ENSG00000236809.2	2	3	0	3	5	5	3	6	5	12
ENSG00000170385.9	525	411	391	496	662	510	705	642	710	783
ENSG00000117650.12	307	213	230	258	319	214	391	390	335	280
ENSG00000123684.12	1360	1151	1224	1412	1734	1572	1851	1520	1755	1810
ENSG00000143493.12	806	807	700	983	1136	911	1006	976	1083	1156
ENSG00000143476.17	474	662	678	535	829	605	938	735	705	949
ENSG00000226251.5	6	21	3	9	3	16	0	2	2	0
ENSG00000066027.11	3298	4849	4827	3471	4387	3668	4340	3751	4512	4252
ENSG00000065600.12	115	128	137	111	177	155	170	148	202	196
ENSG00000117691.9	392	294	303	459	376	295	375	366	285	406
ENSG00000260805.2	5	18	15	14	5	14	12	13	10	18
ENSG00000162772.16	652	1204	1082	677	648	661	633	755	1016	896
ENSG00000123685.8	6	3	6	13	0	3	6	1	2	4
ENSG00000117697.14	841	881	800	927	1101	955	1181	904	1128	1273
ENSG00000203705.10	390	316	302	495	577	496	591	409	480	451
ENSG00000198468.7	116	88	100	122	149	147	153	80	133	91
ENSG00000162769.12	326	254	226	216	334	310	355	246	272	251
ENSG00000143494.15	62	52	55	88	81	83	33	82	81	58
ENSG00000174606.13	619	420	394	578	583	592	697	556	621	757
ENSG00000136643.11	989	989	954	992	978	791	1108	847	1050	1141
ENSG00000230461.8	433	578	531	495	674	527	549	379	310	338
ENSG00000117707.15	4643	3267	3003	4187	4091	3518	4012	3549	3868	3624
ENSG00000274895.1	26	39	65	64	69	38	39	40	71	54
ENSG00000143499.13	5025	4114	4088	5162	5237	4064	4237	3490	3917	4433
ENSG00000152104.11	1101	895	802	892	1019	895	1161	1005	1002	1102
ENSG00000117724.12	2206	1432	1394	1993	1882	1766	2244	2374	2227	2299
ENSG00000136636.12	1856	1793	1778	1570	1781	1747	1819	1268	1728	1658
ENSG00000042781.12	13	37	19	15	39	17	22	11	21	26
ENSG00000196482.16	1305	1307	1373	1351	1758	1234	1541	1230	1207	1457
ENSG00000092978.10	686	589	559	731	692	654	774	616	676	761
ENSG00000162814.10	21	16	9	13	57	43	24	6	31	20
ENSG00000067533.5	1157	1025	1156	1329	1583	951	1227	1233	1270	1347
ENSG00000232480.1	83	27	22	61	73	58	105	57	40	36
ENSG00000092969.11	2019	1645	1687	1839	1762	3053	3850	2869	3275	3367
ENSG00000143353.11	458	568	475	572	617	500	673	457	542	392
ENSG00000136628.17	4933	4009	4222	5289	6081	5958	7044	5408	6546	6844
ENSG00000162813.17	1117	1016	1172	1223	1310	1082	1184	1314	1204	1272
ENSG00000067704.9	5945	5713	5559	6162	7333	5532	6381	5429	5982	6048
ENSG00000118873.15	1362	1308	1264	1369	1693	1766	1772	1526	1756	1741
ENSG00000218283.2	35	47	32	35	35	42	35	32	39	45
ENSG00000116141.15	1899	1710	1613	1612	2250	1719	1837	1620	1792	2025
ENSG00000162817.6	502	529	525	550	717	471	548	330	343	386
ENSG00000117791.15	963	979	947	1102	1266	1001	1088	817	946	877
ENSG00000186205.12	587	539	633	562	752	511	592	382	541	646
ENSG00000136630.12	11	29	14	10	17	36	28	24	40	21
ENSG00000143507.17	201	199	219	183	215	249	232	194	234	248
ENSG00000143498.17	72	79	71	68	71	98	117	63	85	110
ENSG00000225265.1	57	13	41	52	15	52	41	24	30	40
ENSG00000154305.16	2576	2506	2410	2591	3303	2562	3220	2858	2985	3096
ENSG00000272750.1	17	10	13	15	31	23	6	6	18	16
ENSG00000186063.12	432	447	429	431	616	594	615	570	628	565
ENSG00000162819.11	871	730	614	929	1057	954	1009	932	918	924
ENSG00000197520.10	27	11	14	22	22	8	10	19	37	11
ENSG00000228106.5	43	46	36	62	32	52	82	55	48	54
ENSG00000154309.8	340	368	356	295	450	337	345	295	398	454
ENSG00000187554.12	1	10	16	6	0	4	2	9	1	15
ENSG00000143502.14	3	4	22	4	14	25	11	13	7	23
ENSG00000162909.17	5925	3922	3870	6308	9548	9151	10061	8562	9271	10188
ENSG00000143514.16	3628	3479	3477	4183	4624	4136	4566	4165	4671	4701
ENSG00000272645.3	117	115	134	217	198	150	193	151	161	201
ENSG00000185495.10	188	127	167	121	159	252	213	137	93	119
ENSG00000143756.11	705	553	385	607	804	633	802	557	727	805
ENSG00000143753.12	1517	1610	1518	1722	1749	1914	1815	1540	1817	1650
ENSG00000143748.17	776	682	670	800	885	890	1016	755	1015	1042
ENSG00000143771.11	608	681	630	664	804	806	802	745	886	841
ENSG00000162923.15	5312	5136	4524	4803	5965	5805	6480	4990	5392	5530
ENSG00000143786.7	15	21	24	22	52	35	17	19	44	25
ENSG00000185842.15	188	265	295	198	238	275	346	203	297	297
ENSG00000143815.14	681	851	819	802	758	802	787	796	961	877
ENSG00000154380.17	6332	6309	5597	6070	7032	6743	7767	6726	7349	7709
ENSG00000143742.12	2986	2670	2470	2919	3529	2740	3402	3038	3382	3331
ENSG00000143819.12	462	349	280	508	427	562	601	404	545	642
ENSG00000242861.1	26	37	66	39	47	17	59	21	17	11
ENSG00000196187.11	912	915	818	1047	1145	1026	1064	832	838	1004
ENSG00000143811.18	561	538	536	608	668	504	681	585	595	614
ENSG00000143768.12	1072	1481	1252	1139	1233	894	1013	831	1034	905
ENSG00000143751.9	828	715	690	797	816	789	1035	843	930	979
ENSG00000163041.9	1418	1331	1249	1210	1516	1318	1261	1159	1422	1203
ENSG00000225518.2	14	9	2	5	6	48	19	9	8	2
ENSG00000182827.8	2288	2444	2372	2231	2678	2592	2706	2597	2761	3059
ENSG00000185155.11	84	276	220	62	88	87	82	120	119	145
ENSG00000183814.15	1351	2074	1798	1232	1419	1355	1387	1403	1688	1431
ENSG00000143799.12	9999	12850	12121	10021	10301	9585	10580	8991	10431	10885
ENSG00000203685.9	1076	1191	1122	1120	2584	1562	1737	1282	1323	1592
ENSG00000143772.9	183	327	224	191	195	408	650	419	444	550
ENSG00000143801.16	779	769	731	1006	1068	976	1027	872	1015	966
ENSG00000163050.16	1750	1637	1484	1649	2188	1806	2167	1437	1531	1604
ENSG00000143776.18	1536	1550	1524	1586	1958	1676	1921	1781	2004	2000
ENSG00000181450.17	225	186	214	221	289	196	294	262	294	269
ENSG00000143740.14	1087	1152	1077	1250	1517	1170	1244	1161	1344	1361
ENSG00000081692.12	765	735	778	967	942	847	1014	771	1011	1031
ENSG00000143816.7	199	109	100	174	189	151	187	139	146	176
ENSG00000143761.15	10571	10850	10041	12110	13509	12590	15090	12608	13663	14764
ENSG00000143793.12	364	306	285	380	381	351	378	308	395	339
ENSG00000162910.18	634	683	566	783	652	689	867	598	595	580
ENSG00000143774.16	3244	3090	3310	3985	4554	3954	4505	3461	3759	4128
ENSG00000198835.3	17	16	32	25	31	25	13	20	22	20
ENSG00000181873.12	630	513	639	672	677	629	758	600	692	775
ENSG00000162913.9	36	79	109	31	132	93	107	38	93	47
ENSG00000154358.20	20748	23622	21324	19406	19426	18496	19870	17393	20189	20427
ENSG00000154370.15	1183	903	746	971	1184	1342	1294	1016	1149	1272
ENSG00000231563.1	24	8	2	23	13	1	29	2	2	16
ENSG00000162931.11	130	61	59	93	88	76	82	55	51	35
ENSG00000181218.5	378	336	260	432	437	371	456	252	330	261
ENSG00000196890.4	9	16	8	21	32	21	30	24	17	8
ENSG00000168159.11	3545	3243	3115	4136	4460	4237	4761	3526	3996	4391
ENSG00000116574.5	33	14	25	82	16	62	84	64	29	37
ENSG00000177788.5	2	17	8	5	7	6	11	5	12	8
ENSG00000168118.11	1086	1010	1080	1230	1641	1318	1441	1278	1438	1339
ENSG00000154429.10	435	303	373	337	477	342	458	386	579	446
ENSG00000143632.14	1396	2059	2032	1525	3310	2901	3575	2359	6926	7176
ENSG00000069248.11	2178	1785	1838	2213	2529	2165	2617	1965	2379	2410
ENSG00000135776.4	638	687	606	592	725	623	767	628	793	823
ENSG00000229367.1	0	10	13	0	0	1	3	3	1	5
ENSG00000135801.9	1044	848	805	1090	1181	974	1220	1034	1112	1391
ENSG00000135763.9	351	343	298	380	528	425	551	478	532	486
ENSG00000143641.9	2392	2142	2220	2421	3630	2526	3253	3171	3361	3874
ENSG00000177614.10	169	72	100	147	628	163	210	337	392	395
ENSG00000135775.13	1403	1075	1143	1489	1699	1239	1518	1514	1418	1575
ENSG00000135744.7	2218	1727	1599	2655	2628	2379	2965	1612	1441	1759
ENSG00000135773.12	5	7	8	5	8	0	2	7	21	0
ENSG00000119280.16	6718	6937	6643	6072	7435	6647	7620	7434	8456	8699
ENSG00000223393.1	85	125	89	108	143	83	70	67	101	78
ENSG00000143643.12	371	343	303	281	394	504	505	362	491	512
ENSG00000173409.13	518	404	382	632	706	580	754	561	572	744
ENSG00000182118.7	64	71	82	57	71	91	112	102	103	97
ENSG00000143633.12	173	154	208	227	217	156	299	209	274	233
ENSG00000116906.12	2432	2398	2411	2738	3312	2588	3166	2528	2929	2987
ENSG00000116903.7	619	564	538	645	691	728	838	761	789	685
ENSG00000010072.15	507	439	526	463	489	489	581	477	549	434
ENSG00000135766.8	1683	1538	1408	1656	1625	1342	1660	1564	1764	1929
ENSG00000233461.5	11	26	7	29	16	29	17	23	24	36
ENSG00000116918.13	510	440	508	613	590	471	619	501	538	642
ENSG00000162946.22	104	155	118	151	77	173	124	89	111	68
ENSG00000116991.10	30220	27301	25310	29943	32498	29626	34068	32229	36800	37158
ENSG00000212916.4	268	219	266	264	296	217	329	269	255	329
ENSG00000135778.11	1282	1649	1474	1538	1897	1457	1626	1407	1663	1536
ENSG00000135749.18	241	179	193	332	232	266	382	269	341	338
ENSG00000143674.10	31	22	37	22	31	24	39	27	39	18
ENSG00000135750.14	10	8	11	2	13	22	2	14	22	24
ENSG00000183780.12	10	8	0	15	19	13	6	12	3	10
ENSG00000231663.1	42	17	11	38	27	39	17	18	32	29
ENSG00000168275.14	436	449	431	464	499	385	470	429	536	481
ENSG00000059588.9	888	697	773	577	697	839	817	515	546	526
ENSG00000168264.10	2449	3278	2884	2407	3274	3020	3606	2866	3068	3381
ENSG00000173726.10	5555	4794	4661	6131	5773	5257	5995	4779	5586	5575
ENSG00000188739.14	26	22	16	37	36	22	53	38	35	20
ENSG00000054267.21	1412	1232	1323	1270	1631	1335	1576	1351	1424	1325
ENSG00000152904.11	727	694	597	802	955	642	791	624	844	804
ENSG00000285053.1	19	21	21	18	21	41	26	24	36	47
ENSG00000284770.1	31	14	22	22	28	13	30	20	25	25
ENSG00000162885.12	620	550	528	476	760	608	786	606	622	570
ENSG00000168243.10	4	6	6	0	1	2	11	4	9	2
ENSG00000143669.13	293	309	343	283	321	269	285	232	253	286
ENSG00000116962.14	9484	10020	9276	10257	11608	12638	14310	8924	11092	10913
ENSG00000077585.13	192	174	199	189	300	267	324	185	251	220
ENSG00000086619.13	83	158	100	153	140	87	127	114	118	74
ENSG00000116977.18	1500	1592	1508	1551	1723	1304	1464	1052	1343	1262
ENSG00000119285.10	1325	967	969	1194	1204	1378	1366	1168	1529	1332
ENSG00000077522.12	101124	114850	103886	106202	105604	106277	118308	94514	117529	117184
ENSG00000116984.12	4600	4411	4055	4879	5100	4100	5004	3962	4638	4557
ENSG00000198626.15	31831	28421	27258	28782	36266	32810	36559	27188	29286	30064
ENSG00000133019.11	40	63	74	32	89	77	63	65	73	39
ENSG00000155816.19	8	4	0	5	2	0	5	26	21	27
ENSG00000180875.4	13	19	27	2	6	13	13	14	10	6
ENSG00000091483.6	3872	3621	3297	4262	4610	3795	4723	3908	4277	4564
ENSG00000117009.11	0	7	13	1	2	12	2	1	2	5
ENSG00000054277.13	303	454	392	274	479	295	240	267	275	263
ENSG00000203668.2	1220	1021	961	1289	1513	1040	1353	1142	1304	1442
ENSG00000174371.16	164	202	197	170	319	240	310	275	275	255
ENSG00000180287.16	280	384	324	304	307	237	251	333	328	306
ENSG00000214837.8	32	15	25	22	4	46	51	35	54	30
ENSG00000143702.15	3275	2806	2857	2967	3345	3472	3773	3459	3668	3954
ENSG00000054282.15	675	665	721	700	854	591	723	753	714	754
ENSG00000117020.16	1469	1732	1462	1542	1865	1721	2118	1483	1571	1683
ENSG00000179456.10	712	724	701	836	1093	902	921	924	1069	1059
ENSG00000035687.9	515	377	360	514	481	462	535	446	595	579
ENSG00000121644.18	2240	2070	1861	2295	2637	2220	2461	2131	2569	2368
ENSG00000203667.9	1485	1428	1395	1593	1699	1591	1850	1606	1983	1891
ENSG00000153187.19	14242	12771	12297	14930	14887	13502	15551	14228	15788	16280
ENSG00000273175.1	15	8	17	3	10	10	9	16	7	5
ENSG00000272195.1	18	12	11	15	4	8	22	7	5	10
ENSG00000203666.12	898	866	930	897	1130	932	1191	925	1079	962
ENSG00000162849.15	22022	17285	18207	20494	24895	22580	25619	23701	24510	26262
ENSG00000185420.18	402	460	578	355	387	502	598	360	346	424
ENSG00000162851.7	282	193	211	292	366	359	383	310	380	411
ENSG00000162852.13	647	811	805	802	894	867	955	820	952	1059
ENSG00000143653.9	1497	1464	1446	1521	1725	1519	1870	1403	1564	1660
ENSG00000260855.1	98	46	62	49	52	62	30	27	62	44
ENSG00000227953.6	78	64	48	89	73	60	75	53	50	48
ENSG00000153207.15	934	875	804	871	1054	1170	1475	981	1150	1137
ENSG00000197472.14	21	6	13	8	10	7	18	5	14	15
ENSG00000277462.1	38	29	28	18	55	15	57	47	38	74
ENSG00000188295.14	134	120	82	100	147	143	136	132	128	104
ENSG00000221953.5	83	100	91	61	80	118	104	64	90	92
ENSG00000196418.12	106	115	98	98	153	112	146	106	127	161
ENSG00000259865.1	5	8	13	2	9	5	7	2	11	0
ENSG00000227671.4	121	59	61	95	108	68	126	114	106	71
ENSG00000162714.12	1833	1682	1813	1979	2021	1979	2264	1803	2040	2299
ENSG00000162722.8	32	109	108	44	94	103	65	105	128	147
ENSG00000238243.3	11	20	25	32	29	32	27	30	26	21
ENSG00000175137.10	2309	2783	2777	2364	2817	2743	2908	2638	2902	2767
ENSG00000171161.12	1933	2029	1688	2016	2285	2450	2475	1980	2218	2499
ENSG00000171163.15	607	704	629	598	802	770	732	690	682	847
ENSG00000185220.11	104	100	115	109	137	93	97	111	95	103
ENSG00000184731.5	113	199	84	110	169	96	146	175	151	143
ENSG00000035115.21	603	541	429	465	673	642	618	508	585	512
ENSG00000143727.15	1878	1930	1893	1938	2419	2229	2690	2074	2545	2541
ENSG00000151353.14	719	735	598	736	823	740	917	710	731	776
ENSG00000115705.21	27	21	23	15	39	18	35	35	46	62
ENSG00000130508.10	5918	6123	6058	6367	8553	6838	8162	8129	8428	9777
ENSG00000032389.12	334	340	454	430	402	372	535	449	481	472
ENSG00000171853.15	1624	1833	1672	1705	1727	1549	2109	1588	1784	1889
ENSG00000182551.13	1543	1529	1561	1731	2218	1360	1691	1731	1893	2020
ENSG00000242282.6	25	33	12	34	51	25	37	28	20	20
ENSG00000171865.9	650	674	682	668	791	912	946	589	805	834
ENSG00000234171.2	155	92	107	166	211	162	238	200	179	164
ENSG00000171863.14	7538	7487	7220	8180	8516	8245	10014	7154	7997	8406
ENSG00000118004.17	1	8	8	2	20	24	21	18	14	11
ENSG00000176887.6	1789	1785	1582	1815	2694	1955	2378	2147	2611	2614
ENSG00000134326.11	8	3	9	25	19	14	19	7	12	19
ENSG00000151692.14	1114	838	823	1124	1369	1073	1156	942	810	1012
ENSG00000229727.6	0	2	10	0	15	0	0	6	9	12
ENSG00000236008.2	2	12	7	13	7	4	34	4	1	12
ENSG00000235092.5	39	94	69	71	37	51	94	68	70	47
ENSG00000115738.9	717	1040	934	588	829	944	1157	1265	1557	1472
ENSG00000134313.15	10992	10829	10287	10828	11551	9781	11019	10005	11159	11375
ENSG00000143797.11	1428	1788	1766	1517	2067	1651	1656	1343	1659	1632
ENSG00000151693.10	1702	1562	1482	1905	2286	1386	1714	1731	1911	2059
ENSG00000119185.12	1136	989	975	1247	1478	1270	1447	1221	1195	1368
ENSG00000119203.13	1283	1107	1197	1304	1346	1293	1706	1329	1505	1648
ENSG00000134330.18	584	729	721	746	872	777	1000	594	835	701
ENSG00000151694.13	1352	1290	1336	1482	1414	1262	1415	1312	1420	1510
ENSG00000271855.1	8	13	0	19	14	8	26	7	0	19
ENSG00000134308.13	7251	6405	6202	7336	8126	7137	8304	7115	8088	8306
ENSG00000115750.16	233	176	290	293	282	278	358	228	297	273
ENSG00000269973.1	36	52	36	44	82	78	98	62	30	36
ENSG00000134317.17	23	22	15	20	15	20	35	5	14	23
ENSG00000260077.1	319	184	191	325	398	337	451	325	238	352
ENSG00000172059.10	1007	663	744	889	956	986	1171	898	894	1033
ENSG00000205795.4	15	6	2	22	23	22	23	22	17	11
ENSG00000171848.14	399	259	306	437	431	252	461	502	459	421
ENSG00000115756.12	154	132	108	213	199	114	180	261	222	254
ENSG00000115758.12	2886	1563	1657	3155	3444	2850	4193	4289	4905	5141
ENSG00000257135.5	17	18	32	17	13	42	25	16	5	12
ENSG00000115761.15	830	541	594	761	836	812	920	856	923	1037
ENSG00000272275.1	8	18	22	12	11	31	19	13	25	10
ENSG00000143870.12	5564	5081	5243	5630	6577	5870	6883	5537	6090	6548
ENSG00000271952.1	6	3	18	7	16	5	30	9	10	10
ENSG00000162975.4	22	1	1	7	37	10	27	17	21	7
ENSG00000162976.12	130	119	122	219	134	121	147	70	136	151
ENSG00000134318.13	2373	2207	2014	2067	2630	2546	2725	2302	2540	2587
ENSG00000169016.16	500	482	517	491	535	465	562	517	465	482
ENSG00000196208.13	2093	2055	1855	2266	2267	2082	2495	2022	2352	2438
ENSG00000134324.11	2561	2961	2624	2410	3579	2804	3037	2957	3052	3415
ENSG00000071575.11	1304	1222	1133	1288	1734	1546	1422	1695	1710	2073
ENSG00000162981.13	73	45	58	110	159	98	108	89	90	93
ENSG00000151779.12	2969	2495	2487	3092	3616	2711	3288	2842	3050	3321
ENSG00000079785.14	3789	3298	3247	4037	4394	3739	4488	3581	4036	4289
ENSG00000233718.7	7	16	8	25	23	19	11	23	5	26
ENSG00000134323.11	1059	1356	1545	1038	1786	1527	1820	1852	2023	1951
ENSG00000197872.11	4	28	27	32	19	19	26	33	23	24
ENSG00000163032.11	57	200	200	85	419	152	171	284	283	336
ENSG00000163029.15	921	893	838	1217	1172	1202	1318	1041	1410	1241
ENSG00000178295.14	315	210	188	248	336	285	346	252	270	319
ENSG00000170745.11	29	61	31	43	90	20	18	49	35	60
ENSG00000240857.1	439	405	435	437	510	429	523	386	461	514
ENSG00000236204.6	4	1	7	12	11	26	1	3	3	0
ENSG00000143867.6	76	153	109	131	318	198	194	193	168	201
ENSG00000228784.8	12	18	16	3	10	9	27	13	12	15
ENSG00000183891.5	151	148	136	117	168	180	205	112	152	154
ENSG00000118965.14	647	636	680	689	702	742	905	695	721	767
ENSG00000227210.1	8	2	10	18	7	13	11	0	0	13
ENSG00000132031.12	103	176	128	131	91	108	150	103	104	86
ENSG00000068697.6	4853	5452	5455	5295	5724	4736	5973	4235	4959	4843
ENSG00000115884.10	251	334	321	287	293	400	479	479	534	643
ENSG00000055917.15	3156	2692	2681	3379	3709	3309	4029	3212	3546	3344
ENSG00000143878.9	2070	2294	2311	2211	2172	1729	1937	1867	2092	2255
ENSG00000118960.12	552	434	425	641	661	560	749	555	755	680
ENSG00000143869.6	28	14	11	5	25	29	41	14	22	21
ENSG00000118961.14	599	602	570	598	650	530	664	683	766	701
ENSG00000084674.14	873	491	385	702	87	2787	3317	202	230	305
ENSG00000119771.14	63	48	45	41	76	92	87	127	85	140
ENSG00000119778.14	1045	885	922	1030	1092	1229	1388	1196	1259	1433
ENSG00000173960.13	1245	1200	1049	1340	1526	1451	1574	1340	1316	1393
ENSG00000163026.11	604	668	552	612	676	718	819	671	720	785
ENSG00000119782.13	47	54	85	51	27	64	39	27	46	30
ENSG00000115128.6	1453	1402	1489	1831	2081	1577	2078	1536	1628	1801
ENSG00000219626.8	179	151	145	153	146	178	259	136	164	158
ENSG00000115129.13	2323	1671	1670	2429	2113	1883	1849	2049	2371	2567
ENSG00000176732.6	43	23	60	69	46	16	48	32	27	18
ENSG00000198399.14	8220	7842	7582	7375	9613	7376	8025	6643	7024	7000
ENSG00000084676.15	3613	2582	2548	3942	4086	3028	3782	3574	4237	3994
ENSG00000184924.5	595	468	471	665	726	545	609	511	645	634
ENSG00000138092.10	614	530	575	698	823	654	823	786	803	788
ENSG00000138031.14	88	60	57	96	78	109	161	135	90	178
ENSG00000271936.1	27	16	20	23	38	14	25	24	38	44
ENSG00000115137.11	435	365	368	362	453	448	536	383	375	465
ENSG00000224165.5	78	32	86	69	80	42	33	87	74	79
ENSG00000084710.13	253	244	313	253	416	458	557	541	472	662
ENSG00000119772.16	3772	3954	3770	3904	4988	3925	4782	4328	4692	4952
ENSG00000138101.18	268	225	249	284	253	232	394	239	301	281
ENSG00000143970.16	3015	2227	2381	2896	3115	3057	3738	2619	2959	3326
ENSG00000084731.14	306	335	315	339	560	429	669	571	624	608
ENSG00000084733.10	4451	4106	3977	4732	5172	4669	5772	4903	5807	5782
ENSG00000157833.12	45	51	50	27	49	36	68	39	46	65
ENSG00000084754.11	11537	9868	9850	12603	13897	10816	12460	10056	10969	11952
ENSG00000138029.13	7434	5470	5529	8183	8594	6755	8161	6084	6741	7069
ENSG00000173567.14	14	1	13	10	24	24	5	13	4	14
ENSG00000138018.17	1079	978	950	938	1437	1525	1629	1252	1491	1422
ENSG00000171303.6	152	308	155	138	571	231	237	289	430	289
ENSG00000213699.8	780	867	731	848	941	853	1035	1043	1090	1048
ENSG00000115163.14	111	110	83	126	124	130	133	131	123	100
ENSG00000157851.16	325	480	433	403	555	377	278	456	425	449
ENSG00000084764.11	1688	2180	2079	1899	2369	2154	2259	1674	1757	1886
ENSG00000119777.19	2014	2196	2002	2111	2553	2410	2876	2461	2636	2836
ENSG00000084693.15	1637	1583	1548	1767	1786	1858	2292	1563	1651	1817
ENSG00000272056.1	11	9	6	15	9	35	33	6	18	5
ENSG00000272148.1	37	25	17	30	28	46	19	22	15	20
ENSG00000228474.5	4694	4463	4445	5127	6257	4747	5986	4894	4964	5953
ENSG00000138080.13	60	179	101	57	83	96	112	121	147	163
ENSG00000138030.12	116	235	178	145	126	247	247	109	117	211
ENSG00000138028.15	23	30	31	36	54	51	43	31	56	59
ENSG00000138073.13	1874	2147	1888	2082	2500	2288	2506	2260	2525	2702
ENSG00000138074.14	1136	1086	1004	1300	1478	1535	1803	1632	1717	1774
ENSG00000138085.16	2432	1996	2100	2528	2925	2485	2604	2283	2500	2767
ENSG00000084774.13	2017	1654	1727	2179	2580	2204	2862	2630	2552	3053
ENSG00000115194.10	4715	3737	3488	4995	5555	4768	5848	3409	3531	4069
ENSG00000163793.12	316	296	387	323	472	447	470	197	213	252
ENSG00000138100.13	4522	4164	4131	5061	4941	3523	4055	4089	4145	4399
ENSG00000163794.6	18	42	16	25	34	22	24	22	30	12
ENSG00000115204.14	872	850	855	981	961	917	1240	981	1073	1087
ENSG00000115207.13	2147	1924	1862	2336	2313	2308	2583	2156	2368	2541
ENSG00000234072.1	368	237	249	356	349	251	435	347	305	402
ENSG00000115211.15	1291	1257	1242	1645	1421	1489	1659	1634	1582	1812
ENSG00000115234.10	2345	2105	2014	2502	2347	2442	2626	2568	2772	3099
ENSG00000163795.13	636	682	674	719	805	694	729	708	747	943
ENSG00000115241.10	3967	4084	3900	4154	4510	4194	4580	4001	4653	5010
ENSG00000115216.13	4726	4242	4468	5370	5198	5466	5911	4920	5604	5851
ENSG00000138002.14	850	877	964	864	1261	1233	1116	822	995	1039
ENSG00000115226.9	394	595	608	400	531	755	724	406	471	589
ENSG00000243943.9	685	645	698	692	836	651	724	691	753	870
ENSG00000176714.9	208	174	147	272	348	177	224	172	239	205
ENSG00000198522.13	681	628	634	796	1058	796	967	815	962	1117
ENSG00000119760.15	2207	2141	2199	2270	2555	2202	2584	2076	2534	2601
ENSG00000163798.13	1307	1067	1018	1405	1274	1195	1327	1309	1366	1643
ENSG00000205334.2	31	59	19	27	23	24	39	26	44	21
ENSG00000243147.7	794	907	926	968	962	937	898	921	875	995
ENSG00000171174.14	63	33	75	104	71	60	65	44	60	72
ENSG00000158019.20	956	796	749	1025	893	841	1031	801	890	1019
ENSG00000075426.11	456	658	694	600	574	858	795	796	1047	1009
ENSG00000163803.12	12	5	30	31	23	22	9	9	3	9
ENSG00000226833.5	41	52	29	9	36	36	34	17	31	23
ENSG00000213639.9	6330	6234	6299	6260	7429	6198	7008	6113	7314	7140
ENSG00000171103.10	388	369	373	360	392	468	508	430	387	571
ENSG00000163811.11	1132	960	1017	1224	1329	1405	1766	1302	1609	1563
ENSG00000179270.6	57	46	36	40	57	41	78	40	31	32
ENSG00000115295.19	672	752	714	636	891	881	915	694	862	832
ENSG00000171094.17	3	2	8	3	5	11	12	9	16	0
ENSG00000119801.12	2818	2869	2995	2857	3018	2430	2747	2602	2585	2644
ENSG00000213626.12	11157	11876	11586	11439	14473	15245	18921	14338	15806	16095
ENSG00000235997.2	8	14	35	4	31	17	30	20	17	20
ENSG00000172954.13	1063	1131	1093	1080	1259	1305	1472	1116	1595	1273
ENSG00000158089.14	20	20	27	11	10	22	19	16	6	28
ENSG00000214711.9	77	84	87	76	53	156	151	78	70	80
ENSG00000013016.15	8111	5467	5021	8057	8541	8392	9810	7446	8114	8503
ENSG00000158125.9	18	18	21	20	19	10	27	15	23	22
ENSG00000162959.13	237	334	187	245	271	271	292	295	277	343
ENSG00000162961.13	544	732	665	706	616	626	648	631	740	703
ENSG00000021574.12	641	596	585	672	731	794	922	668	737	825
ENSG00000152683.14	1087	912	903	1087	1192	1089	1266	1141	1186	1387
ENSG00000119820.10	1644	1374	1270	1345	1744	1537	1747	1413	1627	1616
ENSG00000115760.14	5374	4373	4297	4683	5207	5544	6416	4711	4983	5280
ENSG00000276334.1	22	19	19	22	51	48	37	31	49	50
ENSG00000276517.1	21	16	3	7	14	18	10	1	9	22
ENSG00000018699.12	736	554	501	718	844	774	821	625	647	665
ENSG00000049323.15	18690	20467	18829	17795	19294	20600	23658	15232	16820	18587
ENSG00000152689.17	862	1171	1121	883	1181	777	777	838	845	927
ENSG00000119812.18	1227	1567	1322	1434	1773	1551	1788	1751	1892	2081
ENSG00000260025.1	86	52	50	118	85	27	84	32	31	43
ENSG00000150938.9	2346	1887	1907	2526	3188	2461	3008	2438	2387	2866
ENSG00000171055.14	1438	1258	1419	1591	1668	1466	1800	1471	1539	1722
ENSG00000205221.12	0	39	9	0	0	8	12	0	0	1
ENSG00000279519.1	220	303	218	207	251	223	220	107	171	136
ENSG00000115808.11	8205	7159	7600	7643	8590	7642	8405	6300	7701	6972
ENSG00000008869.11	1827	1718	1611	1858	2003	1705	1865	1687	1798	1808
ENSG00000152133.14	405	373	413	420	469	511	618	461	533	469
ENSG00000055332.17	1874	1729	1770	1791	1941	2068	2451	1624	1868	1873
ENSG00000218739.9	294	320	329	295	571	0	2	1	0	1
ENSG00000115816.14	1326	1080	1146	1365	1673	1329	1709	1328	1670	1642
ENSG00000003509.15	558	471	426	641	576	610	715	547	637	488
ENSG00000115825.9	1119	1234	1144	1103	1242	1374	1526	1184	1223	1322
ENSG00000115828.16	24	46	65	35	29	72	43	47	59	48
ENSG00000163171.7	10899	13094	13964	11184	11710	10829	11439	10726	12988	12541
ENSG00000115841.19	76	91	100	88	150	86	119	107	126	124
ENSG00000138061.11	44	51	62	29	130	214	325	197	238	208
ENSG00000119787.13	1012	976	982	1065	1140	1002	1379	1065	1117	1160
ENSG00000213553.4	63	49	47	71	74	80	68	41	71	66
ENSG00000143889.15	1173	1139	1218	998	1371	1187	1420	1201	1167	1420
ENSG00000143891.16	738	971	760	893	1114	778	1079	735	918	936
ENSG00000115875.18	2015	2398	2349	2068	1958	1854	2230	2064	2540	2321
ENSG00000152147.10	287	243	242	322	300	285	253	332	314	329
ENSG00000163214.20	1517	1291	1248	1300	1448	1345	1705	1438	1537	1583
ENSG00000188010.13	192	129	175	198	241	160	191	255	258	248
ENSG00000115904.12	3066	2851	2698	3072	3483	3070	3582	2514	2811	2921
ENSG00000229692.3	95	47	92	75	85	67	84	75	48	84
ENSG00000011566.14	2049	1827	1911	2018	2377	2041	2291	2029	2252	2207
ENSG00000231312.6	231	265	246	220	218	172	259	139	196	157
ENSG00000152154.10	696	1137	1009	583	672	706	504	728	705	811
ENSG00000138050.14	249	265	283	262	291	254	348	285	312	261
ENSG00000227028.6	22	1	6	15	11	5	6	4	3	4
ENSG00000183023.18	45856	51502	47445	45365	57766	51220	59094	48044	55843	55517
ENSG00000162878.12	1799	1995	1973	1962	2622	2859	3511	2184	2728	2652
ENSG00000143924.18	1820	1789	1791	1949	2094	2335	2407	1704	1886	1825
ENSG00000115944.14	2945	2925	2962	3689	4073	3199	3932	3104	3501	3447
ENSG00000057935.13	1830	1570	1676	2050	1925	1821	2156	1668	1864	1851
ENSG00000152518.7	2531	2574	2524	2519	2662	2427	2288	1681	2068	2190
ENSG00000279873.2	28	4	13	11	6	14	26	9	6	7
ENSG00000234936.1	11	16	6	13	18	27	26	16	15	1
ENSG00000115970.18	578	526	531	711	769	584	706	672	809	768
ENSG00000152527.13	13	3	0	10	11	0	7	3	4	9
ENSG00000138036.18	315	339	345	320	410	330	405	378	368	432
ENSG00000138095.18	6074	4708	4477	6495	7008	6014	7237	5866	7058	6826
ENSG00000138032.20	436	342	296	403	449	319	372	384	381	384
ENSG00000138078.15	3384	3592	3277	3354	4453	3484	4554	3978	4533	4253
ENSG00000143919.14	133	182	176	129	177	164	222	180	228	216
ENSG00000259439.2	0	18	18	0	0	0	1	0	0	0
ENSG00000138083.4	0	35	33	5	0	2	9	6	6	0
ENSG00000068784.12	536	349	408	576	592	502	725	545	558	687
ENSG00000171132.13	619	684	429	584	723	692	705	519	670	698
ENSG00000116016.13	472	416	391	411	614	717	885	656	603	657
ENSG00000250565.6	244	241	171	335	269	204	347	239	314	243
ENSG00000119729.11	18041	17387	16925	18806	22350	16671	19900	13985	15246	14682
ENSG00000151665.12	128	76	82	136	150	83	142	123	155	95
ENSG00000119878.5	465	362	424	411	495	423	436	407	461	454
ENSG00000171150.8	689	569	657	671	814	798	635	652	689	694
ENSG00000239332.5	23	13	21	28	5	3	23	13	22	6
ENSG00000180398.12	3260	3175	3045	3275	3767	3540	4100	3372	3863	4072
ENSG00000068724.15	322	281	283	328	244	287	369	327	359	361
ENSG00000143933.16	3633	3682	3341	4115	4624	3825	4982	4074	4682	4439
ENSG00000234690.6	14	23	9	28	32	17	9	31	19	28
ENSG00000236824.2	0	2	0	0	2	2	0	0	0	2
ENSG00000119888.10	344	266	220	410	470	259	270	276	345	381
ENSG00000095002.14	1662	1494	1608	1762	2441	1869	2367	1829	2187	2018
ENSG00000230979.3	15	11	10	12	22	25	49	34	4	25
ENSG00000116062.14	3421	3391	3214	3517	4048	3463	4632	3254	3693	3867
ENSG00000138081.20	2955	2709	2512	2917	3751	3076	3498	2792	3119	3095
ENSG00000233230.1	31	9	13	7	35	23	30	7	10	11
ENSG00000170802.15	310	265	251	282	375	301	319	253	423	331
ENSG00000162869.15	609	560	551	646	682	574	622	619	702	737
ENSG00000243244.6	381	542	388	324	540	413	412	373	388	441
ENSG00000282890.1	7	5	14	8	2	8	2	6	5	11
ENSG00000170820.11	0	10	1	5	4	2	0	1	1	0
ENSG00000179915.22	194	398	322	135	325	445	365	376	312	398
ENSG00000115239.21	27	10	18	22	22	7	16	19	41	22
ENSG00000143942.4	57	39	81	86	58	62	43	79	57	78
ENSG00000068912.13	1165	1232	1224	1347	1590	1330	1541	1240	1444	1505
ENSG00000119737.5	24	30	28	20	33	24	37	26	37	38
ENSG00000068878.14	3460	3059	3272	3454	3661	3523	4416	3492	3822	3859
ENSG00000170634.12	474	378	408	437	441	359	346	377	401	410
ENSG00000233266.1	15	3	14	7	24	6	9	10	12	18
ENSG00000115306.15	44450	37800	36265	43929	50182	49821	55981	46681	53512	54962
ENSG00000214595.11	28	17	19	25	11	25	22	10	12	19
ENSG00000115310.17	44848	30615	30999	45040	49237	36349	43044	39128	41422	42870
ENSG00000162994.15	125	159	187	187	258	247	237	190	194	177
ENSG00000143947.13	5827	5280	5218	6248	6723	6256	7205	5600	5906	6511
ENSG00000085760.14	1260	1007	1012	1317	1600	1409	1674	1536	1737	1799
ENSG00000162997.15	6	7	15	5	11	26	7	1	25	16
ENSG00000115355.16	3230	2433	2215	2737	3062	2832	3013	2865	2884	3096
ENSG00000163001.11	340	373	341	355	351	375	474	362	422	435
ENSG00000275052.4	1475	1187	1274	1461	1740	1269	1673	1414	1766	1711
ENSG00000272606.1	13	5	11	5	6	16	9	12	8	19
ENSG00000138035.14	1106	990	1110	1131	1342	1230	1483	1325	1379	1444
ENSG00000115380.19	79	74	110	66	207	396	427	357	398	389
ENSG00000233251.7	221	48	39	177	156	102	125	126	119	138
ENSG00000055813.5	221	139	159	186	235	107	115	173	144	204
ENSG00000028116.17	499	464	470	557	541	508	567	584	631	606
ENSG00000115392.11	661	555	522	684	686	486	579	664	603	488
ENSG00000233426.3	178	139	160	153	236	161	181	112	159	142
ENSG00000233723.8	17	10	3	25	7	0	1	10	9	2
ENSG00000119866.21	1016	997	910	998	1100	897	790	738	783	890
ENSG00000115421.12	787	678	581	800	835	819	928	763	862	778
ENSG00000228414.6	23	7	18	27	6	9	23	24	3	5
ENSG00000162924.14	239	221	191	248	267	266	373	271	299	296
ENSG00000162927.13	133	99	111	120	141	108	154	159	149	183
ENSG00000162928.8	1118	1051	1003	1151	1170	1127	1262	1070	1215	1161
ENSG00000162929.13	290	247	310	225	367	286	338	286	323	297
ENSG00000212978.6	189	99	109	143	206	119	119	179	178	215
ENSG00000237651.6	9	5	2	20	13	17	9	2	2	12
ENSG00000173209.23	1314	1078	967	1092	1062	1097	1142	842	902	808
ENSG00000115464.14	5485	4859	4971	5111	5373	5213	5821	4918	5104	5298
ENSG00000270820.5	170	88	56	120	108	60	93	80	113	106
[truncated: 14,829 more rows]

## Sheet: Supplementary Table 10B
GeneID	log2(FC)	P-value	P-adj
ENSG00000218739.9	-3.98855	5.80347e-133	9.18921e-129
ENSG00000004776.12	-3.17	8.3487e-116	6.60966e-112
ENSG00000240184.6	-3.34754	4.41753e-95	2.33157e-91
ENSG00000134571.10	-0.918067	1.89183e-76	7.48881e-73
ENSG00000081665.13	-3.09214	3.96031e-74	1.25415e-70
ENSG00000115414.18	1.47418	2.34415e-63	6.18622e-60
ENSG00000128052.9	1.27989	1.43352e-52	3.24261e-49
ENSG00000113083.13	1.97738	8.90924e-47	1.76336e-43
ENSG00000166183.15	-2.30101	1.0264e-40	1.80577e-37
ENSG00000187678.9	1.39816	1.90019e-38	3.00875e-35
ENSG00000113739.10	1.11825	2.65164e-36	3.81691e-33
ENSG00000198453.12	-1.7074	4.23821e-36	5.59232e-33
ENSG00000182199.10	0.785516	1.1512e-35	1.40216e-32
ENSG00000156466.9	1.34356	9.44478e-33	1.0682e-29
ENSG00000278318.4	-2.04704	1.40449e-32	1.48258e-29
ENSG00000166986.14	0.510789	6.9245e-32	6.85266e-29
ENSG00000065911.11	0.947384	5.74287e-30	5.34898e-27
ENSG00000166147.13	1.40805	2.80026e-29	2.46329e-26
ENSG00000137801.10	0.984116	6.92475e-29	5.77087e-26
ENSG00000164171.10	1.31497	3.65549e-28	2.89405e-25
ENSG00000239474.6	-0.854179	3.20791e-27	2.41876e-24
ENSG00000244405.7	1.33816	4.2775e-26	3.07864e-23
ENSG00000137809.16	1.34919	4.88804e-26	3.3651e-23
ENSG00000163661.3	1.58204	6.55736e-26	4.15317e-23
ENSG00000083814.13	-1.33645	6.43332e-26	4.15317e-23
ENSG00000139289.13	1.26999	9.67576e-26	5.89254e-23
ENSG00000116774.11	-0.97251	3.12337e-25	1.83168e-22
ENSG00000164211.12	-0.476593	6.2242e-25	3.51979e-22
ENSG00000198786.2	-0.421627	2.39758e-24	1.30908e-21
ENSG00000106105.13	0.525425	1.73307e-23	9.14713e-21
ENSG00000169047.5	0.642519	3.00689e-23	1.53584e-20
ENSG00000100889.11	1.22733	3.38626e-23	1.67557e-20
ENSG00000150551.10	-1.29261	6.58524e-23	3.15972e-20
ENSG00000184347.14	0.618895	9.72928e-22	4.53098e-19
ENSG00000135069.13	1.10607	4.06745e-21	1.84011e-18
ENSG00000128965.12	1.11102	4.40456e-21	1.93727e-18
ENSG00000124762.13	0.702559	7.33599e-21	3.13941e-18
ENSG00000105281.12	0.748668	1.90603e-20	7.94213e-18
ENSG00000164692.17	1.22243	3.76875e-20	1.53011e-17
ENSG00000139914.6	-0.54348	6.21579e-20	2.46052e-17
ENSG00000131378.13	0.780027	1.09214e-19	4.2178e-17
ENSG00000253953.2	-1.13205	1.81326e-19	6.836e-17
ENSG00000184009.11	0.459164	1.9435e-19	7.15661e-17
ENSG00000046653.14	-0.800903	4.14725e-19	1.49244e-16
ENSG00000103257.8	0.829289	5.70293e-19	2.00667e-16
ENSG00000092969.11	0.677226	6.1969e-19	2.13308e-16
ENSG00000115602.16	1.49592	8.31192e-19	2.80023e-16
ENSG00000172348.14	-0.551802	9.85518e-19	3.25098e-16
ENSG00000139278.9	1.41966	1.8098e-18	5.84823e-16
ENSG00000128165.8	1.27089	3.42512e-17	1.08467e-14
ENSG00000105327.17	0.588832	1.8934e-16	5.87846e-14
ENSG00000157168.18	1.38815	2.76948e-16	8.43306e-14
ENSG00000106366.8	1.10742	3.22294e-16	9.62869e-14
ENSG00000134684.10	0.501564	4.23123e-16	1.24069e-13
ENSG00000182580.2	0.668788	5.15069e-16	1.48284e-13
ENSG00000163191.5	0.97067	6.57623e-16	1.85943e-13
ENSG00000131080.14	0.687321	7.56201e-16	2.10065e-13
ENSG00000092621.12	0.733357	7.85203e-16	2.1436e-13
ENSG00000198804.2	-0.330751	9.24849e-16	2.48204e-13
ENSG00000196305.17	0.443882	1.10046e-15	2.90413e-13
ENSG00000235535.7	-0.640153	1.12814e-15	2.92836e-13
ENSG00000173530.5	1.02477	1.36859e-15	3.49519e-13
ENSG00000113407.13	0.453984	1.45881e-15	3.66647e-13
ENSG00000087245.12	0.781755	1.56226e-15	3.86513e-13
ENSG00000165895.18	0.485702	2.35706e-15	5.74179e-13
ENSG00000132938.19	-0.459835	2.69247e-15	6.45948e-13
ENSG00000120254.15	0.534802	3.41841e-15	8.07867e-13
ENSG00000115380.19	1.234	3.72554e-15	8.67503e-13
ENSG00000181026.14	0.669653	4.08857e-15	9.38238e-13
ENSG00000135596.17	0.880586	4.66826e-15	1.05596e-12
ENSG00000140319.10	-0.446039	6.46965e-15	1.44282e-12
ENSG00000103187.7	0.68862	7.48605e-15	1.64631e-12
ENSG00000130766.4	0.542058	9.17099e-15	1.98922e-12
ENSG00000213949.8	1.14081	9.30628e-15	1.99129e-12
ENSG00000155090.14	0.798121	9.59739e-15	2.0262e-12
ENSG00000078401.6	1.24207	1.15756e-14	2.41168e-12
ENSG00000162520.14	-0.802892	1.24648e-14	2.56322e-12
ENSG00000176658.16	0.754982	1.71999e-14	3.49159e-12
ENSG00000166482.11	-0.809393	2.72781e-14	5.46735e-12
ENSG00000113140.10	0.767309	2.85065e-14	5.64216e-12
ENSG00000151012.13	1.09681	3.21365e-14	6.24657e-12
ENSG00000139514.12	0.607554	3.23493e-14	6.24657e-12
ENSG00000174307.6	0.371024	5.15624e-14	9.83661e-12
ENSG00000132199.19	-0.480636	5.60253e-14	1.05608e-11
ENSG00000142949.16	0.486407	6.50625e-14	1.20107e-11
ENSG00000185739.13	-0.653504	6.52345e-14	1.20107e-11
ENSG00000114315.3	1.06288	8.09718e-14	1.47369e-11
ENSG00000157680.15	0.850107	8.23822e-14	1.48232e-11
ENSG00000161682.14	-0.4924	1.15912e-13	2.06219e-11
ENSG00000113248.5	-0.920469	1.20111e-13	2.11315e-11
ENSG00000110619.17	0.559023	1.47135e-13	2.56015e-11
ENSG00000183840.6	-1.10457	1.88467e-13	3.2088e-11
ENSG00000198888.2	-0.347194	1.86823e-13	3.2088e-11
ENSG00000170153.10	-0.401906	2.09865e-13	3.53511e-11
ENSG00000169508.6	-0.629159	3.55969e-13	5.93306e-11
ENSG00000154678.16	-0.676446	4.24227e-13	6.99709e-11
ENSG00000164040.16	-0.445595	4.56908e-13	7.45844e-11
ENSG00000112320.11	-0.425575	6.2837e-13	1.01527e-10
ENSG00000105825.12	1.00445	8.00315e-13	1.28002e-10
ENSG00000168785.7	-0.525638	8.32503e-13	1.31819e-10
ENSG00000131981.15	-1.00817	8.81673e-13	1.38222e-10
ENSG00000075618.17	0.456046	9.80069e-13	1.52141e-10
ENSG00000234745.10	0.900665	1.0638e-12	1.63536e-10
ENSG00000143164.15	-0.461679	1.08754e-12	1.65578e-10
ENSG00000104081.13	-0.754071	1.832e-12	2.73659e-10
ENSG00000128283.6	1.00882	1.82309e-12	2.73659e-10
ENSG00000169184.5	0.968099	2.17123e-12	3.21302e-10
ENSG00000090861.15	0.338475	2.2114e-12	3.24216e-10
ENSG00000164107.8	-0.438647	2.51701e-12	3.65637e-10
ENSG00000169908.11	0.790424	2.57428e-12	3.70557e-10
ENSG00000210082.2	-0.427535	2.59952e-12	3.70818e-10
ENSG00000157613.10	0.827517	3.13992e-12	4.43906e-10
ENSG00000124374.8	-0.56679	3.65869e-12	5.1267e-10
ENSG00000163513.17	-0.55555	4.25654e-12	5.90185e-10
ENSG00000111913.18	0.823591	4.28643e-12	5.90185e-10
ENSG00000175592.8	1.18507	4.57482e-12	6.24463e-10
ENSG00000187720.14	-0.574025	4.94042e-12	6.68603e-10
ENSG00000171914.16	-0.43396	5.0746e-12	6.80942e-10
ENSG00000198369.9	0.757745	6.22523e-12	8.28321e-10
ENSG00000172965.15	0.980329	6.6005e-12	8.70936e-10
ENSG00000145990.10	0.808063	9.68373e-12	1.26721e-09
ENSG00000142173.14	-0.649095	1.01968e-11	1.32341e-09
ENSG00000137414.5	-0.3223	1.046e-11	1.34653e-09
ENSG00000237125.9	-0.541824	1.09377e-11	1.39667e-09
ENSG00000135046.13	1.04496	1.10757e-11	1.40299e-09
ENSG00000164442.9	-0.449698	1.31531e-11	1.65291e-09
ENSG00000169136.10	0.643843	1.41695e-11	1.76662e-09
ENSG00000164708.5	-0.641558	1.77027e-11	2.18988e-09
ENSG00000184575.11	0.450327	2.13123e-11	2.59584e-09
ENSG00000088387.18	-0.518372	2.12267e-11	2.59584e-09
ENSG00000073670.13	-0.548147	2.1489e-11	2.59738e-09
ENSG00000070808.15	-0.472488	2.25766e-11	2.70816e-09
ENSG00000165757.8	0.938619	2.47035e-11	2.94102e-09
ENSG00000182871.14	-0.264552	2.62324e-11	3.09974e-09
ENSG00000156219.16	-1.00164	2.75569e-11	3.20851e-09
ENSG00000224940.8	-0.700758	2.75591e-11	3.20851e-09
ENSG00000134954.14	0.922094	2.77609e-11	3.20851e-09
ENSG00000169271.2	-0.6675	2.87835e-11	3.3026e-09
ENSG00000144749.13	-0.444133	2.95355e-11	3.36449e-09
ENSG00000168542.14	0.99384	3.20478e-11	3.6246e-09
ENSG00000150593.17	-0.40575	3.34707e-11	3.75869e-09
ENSG00000121691.5	0.601078	3.37104e-11	3.75895e-09
ENSG00000107984.9	1.00814	3.68613e-11	4.08155e-09
ENSG00000142669.14	0.641731	4.35095e-11	4.78423e-09
ENSG00000147677.10	-0.302289	4.68876e-11	5.12012e-09
ENSG00000113805.8	-1.10249	5.71315e-11	6.19603e-09
ENSG00000237973.1	-0.398733	7.07372e-11	7.59261e-09
ENSG00000081189.15	0.461483	7.09679e-11	7.59261e-09
ENSG00000109846.7	-0.450945	7.79655e-11	8.28528e-09
ENSG00000140937.13	0.830924	7.8915e-11	8.33027e-09
ENSG00000166016.5	0.628072	1.01065e-10	1.05978e-08
ENSG00000243927.5	-0.546522	1.04523e-10	1.08882e-08
ENSG00000140332.15	0.664306	1.20537e-10	1.24744e-08
ENSG00000131773.13	0.870485	1.54776e-10	1.59138e-08
ENSG00000119943.12	-0.597318	1.73242e-10	1.76975e-08
ENSG00000170962.12	-0.617907	1.86283e-10	1.89078e-08
ENSG00000108821.13	0.631568	1.94762e-10	1.96424e-08
ENSG00000089327.14	1.02909	2.0915e-10	2.096e-08
ENSG00000073910.21	-0.465507	2.1303e-10	2.12146e-08
ENSG00000225614.2	0.916751	2.26055e-10	2.23709e-08
ENSG00000175548.8	1.09091	2.3941e-10	2.34001e-08
ENSG00000176692.6	1.08765	2.38549e-10	2.34001e-08
ENSG00000173641.17	-0.316883	2.59411e-10	2.50477e-08
ENSG00000138061.11	1.06435	2.59431e-10	2.50477e-08
ENSG00000135549.14	-0.955195	3.07187e-10	2.94788e-08
ENSG00000150510.16	-1.0289	3.43824e-10	3.2786e-08
ENSG00000013619.13	1.07354	3.45791e-10	3.2786e-08
ENSG00000104756.15	-0.395386	3.78733e-10	3.56956e-08
ENSG00000146278.10	-0.342231	3.91383e-10	3.66696e-08
ENSG00000135447.16	-0.667797	4.36476e-10	4.06539e-08
ENSG00000205730.6	0.799803	4.67531e-10	4.32917e-08
ENSG00000174348.13	-0.646652	5.05191e-10	4.65069e-08
ENSG00000205213.13	-0.479834	6.36071e-10	5.8217e-08
ENSG00000185745.9	-0.664474	7.1742e-10	6.52852e-08
ENSG00000168653.10	0.348612	7.77075e-10	7.03097e-08
ENSG00000185760.15	-0.553753	8.35702e-10	7.51847e-08
ENSG00000150556.16	0.699545	9.00439e-10	8.00986e-08
ENSG00000163931.15	0.447814	8.96377e-10	8.00986e-08
ENSG00000165312.6	-0.748749	9.68047e-10	8.56316e-08
ENSG00000131236.16	0.375893	1.0122e-09	8.90402e-08
ENSG00000075420.12	0.312478	1.1219e-09	9.81442e-08
ENSG00000187955.11	-0.793783	1.23123e-09	1.07117e-07
ENSG00000173535.14	0.890208	1.24034e-09	1.0732e-07
ENSG00000175183.9	-0.476303	1.34058e-09	1.15362e-07
ENSG00000143549.19	0.36243	1.38548e-09	1.18089e-07
ENSG00000275342.4	0.957509	1.38718e-09	1.18089e-07
ENSG00000125970.11	0.320484	1.47094e-09	1.2455e-07
ENSG00000133816.15	0.508676	1.55003e-09	1.30126e-07
ENSG00000141756.18	0.356284	1.55323e-09	1.30126e-07
ENSG00000136010.13	0.969211	1.63487e-09	1.36245e-07
ENSG00000162645.12	0.937025	1.82555e-09	1.51339e-07
ENSG00000134668.12	1.0344	1.88163e-09	1.55175e-07
ENSG00000196972.8	-0.47367	1.89599e-09	1.5555e-07
ENSG00000145555.14	0.904969	1.98182e-09	1.61753e-07
ENSG00000198910.13	0.969813	2.03081e-09	1.64901e-07
ENSG00000107077.18	-0.477076	2.06457e-09	1.66787e-07
ENSG00000162595.6	-0.987915	2.48613e-09	1.99824e-07
ENSG00000185818.7	0.450764	2.54128e-09	2.03226e-07
ENSG00000116977.18	-0.428862	2.55778e-09	2.03517e-07
ENSG00000186469.8	0.974182	2.64388e-09	2.08275e-07
ENSG00000080845.17	0.297124	2.64015e-09	2.08275e-07
ENSG00000065882.15	-0.434467	3.19993e-09	2.5083e-07
ENSG00000186591.12	-0.35126	3.30072e-09	2.57456e-07
ENSG00000180628.14	0.334061	3.37466e-09	2.61933e-07
ENSG00000266094.7	-0.572194	3.42356e-09	2.64432e-07
ENSG00000204396.10	-0.627319	3.60863e-09	2.77374e-07
ENSG00000100379.17	0.739183	3.70891e-09	2.83705e-07
ENSG00000107796.13	0.615208	4.02417e-09	3.0634e-07
ENSG00000164983.7	-0.407124	4.2381e-09	3.21082e-07
ENSG00000060982.14	0.747148	5.34997e-09	4.03388e-07
ENSG00000212907.2	-0.257973	5.44764e-09	4.08805e-07
ENSG00000272970.1	0.701742	6.26224e-09	4.66824e-07
ENSG00000100714.15	0.3879	6.27974e-09	4.66824e-07
ENSG00000002834.17	0.386994	6.38193e-09	4.72203e-07
ENSG00000157227.12	0.675111	6.48402e-09	4.77525e-07
ENSG00000174403.15	-0.431299	6.69642e-09	4.90885e-07
ENSG00000143013.12	-0.349802	7.01337e-09	5.1175e-07
ENSG00000133706.17	0.265067	7.05337e-09	5.12308e-07
ENSG00000158710.14	0.763608	8.0907e-09	5.84969e-07
ENSG00000182050.13	-0.521563	8.35154e-09	6.01083e-07
ENSG00000140105.17	0.510775	8.43564e-09	6.04389e-07
ENSG00000143499.13	-0.366098	8.76091e-09	6.24866e-07
ENSG00000175832.12	0.931466	9.55875e-09	6.76983e-07
ENSG00000024422.11	0.924299	9.57712e-09	6.76983e-07
ENSG00000085719.12	-0.399845	1.00776e-08	7.09192e-07
ENSG00000135363.11	0.960883	1.08806e-08	7.62317e-07
ENSG00000170961.6	0.976793	1.12481e-08	7.84594e-07
ENSG00000182752.9	0.923062	1.18606e-08	8.23687e-07
ENSG00000106683.14	0.359306	1.19355e-08	8.25267e-07
ENSG00000171517.5	-0.506478	1.24441e-08	8.45665e-07
ENSG00000143847.15	-0.493554	1.24176e-08	8.45665e-07
ENSG00000179564.3	-0.676157	1.23583e-08	8.45665e-07
ENSG00000077684.15	-0.470641	1.23055e-08	8.45665e-07
ENSG00000012822.15	-0.353148	1.29309e-08	8.71267e-07
ENSG00000102316.16	-0.289552	1.28807e-08	8.71267e-07
ENSG00000216775.3	-0.679273	1.34545e-08	9.02709e-07
ENSG00000109881.16	-0.613948	1.52977e-08	1.01774e-06
ENSG00000150687.11	0.561765	1.52689e-08	1.01774e-06
ENSG00000048392.11	0.437993	1.55911e-08	1.03292e-06
ENSG00000031698.12	0.326234	1.62914e-08	1.06594e-06
ENSG00000173114.12	-0.81887	1.62884e-08	1.06594e-06
ENSG00000197457.9	0.957175	1.62346e-08	1.06594e-06
ENSG00000149257.14	0.359797	1.82595e-08	1.1898e-06
ENSG00000050405.13	0.711081	1.91251e-08	1.2411e-06
ENSG00000116285.12	0.566535	1.93452e-08	1.25025e-06
ENSG00000198125.12	-0.632979	1.97779e-08	1.27302e-06
ENSG00000056291.17	0.816731	2.08167e-08	1.33446e-06
ENSG00000145147.19	0.57333	2.1616e-08	1.38011e-06
ENSG00000074800.15	0.430041	2.17936e-08	1.38586e-06
ENSG00000135318.11	0.945766	2.28959e-08	1.45014e-06
ENSG00000109819.8	0.400498	2.29956e-08	1.45065e-06
ENSG00000113430.9	-0.343904	2.44526e-08	1.53644e-06
ENSG00000146151.13	-0.514838	2.54518e-08	1.5929e-06
ENSG00000160932.10	0.401706	2.86739e-08	1.78048e-06
ENSG00000159217.9	0.236615	2.86092e-08	1.78048e-06
ENSG00000127946.16	0.323145	2.96084e-08	1.83132e-06
ENSG00000102893.15	-0.302461	3.17069e-08	1.95349e-06
ENSG00000120049.19	-0.878883	3.2877e-08	2.01773e-06
ENSG00000177606.6	-0.631795	3.30877e-08	2.02282e-06
ENSG00000142627.12	0.684347	3.36597e-08	2.04987e-06
ENSG00000136158.11	0.408054	3.42549e-08	2.07813e-06
ENSG00000132964.11	0.341901	3.50601e-08	2.11886e-06
ENSG00000019144.18	-0.319572	3.53781e-08	2.12995e-06
ENSG00000092607.14	-0.94694	3.72538e-08	2.22595e-06
ENSG00000006831.9	-0.336683	3.71752e-08	2.22595e-06
ENSG00000196611.4	0.942384	3.96568e-08	2.36063e-06
ENSG00000005810.17	0.370142	4.1e-08	2.43144e-06
ENSG00000128641.18	0.500376	4.14286e-08	2.44769e-06
ENSG00000169499.14	-0.366097	4.27471e-08	2.5162e-06
ENSG00000184985.16	-0.52119	4.42306e-08	2.59388e-06
ENSG00000064300.8	0.935752	4.51801e-08	2.63979e-06
ENSG00000198886.2	-0.263131	4.55481e-08	2.6515e-06
ENSG00000145681.10	0.93763	4.70447e-08	2.72859e-06
ENSG00000148840.10	0.295162	4.77831e-08	2.7613e-06
ENSG00000116675.15	-0.251766	4.91767e-08	2.83151e-06
ENSG00000181666.17	-0.421622	4.966e-08	2.84897e-06
ENSG00000110906.12	0.359283	5.26664e-08	3.01054e-06
ENSG00000156253.6	-0.482057	5.32055e-08	3.03042e-06
ENSG00000141367.11	0.244557	5.54756e-08	3.14839e-06
ENSG00000108947.4	-0.425867	5.61277e-08	3.17402e-06
ENSG00000182272.11	0.486374	5.67263e-08	3.19646e-06
ENSG00000113749.7	-0.575839	5.70701e-08	3.20442e-06
ENSG00000152217.18	0.683478	6.39102e-08	3.57581e-06
ENSG00000167553.15	0.541584	6.63464e-08	3.68606e-06
ENSG00000185950.8	0.472715	6.61294e-08	3.68606e-06
ENSG00000117859.18	-0.331697	7.26266e-08	4.02087e-06
ENSG00000129757.13	-0.555811	7.41683e-08	4.09192e-06
ENSG00000171793.14	0.369472	7.76043e-08	4.26662e-06
ENSG00000067704.9	-0.208907	8.75668e-08	4.79769e-06
ENSG00000109089.7	0.621633	9.24358e-08	5.04699e-06
ENSG00000152779.13	-0.618592	9.88343e-08	5.37781e-06
ENSG00000112414.14	0.590287	1.02077e-07	5.53524e-06
ENSG00000205542.10	0.375357	1.05751e-07	5.71489e-06
ENSG00000148848.14	0.912277	1.15159e-07	6.20215e-06
ENSG00000175497.16	0.763318	1.15618e-07	6.20574e-06
ENSG00000152784.15	-0.632057	1.28809e-07	6.8672e-06
ENSG00000008513.15	0.590751	1.28384e-07	6.8672e-06
ENSG00000138074.14	0.339474	1.3013e-07	6.91433e-06
ENSG00000080371.5	-0.290057	1.34708e-07	7.13365e-06
ENSG00000185305.10	-0.503387	1.38126e-07	7.29028e-06
ENSG00000206538.8	0.87277	1.42034e-07	7.47167e-06
ENSG00000204592.8	0.600102	1.43325e-07	7.51458e-06
ENSG00000125398.6	0.658305	1.51125e-07	7.89738e-06
ENSG00000125266.7	0.547283	1.52348e-07	7.93514e-06
ENSG00000196562.14	0.772835	1.58923e-07	8.25044e-06
ENSG00000113721.13	0.902145	1.60604e-07	8.31046e-06
ENSG00000183654.8	-0.694579	1.61261e-07	8.31729e-06
ENSG00000102034.16	0.867886	1.73511e-07	8.92006e-06
ENSG00000164440.14	-0.585751	1.76247e-07	9.03137e-06
ENSG00000141510.17	0.355826	1.85721e-07	9.48617e-06
ENSG00000147027.3	0.365341	1.91247e-07	9.73697e-06
ENSG00000153162.8	0.878906	2.0154e-07	1.0163e-05
ENSG00000153814.12	-0.300027	2.00334e-07	1.0163e-05
ENSG00000146648.17	0.787123	2.01134e-07	1.0163e-05
ENSG00000156508.17	-0.212149	2.08035e-07	1.04241e-05
ENSG00000026508.18	-0.708685	2.07648e-07	1.04241e-05
ENSG00000136367.13	0.675248	2.11883e-07	1.05835e-05
ENSG00000177459.10	-0.65879	2.16167e-07	1.07635e-05
ENSG00000106484.15	0.63642	2.17674e-07	1.08046e-05
ENSG00000101871.14	0.573302	2.25341e-07	1.11501e-05
ENSG00000163520.13	0.87199	2.30917e-07	1.13904e-05
ENSG00000204394.12	0.384774	2.39988e-07	1.18012e-05
ENSG00000204219.10	-0.325698	2.46536e-07	1.20856e-05
ENSG00000119866.21	-0.416333	2.49057e-07	1.21715e-05
ENSG00000185386.14	0.849859	2.56079e-07	1.24762e-05
ENSG00000148700.14	-0.291719	2.58301e-07	1.25458e-05
ENSG00000143772.9	0.742417	2.608e-07	1.26285e-05
ENSG00000084710.13	0.618364	2.61786e-07	1.26376e-05
ENSG00000065526.10	0.323143	2.65941e-07	1.27991e-05
ENSG00000049283.17	-0.579119	2.74292e-07	1.3161e-05
ENSG00000096968.13	-0.581578	3.09982e-07	1.48286e-05
ENSG00000167549.18	-0.39442	3.15639e-07	1.50537e-05
ENSG00000111912.19	0.532492	3.1907e-07	1.51716e-05
ENSG00000140945.16	0.647396	3.20942e-07	1.5215e-05
ENSG00000272391.5	0.308747	3.37947e-07	1.59733e-05
ENSG00000091986.15	0.85615	3.41244e-07	1.60334e-05
ENSG00000136842.13	-0.286885	3.40835e-07	1.60334e-05
ENSG00000213366.12	-0.533831	3.61719e-07	1.69452e-05
ENSG00000003756.16	-0.235433	3.62924e-07	1.69515e-05
ENSG00000119729.11	-0.350239	3.73317e-07	1.73856e-05
ENSG00000029534.20	0.455925	3.76099e-07	1.74638e-05
ENSG00000198399.14	-0.310106	3.81521e-07	1.76637e-05
ENSG00000104408.9	-0.312874	3.86021e-07	1.782e-05
ENSG00000248383.4	-0.513327	3.92712e-07	1.8002e-05
ENSG00000134917.9	-0.632586	3.93374e-07	1.8002e-05
ENSG00000166145.14	-0.855687	3.9155e-07	1.8002e-05
ENSG00000019549.11	0.85374	4.22881e-07	1.92965e-05
ENSG00000144320.13	-0.291884	4.2545e-07	1.93025e-05
ENSG00000072195.14	-0.265138	4.24437e-07	1.93025e-05
ENSG00000076555.15	-0.405458	4.28828e-07	1.94002e-05
ENSG00000143061.17	0.291603	4.41302e-07	1.99076e-05
ENSG00000151702.16	0.863199	5.0619e-07	2.27699e-05
ENSG00000168209.4	0.582517	5.2194e-07	2.34119e-05
ENSG00000086015.20	-0.258181	5.50872e-07	2.46399e-05
ENSG00000167470.12	0.331846	5.63287e-07	2.51242e-05
ENSG00000246705.4	-0.616005	5.66707e-07	2.52057e-05
ENSG00000167658.15	-0.27509	6.04253e-07	2.68004e-05
ENSG00000168297.15	-0.403672	6.14509e-07	2.71792e-05
ENSG00000105971.14	-0.347731	6.38259e-07	2.81509e-05
ENSG00000143363.16	-0.35271	6.99157e-07	3.07513e-05
ENSG00000146729.9	-0.220018	7.05991e-07	3.09658e-05
ENSG00000120708.16	0.848033	7.12789e-07	3.11776e-05
ENSG00000162630.5	-0.647259	7.16946e-07	3.12731e-05
ENSG00000162654.8	0.837542	7.19216e-07	3.12859e-05
ENSG00000137124.7	0.449287	7.29226e-07	3.16344e-05
ENSG00000154822.17	-0.495805	7.31477e-07	3.16454e-05
ENSG00000182568.16	-0.451987	7.4623e-07	3.21957e-05
ENSG00000157483.8	-0.356763	7.49794e-07	3.22615e-05
ENSG00000177181.14	-0.425517	7.79529e-07	3.345e-05
ENSG00000165995.19	-0.293853	7.88772e-07	3.37552e-05
ENSG00000112183.14	-0.273902	7.91476e-07	3.37796e-05
ENSG00000143768.12	-0.507778	7.97577e-07	3.39485e-05
ENSG00000139722.6	-0.395469	8.08682e-07	3.43289e-05
ENSG00000119950.20	-0.367225	8.3895e-07	3.55185e-05
ENSG00000108797.11	0.404912	8.42595e-07	3.55777e-05
ENSG00000267034.1	-0.494782	8.55207e-07	3.60142e-05
ENSG00000147604.13	-0.224722	8.61449e-07	3.61808e-05
ENSG00000196405.12	-0.301436	8.92601e-07	3.73901e-05
ENSG00000265142.8	-0.592309	9.04377e-07	3.77834e-05
ENSG00000250420.8	-0.684342	9.26126e-07	3.85902e-05
ENSG00000118418.14	-0.266528	9.44826e-07	3.92661e-05
ENSG00000280143.1	0.66217	9.55532e-07	3.9607e-05
ENSG00000006118.14	0.400013	9.63073e-07	3.98154e-05
ENSG00000108179.13	0.223945	9.7621e-07	4.02534e-05
ENSG00000258444.1	-0.715891	9.93903e-07	4.08765e-05
ENSG00000213719.8	0.316671	1.01499e-06	4.16355e-05
ENSG00000144451.18	-0.500328	1.02747e-06	4.20385e-05
ENSG00000186376.14	-0.419833	1.03179e-06	4.21065e-05
ENSG00000176720.5	0.40789	1.06358e-06	4.32923e-05
ENSG00000172824.15	-0.547325	1.06675e-06	4.33101e-05
ENSG00000171724.2	0.822746	1.09927e-06	4.45162e-05
ENSG00000109610.5	0.643757	1.12098e-06	4.51644e-05
ENSG00000110400.10	-0.357224	1.12011e-06	4.51644e-05
ENSG00000169230.9	0.330805	1.14788e-06	4.6131e-05
ENSG00000125912.10	0.350754	1.16303e-06	4.65034e-05
ENSG00000101255.10	0.724182	1.16052e-06	4.65034e-05
ENSG00000089289.15	-0.370728	1.17479e-06	4.68555e-05
ENSG00000101670.11	0.823773	1.20497e-06	4.79385e-05
ENSG00000163297.16	-0.219752	1.22162e-06	4.8479e-05
ENSG00000115461.4	-0.511101	1.24458e-06	4.92668e-05
ENSG00000108518.7	0.276638	1.25783e-06	4.96671e-05
ENSG00000160691.18	0.366069	1.27087e-06	5.00572e-05
ENSG00000136156.13	-0.326049	1.30653e-06	5.13339e-05
ENSG00000120889.12	0.284395	1.33423e-06	5.22926e-05
ENSG00000113758.13	0.292476	1.37457e-06	5.36154e-05
ENSG00000103966.10	-0.236165	1.37475e-06	5.36154e-05
ENSG00000131094.3	-0.649669	1.39878e-06	5.44186e-05
ENSG00000179630.10	0.515848	1.50774e-06	5.85135e-05
ENSG00000112249.13	0.334331	1.52752e-06	5.91364e-05
ENSG00000161179.13	0.492166	1.53757e-06	5.938e-05
ENSG00000178726.6	0.811492	1.5517e-06	5.978e-05
ENSG00000158022.6	-0.443437	1.58388e-06	6.08719e-05
ENSG00000135919.12	0.714236	1.60777e-06	6.12177e-05
ENSG00000163071.10	0.503622	1.60787e-06	6.12177e-05
ENSG00000108691.9	0.82347	1.60835e-06	6.12177e-05
ENSG00000210195.2	-0.661637	1.60036e-06	6.12177e-05
ENSG00000169129.14	0.794867	1.61791e-06	6.14341e-05
ENSG00000118194.18	-0.260756	1.64949e-06	6.24327e-05
ENSG00000263465.4	0.402098	1.6521e-06	6.24327e-05
ENSG00000078114.18	0.239967	1.66572e-06	6.27976e-05
ENSG00000006611.15	-0.798192	1.67334e-06	6.2935e-05
ENSG00000173457.10	0.418206	1.71352e-06	6.42935e-05
ENSG00000168003.16	0.486371	1.71986e-06	6.4379e-05
ENSG00000123124.13	-0.2866	1.75635e-06	6.55896e-05
ENSG00000183762.12	-0.606862	1.7723e-06	6.60296e-05
ENSG00000185105.5	-0.589316	1.83687e-06	6.82747e-05
ENSG00000065361.15	-0.770086	1.86982e-06	6.92806e-05
ENSG00000132639.12	-0.580745	1.87268e-06	6.92806e-05
ENSG00000088808.17	-0.212194	1.88369e-06	6.95252e-05
ENSG00000159173.18	-0.237208	1.9263e-06	7.09326e-05
ENSG00000132561.13	-0.41479	1.98815e-06	7.30405e-05
ENSG00000143416.20	-0.605486	2.17944e-06	7.96996e-05
ENSG00000063046.17	-0.315464	2.17948e-06	7.96996e-05
ENSG00000175785.12	-0.692496	2.2216e-06	8.10525e-05
ENSG00000134986.13	-0.402384	2.28575e-06	8.32015e-05
ENSG00000266028.7	0.401808	2.29941e-06	8.35066e-05
ENSG00000162643.12	0.707967	2.34386e-06	8.4926e-05
ENSG00000133107.14	0.793586	2.38391e-06	8.61801e-05
ENSG00000198363.17	-0.317516	2.4282e-06	8.75811e-05
ENSG00000152518.7	-0.396446	2.4601e-06	8.85302e-05
ENSG00000174749.5	-0.559694	2.52614e-06	9.07003e-05
ENSG00000239306.4	0.260064	2.5576e-06	9.16223e-05
ENSG00000141522.11	0.293481	2.60414e-06	9.3079e-05
ENSG00000105856.13	-0.243053	2.63144e-06	9.36541e-05
ENSG00000135679.23	0.43034	2.63206e-06	9.36541e-05
ENSG00000130477.15	0.795752	2.68762e-06	9.54166e-05
ENSG00000111962.7	0.466751	2.80421e-06	9.93332e-05
ENSG00000170681.6	-0.559483	2.82929e-06	9.99977e-05
ENSG00000099260.10	-0.787757	2.868e-06	0.00010114
ENSG00000196998.17	-0.381607	2.92125e-06	0.000102789
ENSG00000075240.16	-0.297939	3.02679e-06	0.000106266
ENSG00000084636.17	-0.534505	3.04826e-06	0.000106784
ENSG00000141295.13	-0.346883	3.08583e-06	0.000107861
ENSG00000143850.14	-0.355738	3.22828e-06	0.000112592
ENSG00000153048.10	-0.312586	3.24783e-06	0.000113024
ENSG00000125977.6	0.246327	3.28686e-06	0.000114132
ENSG00000266412.5	-0.204822	3.34651e-06	0.000115949
ENSG00000150459.12	-0.25684	3.41496e-06	0.000118062
ENSG00000092931.11	-0.400045	3.55104e-06	0.000122499
ENSG00000178104.19	-0.265233	3.6835e-06	0.000126793
ENSG00000091428.17	-0.31849	3.74048e-06	0.000128474
ENSG00000173991.5	-0.488742	3.87616e-06	0.000132847
ENSG00000138100.13	-0.310529	3.88927e-06	0.000133008
ENSG00000162817.6	-0.519222	4.07622e-06	0.000139101
ENSG00000155561.14	0.318211	4.18642e-06	0.000142554
ENSG00000090776.5	0.448422	4.36547e-06	0.000148332
ENSG00000149782.11	0.434102	4.39988e-06	0.000149181
ENSG00000075624.14	0.323322	4.49883e-06	0.00015221
ENSG00000079112.9	-0.667572	4.59793e-06	0.000154901
ENSG00000185585.19	-0.45632	4.59005e-06	0.000154901
ENSG00000228253.1	-0.313315	4.68789e-06	0.000157597
ENSG00000049449.9	0.397278	4.72653e-06	0.000158559
ENSG00000167460.15	0.394583	4.88279e-06	0.000163455
ENSG00000185847.7	-0.290283	4.96791e-06	0.000165953
ENSG00000008311.14	-0.41492	5.07275e-06	0.000169099
ENSG00000158828.7	-0.24778	5.48783e-06	0.000182361
ENSG00000184014.7	-0.437245	5.49363e-06	0.000182361
ENSG00000174748.20	-0.265232	5.69153e-06	0.000188141
ENSG00000145623.12	0.741176	5.68329e-06	0.000188141
ENSG00000101384.12	0.558106	5.70813e-06	0.000188297
ENSG00000114554.11	0.212238	5.73754e-06	0.000188874
ENSG00000280287.1	0.597508	5.75983e-06	0.000189214
ENSG00000110429.13	-0.295095	5.88553e-06	0.000192943
ENSG00000197128.11	-0.472786	6.00053e-06	0.000196307
ENSG00000167323.11	-0.244831	6.05911e-06	0.000197814
ENSG00000101210.11	-0.271946	6.11821e-06	0.000199333
ENSG00000233276.4	0.345944	6.2179e-06	0.000202165
ENSG00000141338.13	-0.428673	6.25682e-06	0.000203013
ENSG00000115593.14	-0.310758	6.27238e-06	0.000203102
ENSG00000138796.16	-0.305341	6.32821e-06	0.000204492
ENSG00000122861.15	0.768393	6.38684e-06	0.000205966
ENSG00000183077.15	-0.351587	6.43947e-06	0.000207241
ENSG00000181019.12	0.743525	6.65866e-06	0.000213861
ENSG00000101605.12	-0.349038	6.70767e-06	0.000214999
ENSG00000084652.15	0.262488	6.95309e-06	0.000222415
ENSG00000163406.10	-0.764349	7.03004e-06	0.000224423
ENSG00000139318.7	0.679993	7.11786e-06	0.000226769
ENSG00000108823.15	-0.533587	7.18915e-06	0.00022858
ENSG00000100994.11	-0.343384	7.27974e-06	0.000230997
ENSG00000174807.3	0.700196	7.3714e-06	0.000233438
ENSG00000120738.7	0.522994	7.61449e-06	0.000240654
ENSG00000213626.12	0.250483	7.68543e-06	0.000242413
ENSG00000106397.11	0.288023	7.76309e-06	0.000244085
ENSG00000175155.8	-0.320473	7.76928e-06	0.000244085
ENSG00000197361.7	-0.319745	7.8294e-06	0.000245486
ENSG00000124766.6	-0.356721	7.88529e-06	0.00024675
ENSG00000066583.11	-0.236202	7.91111e-06	0.00024707
ENSG00000196569.12	-0.259255	8.01638e-06	0.000247863
ENSG00000112531.16	-0.236221	8.00485e-06	0.000247863
ENSG00000165209.18	0.415197	7.97901e-06	0.000247863
ENSG00000084207.16	0.246179	8.00167e-06	0.000247863
ENSG00000197535.14	0.390171	8.03041e-06	0.000247863
ENSG00000130054.4	0.692501	7.97673e-06	0.000247863
ENSG00000164099.3	-0.692076	8.16981e-06	0.000251675
ENSG00000167232.13	-0.299047	8.21571e-06	0.000252597
ENSG00000182247.9	-0.223785	8.2802e-06	0.000254086
ENSG00000064309.14	-0.537879	8.35824e-06	0.000255985
ENSG00000206120.11	-0.525801	8.67368e-06	0.000265133
ENSG00000188976.10	0.244016	8.80613e-06	0.000268663
ENSG00000128272.14	0.282645	8.87152e-06	0.000270138
ENSG00000087263.16	0.312297	9.16902e-06	0.000278661
ENSG00000111981.4	0.700774	9.23695e-06	0.000280188
ENSG00000178425.13	-0.383578	9.25524e-06	0.000280206
ENSG00000112541.14	0.381091	9.31148e-06	0.00028137
ENSG00000176619.12	0.220503	9.39697e-06	0.000283413
ENSG00000121210.15	-0.324654	9.46663e-06	0.000284971
ENSG00000149591.16	0.694738	1.00424e-05	0.000301729
ENSG00000198712.1	-0.245515	1.01682e-05	0.00030493
ENSG00000172456.17	-0.600209	1.0318e-05	0.000308836
ENSG00000111371.15	0.24891	1.03511e-05	0.000309244
ENSG00000152256.13	-0.259794	1.05733e-05	0.000315289
ENSG00000185885.15	0.722338	1.0991e-05	0.000327126
ENSG00000138604.9	-0.425175	1.12023e-05	0.000332791
ENSG00000163380.15	-0.659472	1.13783e-05	0.000337386
ENSG00000170876.7	0.419638	1.1835e-05	0.000349618
ENSG00000103066.12	-0.35588	1.18142e-05	0.000349618
ENSG00000102743.14	0.582276	1.20124e-05	0.000354199
ENSG00000073711.10	-0.366516	1.22296e-05	0.000359414
ENSG00000103485.17	-0.27836	1.22347e-05	0.000359414
ENSG00000118495.19	-0.291155	1.24139e-05	0.000364003
ENSG00000198899.2	-0.278323	1.25127e-05	0.000366222
ENSG00000164070.11	0.382698	1.26288e-05	0.000368937
ENSG00000143575.14	0.261146	1.27208e-05	0.000370941
ENSG00000048162.20	0.460737	1.31491e-05	0.000382726
ENSG00000204389.9	-0.607835	1.32767e-05	0.000385732
ENSG00000279118.1	-0.510372	1.33026e-05	0.000385775
ENSG00000136698.8	0.740339	1.33788e-05	0.000387277
ENSG00000095739.10	0.414908	1.37869e-05	0.000398362
ENSG00000161513.11	0.543958	1.38326e-05	0.000398953
ENSG00000156463.17	-0.264276	1.41089e-05	0.000406182
ENSG00000187714.6	0.621815	1.43122e-05	0.000411287
ENSG00000140575.12	0.458894	1.44229e-05	0.000413717
ENSG00000250981.1	-0.660586	1.46056e-05	0.000418201
ENSG00000213420.7	0.444956	1.48185e-05	0.000423531
ENSG00000020129.15	0.310001	1.48782e-05	0.000424231
ENSG00000130528.11	-0.307899	1.48966e-05	0.000424231
ENSG00000143409.15	-0.294036	1.52024e-05	0.000429848
ENSG00000163453.11	0.379514	1.51924e-05	0.000429848
ENSG00000156515.23	0.258365	1.51659e-05	0.000429848
ENSG00000119711.12	-0.318065	1.51343e-05	0.000429848
ENSG00000065154.11	0.377299	1.53462e-05	0.00043314
ENSG00000109046.14	-0.439372	1.55992e-05	0.000439498
ENSG00000186814.13	-0.412731	1.57151e-05	0.000441978
ENSG00000132854.18	-0.425907	1.58079e-05	0.000443797
ENSG00000131389.17	0.698034	1.62571e-05	0.000455602
ENSG00000106415.12	-0.381789	1.62889e-05	0.000455685
ENSG00000124006.14	-0.273647	1.65176e-05	0.000460458
ENSG00000129675.15	0.377724	1.65046e-05	0.000460458
ENSG00000158793.13	-0.250066	1.65929e-05	0.000461742
ENSG00000146374.13	0.741546	1.66767e-05	0.000463262
ENSG00000155254.12	0.557288	1.67772e-05	0.000465236
ENSG00000260604.2	-0.593993	1.68574e-05	0.000466645
ENSG00000102265.11	0.532925	1.6963e-05	0.000468748
ENSG00000146072.6	0.515651	1.72058e-05	0.000474237
ENSG00000006652.13	0.434664	1.72515e-05	0.000474237
ENSG00000107521.18	-0.412055	1.72393e-05	0.000474237
ENSG00000242265.5	-0.632141	1.74654e-05	0.000479283
ENSG00000127903.13	-0.734486	1.75025e-05	0.000479471
ENSG00000087088.19	0.320338	1.75427e-05	0.000479742
ENSG00000170571.11	0.505652	1.78352e-05	0.000486902
ENSG00000187266.13	-0.306205	1.79052e-05	0.000487971
ENSG00000058085.14	-0.738419	1.80491e-05	0.000491048
ENSG00000164659.14	-0.47481	1.82091e-05	0.000494551
ENSG00000152291.13	0.193197	1.83196e-05	0.00049585
ENSG00000244694.7	0.408931	1.8305e-05	0.00049585
ENSG00000101928.12	-0.323666	1.84577e-05	0.000498735
ENSG00000148400.10	0.38789	1.8636e-05	0.000502695
ENSG00000169174.10	0.726551	1.89379e-05	0.000508241
ENSG00000152953.12	0.652677	1.88988e-05	0.000508241
ENSG00000149480.6	0.236811	1.89122e-05	0.000508241
ENSG00000168675.18	-0.544569	1.9024e-05	0.000509689
ENSG00000119801.12	-0.303205	1.91806e-05	0.000513016
ENSG00000123505.15	-0.276471	1.92246e-05	0.000513325
ENSG00000108854.15	0.252056	1.93571e-05	0.000515993
ENSG00000159842.15	-0.185723	1.94029e-05	0.000516344
ENSG00000198793.12	0.185875	1.94954e-05	0.000517935
ENSG00000177098.8	0.547179	1.97373e-05	0.000523484
ENSG00000148672.8	-0.253317	2.07055e-05	0.000548244
ENSG00000120885.21	-0.449162	2.08467e-05	0.000551064
ENSG00000100784.11	-0.547409	2.10935e-05	0.000556659
ENSG00000059573.8	0.356815	2.13765e-05	0.000563186
ENSG00000270168.2	-0.692079	2.16532e-05	0.000569529
ENSG00000049192.14	-0.424202	2.18571e-05	0.00057394
ENSG00000172548.14	0.673636	2.19479e-05	0.00057537
ENSG00000221923.8	-0.455835	2.25683e-05	0.000590654
ENSG00000010017.12	-0.331178	2.27668e-05	0.000594867
ENSG00000054983.16	-0.285846	2.35933e-05	0.000615447
ENSG00000168488.18	0.240021	2.40439e-05	0.000626169
ENSG00000213625.8	-0.233894	2.41572e-05	0.000627057
ENSG00000156265.15	0.720018	2.41247e-05	0.000627057
ENSG00000145911.5	0.507242	2.42229e-05	0.000627735
ENSG00000145494.11	-0.193899	2.43558e-05	0.000630146
ENSG00000124702.17	-0.200928	2.45115e-05	0.000633141
ENSG00000153560.11	0.250573	2.47516e-05	0.0006383
ENSG00000112078.13	0.232916	2.51447e-05	0.000647339
ENSG00000009413.15	-0.221623	2.52655e-05	0.000647339
ENSG00000167972.13	0.267744	2.52656e-05	0.000647339
ENSG00000136490.8	0.548904	2.52011e-05	0.000647339
ENSG00000177943.13	0.38846	2.57166e-05	0.000655895
ENSG00000197702.12	0.222193	2.57238e-05	0.000655895
ENSG00000197943.9	-0.396992	2.57187e-05	0.000655895
ENSG00000138594.13	0.405257	2.6385e-05	0.000671671
ENSG00000115884.10	0.516053	2.69472e-05	0.000684884
ENSG00000162591.15	-0.41229	2.77431e-05	0.00070398
ENSG00000213967.10	-0.583351	2.80043e-05	0.000709471
ENSG00000152078.9	-0.45074	2.87947e-05	0.000725796
ENSG00000196313.11	0.237996	2.87508e-05	0.000725796
ENSG00000166343.9	-0.593169	2.8832e-05	0.000725796
ENSG00000108424.9	0.177584	2.88167e-05	0.000725796
ENSG00000006576.16	-0.319086	2.91767e-05	0.000733308
ENSG00000140406.3	0.328326	2.93632e-05	0.000736826
ENSG00000111077.17	-0.502235	2.94277e-05	0.000737276
ENSG00000109586.11	0.474211	3.0054e-05	0.000751777
ENSG00000196353.11	-0.537038	3.01058e-05	0.000751886
ENSG00000051108.14	0.306686	3.04039e-05	0.000758134
ENSG00000198589.11	-0.239839	3.05434e-05	0.000760415
ENSG00000187244.11	-0.228384	3.08044e-05	0.000765709
ENSG00000172053.17	-0.242238	3.09116e-05	0.000765968
ENSG00000034713.7	-0.301929	3.0895e-05	0.000765968
ENSG00000027075.14	-0.534736	3.11864e-05	0.00077157
ENSG00000141540.10	-0.52517	3.12592e-05	0.000772166
ENSG00000157927.16	-0.348734	3.14373e-05	0.000775356
ENSG00000134202.10	-0.296109	3.16343e-05	0.000779002
ENSG00000171365.16	0.468509	3.19861e-05	0.000786441
ENSG00000135052.16	0.327441	3.22544e-05	0.000791808
ENSG00000137573.13	0.713762	3.26591e-05	0.000799419
ENSG00000166250.11	0.633538	3.27159e-05	0.000799419
ENSG00000198959.11	-0.421365	3.27016e-05	0.000799419
ENSG00000137726.16	-0.416781	3.3162e-05	0.000809071
ENSG00000136997.17	0.66067	3.37256e-05	0.000819473
ENSG00000030582.17	-0.224178	3.37436e-05	0.000819473
ENSG00000100304.12	0.304129	3.37228e-05	0.000819473
ENSG00000162576.16	-0.255656	3.38978e-05	0.000821956
ENSG00000183779.6	0.498495	3.41229e-05	0.000826151
ENSG00000161664.6	-0.566891	3.43504e-05	0.000830389
ENSG00000188211.8	0.546516	3.46164e-05	0.000835542
ENSG00000058262.9	0.186907	3.47254e-05	0.000836703
ENSG00000158258.16	0.526089	3.47702e-05	0.000836703
ENSG00000185869.14	-0.706299	3.49526e-05	0.000839816
ENSG00000003989.17	0.442723	3.523e-05	0.000845201
ENSG00000248527.1	-0.251676	3.58179e-05	0.00085701
ENSG00000004534.14	-0.268282	3.58305e-05	0.00085701
ENSG00000174705.12	0.472884	3.64407e-05	0.000870291
ENSG00000164096.12	-0.29024	3.69098e-05	0.000880166
ENSG00000274180.1	-0.294684	3.70038e-05	0.000881081
ENSG00000120800.4	0.479814	3.74334e-05	0.00088997
ENSG00000126777.17	-0.229619	3.75685e-05	0.000891844
ENSG00000125844.15	0.323618	3.82343e-05	0.000906289
ENSG00000170142.11	-0.218896	3.86636e-05	0.000915097
ENSG00000249158.6	-0.63435	3.89762e-05	0.000919746
ENSG00000231074.8	0.31655	3.89715e-05	0.000919746
ENSG00000166068.12	0.55912	3.90348e-05	0.000919757
ENSG00000248329.5	-0.66035	3.94618e-05	0.000927059
ENSG00000140285.9	-0.364144	3.94157e-05	0.000927059
ENSG00000140931.19	0.278652	3.97825e-05	0.000933209
ENSG00000137802.13	-0.250891	4.00001e-05	0.000936926
ENSG00000177868.11	-0.360333	4.02832e-05	0.000941091
ENSG00000263155.5	-0.3833	4.02968e-05	0.000941091
ENSG00000047849.21	-0.223636	4.03784e-05	0.000941608
ENSG00000170734.11	0.466523	4.0814e-05	0.000950365
ENSG00000116016.13	0.421478	4.19727e-05	0.000975911
ENSG00000239672.7	0.490566	4.27944e-05	0.000993558
ENSG00000143434.15	-0.457652	4.34321e-05	0.00100689
ENSG00000082781.11	0.295591	4.36089e-05	0.00100951
ENSG00000171004.18	0.388632	4.41237e-05	0.00101993
ENSG00000254087.7	0.42275	4.51067e-05	0.00104114
ENSG00000157837.15	-0.345487	4.71526e-05	0.00108678
ENSG00000165516.10	-0.256723	4.74854e-05	0.00109285
ENSG00000172534.13	0.277532	4.76603e-05	0.00109529
ENSG00000074047.21	0.468977	4.81456e-05	0.00110484
ENSG00000125630.15	0.333534	4.84112e-05	0.00110932
ENSG00000109971.13	0.363628	4.85565e-05	0.00111104
ENSG00000163811.11	0.272073	5.01851e-05	0.00114665
ENSG00000116171.17	-0.326741	5.07735e-05	0.00115843
ENSG00000116251.10	-0.284876	5.18852e-05	0.00118209
ENSG00000159199.13	0.306548	5.20863e-05	0.00118496
ENSG00000168916.15	0.280028	5.35228e-05	0.00121379
ENSG00000188730.4	-0.381112	5.35836e-05	0.00121379
ENSG00000177354.11	-0.392027	5.35462e-05	0.00121379
ENSG00000141376.22	-0.465847	5.37053e-05	0.00121481
ENSG00000116984.12	-0.198038	5.53923e-05	0.00125119
ENSG00000109458.8	-0.257231	5.58603e-05	0.00125996
ENSG00000011304.19	0.241909	5.65478e-05	0.00127365
ENSG00000188191.14	-0.333505	5.7151e-05	0.00128541
ENSG00000044115.20	-0.234214	5.72402e-05	0.00128559
ENSG00000055163.19	-0.29229	5.76596e-05	0.00129318
ENSG00000104341.16	-0.198748	5.81952e-05	0.00130334
ENSG00000247627.2	-0.521153	5.83468e-05	0.00130489
ENSG00000164300.16	-0.304336	5.91442e-05	0.00132086
ENSG00000133657.15	0.234705	5.94344e-05	0.00132303
ENSG00000100767.16	-0.583946	5.93536e-05	0.00132303
ENSG00000102409.9	-0.219109	5.94921e-05	0.00132303
ENSG00000083097.14	-0.364783	5.99165e-05	0.0013306
ENSG00000122012.13	0.656481	6.04926e-05	0.00134151
ENSG00000141736.13	-0.176523	6.10177e-05	0.00135126
ENSG00000188729.6	-0.666816	6.19631e-05	0.00136837
ENSG00000164111.14	-0.264961	6.19346e-05	0.00136837
ENSG00000163807.5	-0.271101	6.21752e-05	0.00136924
ENSG00000164794.8	-0.580774	6.21232e-05	0.00136924
ENSG00000161091.12	0.297467	6.25358e-05	0.00137527
ENSG00000163909.7	0.664604	6.2931e-05	0.00138204
ENSG00000198680.4	-0.686424	6.34009e-05	0.00139043
ENSG00000069399.14	0.571643	6.37964e-05	0.00139717
ENSG00000107745.18	-0.242658	6.44627e-05	0.00140981
ENSG00000163013.11	0.528176	6.57269e-05	0.00143547
ENSG00000049246.14	-0.43479	6.61223e-05	0.00144014
ENSG00000070159.13	-0.447738	6.60835e-05	0.00144014
ENSG00000166681.13	-0.205095	6.66452e-05	0.00144953
ENSG00000142733.15	0.48064	6.71943e-05	0.00145563
ENSG00000081377.16	-0.299531	6.72011e-05	0.00145563
ENSG00000278619.4	0.540562	6.71107e-05	0.00145563
ENSG00000175602.3	0.316946	6.79559e-05	0.00146996
ENSG00000090238.11	-0.393814	6.80824e-05	0.00147069
ENSG00000081760.16	-0.317877	6.88581e-05	0.00148542
ENSG00000185480.11	0.566297	6.92506e-05	0.00149186
ENSG00000121310.16	-0.438355	6.96642e-05	0.00149873
ENSG00000133318.13	-0.216876	6.97996e-05	0.0014996
ENSG00000171033.12	-0.282766	7.01003e-05	0.00150402
ENSG00000025156.12	-0.254926	7.02081e-05	0.0015043
ENSG00000145362.17	-0.185376	7.0467e-05	0.0015078
ENSG00000113657.12	0.29176	7.07131e-05	0.00151103
ENSG00000116191.17	-0.280206	7.12538e-05	0.00151644
ENSG00000152689.17	-0.426498	7.112e-05	0.00151644
ENSG00000198727.2	-0.247602	7.11598e-05	0.00151644
ENSG00000117152.13	0.581303	7.15134e-05	0.00151992
ENSG00000109107.13	-0.476367	7.33087e-05	0.00155599
ENSG00000214160.9	0.342264	7.36981e-05	0.00156216
ENSG00000108829.9	0.27863	7.55129e-05	0.00159849
ENSG00000108950.11	-0.465567	7.57777e-05	0.00160195
ENSG00000155980.11	0.678915	7.62455e-05	0.00160969
ENSG00000135486.17	-0.259241	7.66777e-05	0.00161666
ENSG00000155592.15	0.270967	7.68425e-05	0.00161798
ENSG00000114923.16	-0.259991	7.72025e-05	0.00162341
ENSG00000102181.20	-0.20502	7.73817e-05	0.00162502
ENSG00000168216.11	-0.306129	7.84095e-05	0.00164442
ENSG00000260577.2	-0.308865	7.88048e-05	0.00165052
ENSG00000078269.14	0.394268	7.92792e-05	0.00165826
ENSG00000112695.11	0.278542	8.02284e-05	0.0016759
ENSG00000197580.11	-0.559579	8.047e-05	0.00167874
ENSG00000170855.3	0.368355	8.06328e-05	0.00167992
ENSG00000249116.1	-0.460763	8.08558e-05	0.00168235
ENSG00000197415.11	-0.624395	8.10123e-05	0.0016834
ENSG00000169862.18	0.458342	8.11426e-05	0.00168389
ENSG00000120306.10	0.27769	8.36713e-05	0.0017341
ENSG00000198840.2	-0.299102	8.39042e-05	0.00173665
ENSG00000189077.10	-0.369021	8.4688e-05	0.00175059
ENSG00000148411.7	0.227812	8.5114e-05	0.0017571
ENSG00000180304.14	-0.223691	8.55458e-05	0.00176371
ENSG00000116691.10	0.394626	8.62223e-05	0.00177535
ENSG00000130203.9	0.33416	8.64074e-05	0.00177685
ENSG00000135341.17	-0.224362	8.74337e-05	0.00179562
ENSG00000153902.13	-0.52517	8.76007e-05	0.00179672
ENSG00000137267.5	0.373815	8.80023e-05	0.00180262
ENSG00000080200.9	-0.294888	8.8387e-05	0.0018036
ENSG00000114686.8	-0.273136	8.83917e-05	0.0018036
ENSG00000161647.18	-0.477886	8.83371e-05	0.0018036
ENSG00000125835.18	0.25984	8.90827e-05	0.00181536
ENSG00000026103.21	0.568837	8.93189e-05	0.00181784
ENSG00000160818.16	0.470924	8.96546e-05	0.00182003
ENSG00000139178.10	0.626746	8.96566e-05	0.00182003
ENSG00000010319.6	-0.637695	9.0365e-05	0.00183089
ENSG00000281183.1	-0.353774	9.04231e-05	0.00183089
ENSG00000133056.13	-0.3035	9.11856e-05	0.00184398
ENSG00000198042.10	0.363601	9.13092e-05	0.00184412
ENSG00000092531.9	-0.334616	9.26576e-05	0.00186897
ENSG00000167114.12	0.322654	9.31517e-05	0.00187654
ENSG00000260565.6	-0.319285	9.38714e-05	0.00188864
ENSG00000104332.11	-0.338963	9.45435e-05	0.00189734
ENSG00000175691.8	-0.571145	9.45414e-05	0.00189734
ENSG00000166347.18	-0.375174	9.64408e-05	0.00193052
ENSG00000173698.17	-0.543128	9.63736e-05	0.00193052
ENSG00000204634.12	-0.335584	9.66732e-05	0.00193074
ENSG00000113013.13	0.174287	9.68172e-05	0.00193074
ENSG00000175390.13	-0.231541	9.67888e-05	0.00193074
ENSG00000188747.8	-0.592171	9.75297e-05	0.0019425
ENSG00000132326.11	0.56783	9.77412e-05	0.00194426
ENSG00000124440.15	-0.24233	9.86507e-05	0.00195989
ENSG00000136718.9	0.256613	9.97987e-05	0.00198022
ENSG00000261236.7	0.279658	0.00010158	0.00201304
ENSG00000166741.7	0.513815	0.0001019	0.00201686
ENSG00000111846.17	-0.255188	0.000102342	0.00202307
ENSG00000107614.21	-0.439894	0.000103964	0.00205257
ENSG00000073150.13	-0.4024	0.000104434	0.00205929
ENSG00000127241.16	0.595911	0.000105415	0.00207605
ENSG00000122557.9	-0.258737	0.000106319	0.00208761
ENSG00000041982.15	0.598474	0.000106398	0.00208761
ENSG00000153879.8	0.283741	0.000106248	0.00208761
ENSG00000125753.13	0.245421	0.000108313	0.00212257
ENSG00000131724.10	0.259687	0.000109344	0.00214011
ENSG00000152556.16	-0.23519	0.000110678	0.00216356
ENSG00000185222.9	-0.227552	0.000111218	0.00216875
ENSG00000188153.13	-0.236453	0.000111116	0.00216875
ENSG00000137821.11	-0.3446	0.000111627	0.00217406
ENSG00000159166.13	-0.471213	0.000112323	0.00218431
ENSG00000183943.5	0.464833	0.00011243	0.00218431
ENSG00000166166.12	0.431183	0.000113478	0.00220197
ENSG00000108639.7	-0.315985	0.000115705	0.00224244
ENSG00000101463.5	-0.503833	0.000116666	0.0022583
ENSG00000118705.16	0.244443	0.000117177	0.00226543
ENSG00000054277.13	-0.523907	0.000117565	0.00226965
ENSG00000114767.6	0.35853	0.000117682	0.00226965
ENSG00000131844.15	-0.228616	0.000118261	0.00227566
ENSG00000184840.11	0.263243	0.000118282	0.00227566
ENSG00000021300.13	-0.355974	0.000121548	0.00233566
ENSG00000164733.20	0.290379	0.00012242	0.00234957
ENSG00000142549.9	0.65713	0.000122978	0.00235742
ENSG00000169118.17	0.373697	0.000123663	0.00236769
ENSG00000066322.14	0.325458	0.000124655	0.0023838
ENSG00000177542.10	0.457943	0.000125029	0.0023852
ENSG00000101350.7	0.189057	0.000124979	0.0023852
ENSG00000169914.5	0.4654	0.000125223	0.00238602
ENSG00000128342.4	0.632544	0.000126084	0.00239954
ENSG00000114416.17	-0.151701	0.000127401	0.00242168
ENSG00000132563.15	0.300941	0.000129796	0.00246425
ENSG00000144642.21	-0.308678	0.000130759	0.00247778
ENSG00000106018.13	-0.658799	0.000130821	0.00247778
ENSG00000058668.14	-0.397411	0.000131305	0.00248397
ENSG00000120278.16	-0.411866	0.000132201	0.00249795
ENSG00000116852.14	-0.458303	0.000132486	0.00250034
ENSG00000169258.6	0.652563	0.000133635	0.00251303
ENSG00000176853.15	0.418116	0.000133362	0.00251303
ENSG00000034053.14	0.498844	0.000133624	0.00251303
ENSG00000105364.13	0.273222	0.000133946	0.0025159
ENSG00000078369.17	0.17535	0.000134671	0.00252651
ENSG00000123066.8	-0.204946	0.00013517	0.00253288
ENSG00000134440.11	0.24121	0.000140214	0.00262429
ENSG00000145819.16	-0.242193	0.000140533	0.00262638
ENSG00000210112.1	-0.599143	0.000140657	0.00262638
ENSG00000185088.13	0.284254	0.000141419	0.0026375
ENSG00000207652.1	0.643314	0.000142464	0.00265384
ENSG00000106078.18	-0.427408	0.000143834	0.00267623
ENSG00000114166.7	-0.323617	0.000144198	0.00267772
ENSG00000243477.5	-0.393192	0.000144377	0.00267772
ENSG00000172399.5	-0.19728	0.000144422	0.00267772
ENSG00000175662.17	-0.236884	0.000144591	0.00267772
ENSG00000184220.11	0.331909	0.000145169	0.00267988
ENSG00000145632.14	0.43556	0.000145162	0.00267988
ENSG00000111653.19	-0.28303	0.000145215	0.00267988
ENSG00000158966.14	-0.257574	0.000148288	0.00272389
ENSG00000068976.13	-0.368135	0.000148164	0.00272389
ENSG00000119655.10	-0.248247	0.000148215	0.00272389
ENSG00000184481.16	-0.364648	0.000147905	0.00272389
ENSG00000075702.17	0.395475	0.000148481	0.00272428
ENSG00000114353.16	-0.379653	0.000149737	0.00274413
ENSG00000167548.15	0.210809	0.000150616	0.00275705
ENSG00000124571.17	0.220738	0.000153135	0.00279993
ENSG00000127995.16	-0.30118	0.000153616	0.00280548
ENSG00000156931.15	-0.254252	0.000154148	0.00281197
ENSG00000152990.13	-0.198504	0.00015668	0.00285358
ENSG00000160877.5	0.225555	0.00015679	0.00285358
ENSG00000254986.7	0.41925	0.000157203	0.0028578
ENSG00000158615.8	0.262629	0.000158127	0.00286801
ENSG00000228672.3	-0.408512	0.000158061	0.00286801
ENSG00000157240.3	-0.35228	0.000159041	0.00288129
ENSG00000090339.8	0.645132	0.000160942	0.00290908
ENSG00000102385.12	0.648691	0.000160892	0.00290908
ENSG00000021645.18	0.590779	0.000161132	0.00290919
ENSG00000139645.9	0.20515	0.000161802	0.00291797
ENSG00000121577.13	-0.21511	0.00016211	0.0029202
ENSG00000095319.14	0.200238	0.000163013	0.00293312
ENSG00000124749.16	-0.594355	0.000164308	0.00294973
ENSG00000148219.16	-0.612051	0.000164197	0.00294973
ENSG00000176393.10	0.290518	0.000164722	0.00295381
ENSG00000123983.13	-0.312527	0.000167526	0.00300069
ENSG00000134762.16	0.637475	0.000168502	0.00301476
ENSG00000172572.6	0.646184	0.000171232	0.00306015
ENSG00000147065.16	0.270187	0.000171922	0.00306902
ENSG00000177707.10	-0.418881	0.00017447	0.00310896
ENSG00000156482.10	-0.201064	0.00017491	0.00310896
ENSG00000176697.18	0.645335	0.000174945	0.00310896
ENSG00000063241.7	0.207622	0.000174894	0.00310896
ENSG00000153046.17	0.308557	0.000175556	0.0031152
ENSG00000227057.9	0.279644	0.00017569	0.0031152
ENSG00000166816.14	-0.586126	0.000176716	0.00312988
ENSG00000138650.8	0.640598	0.000177728	0.00313992
ENSG00000100504.16	-0.425236	0.000177877	0.00313992
ENSG00000108262.15	0.2112	0.00017755	0.00313992
ENSG00000113070.7	-0.481988	0.000178491	0.00314725
ENSG00000128590.4	-0.242954	0.000180767	0.00318384
ENSG00000167258.13	0.203053	0.000182225	0.00320594
ENSG00000154153.13	-0.445343	0.000182782	0.00321218
ENSG00000282826.1	-0.384571	0.00018398	0.00322965
ENSG00000244486.8	0.350519	0.0001856	0.00325447
ENSG00000160284.14	-0.397793	0.000187866	0.00329057
ENSG00000117791.15	-0.283669	0.000189275	0.00331158
ENSG00000099889.13	-0.343839	0.000189845	0.00331788
ENSG00000165699.14	-0.192824	0.00019034	0.00331927
ENSG00000154127.9	0.631352	0.000190343	0.00331927
ENSG00000108799.12	-0.275824	0.000191592	0.00333737
ENSG00000137575.11	-0.280198	0.000192046	0.0033416
ENSG00000105290.11	0.411385	0.000192682	0.00334899
ENSG00000160305.17	-0.244843	0.000193135	0.00335319
ENSG00000154511.11	-0.324693	0.000198651	0.00344517
ENSG00000171951.4	0.604982	0.000200687	0.00347667
ENSG00000158747.14	0.62165	0.000202104	0.00349739
ENSG00000173281.4	-0.262154	0.000202444	0.00349945
ENSG00000176454.13	-0.395668	0.000205141	0.00354221
ENSG00000238227.7	0.241137	0.0002077	0.00358248
ENSG00000142002.17	0.249006	0.000212888	0.00366798
ENSG00000163938.16	0.273513	0.000214438	0.00368723
ENSG00000110042.7	0.613417	0.000214481	0.00368723
ENSG00000184205.14	-0.430183	0.000214704	0.00368723
ENSG00000084731.14	0.438643	0.000218477	0.00374796
ENSG00000109381.19	-0.258952	0.000218807	0.00374955
ENSG00000100201.20	-0.168602	0.000219752	0.00376168
ENSG00000109323.9	-0.308369	0.000221094	0.00377649
ENSG00000166925.8	-0.213716	0.000220968	0.00377649
ENSG00000224032.6	-0.395374	0.000221754	0.00378367
ENSG00000185340.15	0.398202	0.000223861	0.00381552
ENSG00000106460.18	-0.254846	0.000224143	0.00381622
ENSG00000277363.4	0.387732	0.000230479	0.00391988
ENSG00000113272.13	-0.286122	0.000231582	0.00393088
ENSG00000156599.10	0.260092	0.000231623	0.00393088
ENSG00000160193.11	0.530044	0.000232591	0.00394309
ENSG00000187764.11	-0.325491	0.000235556	0.00398908
ENSG00000164828.17	-0.195801	0.00023605	0.00399317
ENSG00000243232.4	-0.39241	0.000237076	0.00400626
ENSG00000166401.14	0.627366	0.000238104	0.00401934
ENSG00000145779.7	-0.378679	0.000239176	0.00403314
ENSG00000160211.17	0.407721	0.000239568	0.00403545
ENSG00000116830.11	0.325841	0.000241045	0.00405601
ENSG00000065183.15	0.308981	0.0002414	0.00405767
ENSG00000182489.8	0.599341	0.000242688	0.00407499
ENSG00000171105.13	-0.28246	0.000247136	0.00414529
ENSG00000135547.8	-0.40466	0.000252101	0.00422409
ENSG00000092853.13	0.335572	0.000252583	0.0042277
ENSG00000041353.9	0.623584	0.000254652	0.00425782
ENSG00000215190.9	-0.509958	0.000255059	0.00426013
ENSG00000172667.10	0.28738	0.000256025	0.00427176
ENSG00000132361.16	0.254267	0.000257888	0.00429832
ENSG00000179041.3	0.355859	0.000258425	0.00430274
ENSG00000160049.11	0.204489	0.000260515	0.00433298
ENSG00000087884.14	-0.396787	0.000261071	0.00433767
ENSG00000144645.13	0.587059	0.00026497	0.00439783
ENSG00000204248.10	-0.608707	0.000266269	0.00440554
ENSG00000184428.12	0.441138	0.000266131	0.00440554
ENSG00000227500.9	0.279741	0.000265883	0.00440554
ENSG00000005884.17	0.2317	0.00026662	0.00440674
ENSG00000124786.11	-0.288359	0.000267008	0.00440771
ENSG00000177981.10	-0.236274	0.000267235	0.00440771
ENSG00000068697.6	-0.261803	0.000270263	0.00444377
ENSG00000182197.11	0.425999	0.000269972	0.00444377
ENSG00000110811.19	0.516322	0.00027012	0.00444377
ENSG00000196072.11	0.390965	0.000270649	0.0044455
ENSG00000147955.16	0.223499	0.000272652	0.00447376
ENSG00000121440.14	-0.301807	0.000272943	0.0044739
ENSG00000166167.17	-0.277137	0.000276396	0.0045258
ENSG00000180964.16	-0.19745	0.000277995	0.00454729
ENSG00000166451.13	0.292438	0.000283008	0.00462451
ENSG00000166123.13	0.270605	0.000284929	0.00464632
ENSG00000171867.16	-0.295149	0.000284696	0.00464632
ENSG00000173598.13	0.207068	0.000286148	0.00466139
ENSG00000104980.7	0.272338	0.000287569	0.00467972
ENSG00000160803.7	0.244748	0.000288524	0.00469043
ENSG00000182253.14	0.289591	0.000292004	0.00474215
ENSG00000186918.13	-0.409535	0.000297728	0.00483015
ENSG00000184307.14	0.507804	0.000303468	0.00491823
ENSG00000151474.22	0.327972	0.000303998	0.00492179
ENSG00000163466.15	0.170414	0.000304502	0.00492491
ENSG00000100380.13	-0.184415	0.000305924	0.00494286
ENSG00000152213.3	-0.619382	0.000310428	0.00501051
ENSG00000173275.12	-0.342953	0.000311541	0.00502336
ENSG00000091164.12	-0.221608	0.000312991	0.0050416
ENSG00000070214.15	-0.46706	0.000314086	0.0050541
ENSG00000132768.13	0.34959	0.000315437	0.00507068
ENSG00000173621.8	0.285982	0.000316761	0.00508681
ENSG00000171223.5	0.395863	0.000321096	0.00515119
ENSG00000166780.10	0.481257	0.000323453	0.00518377
ENSG00000263528.7	0.407833	0.000325042	0.00520396
ENSG00000134569.9	0.27602	0.00032554	0.00520667
ENSG00000276846.1	-0.529318	0.000326536	0.00521733
ENSG00000118971.7	0.371414	0.000329174	0.00525418
ENSG00000160963.13	0.56046	0.000330729	0.00527368
ENSG00000136267.13	0.617706	0.000332065	0.00528435
ENSG00000099864.17	-0.289188	0.000332048	0.00528435
ENSG00000119402.16	-0.252669	0.000332742	0.0052898
ENSG00000008056.13	-0.314659	0.000335038	0.00532095
ENSG00000146950.12	0.282045	0.000338772	0.00537486
ENSG00000100335.14	0.21155	0.000340448	0.00539605
ENSG00000136933.16	0.369925	0.000341806	0.00541215
ENSG00000108106.13	0.247262	0.000344814	0.00545434
ENSG00000124743.5	-0.253328	0.000345664	0.00546232
ENSG00000021826.15	-0.389976	0.000346958	0.00546992
ENSG00000175274.18	0.249536	0.000347527	0.00546992
ENSG00000033327.12	-0.415103	0.00034741	0.00546992
ENSG00000064763.10	0.59766	0.000346956	0.00546992
ENSG00000011426.10	0.235471	0.000350622	0.00551315
ENSG00000110422.11	-0.222376	0.000352443	0.0055363
ENSG00000110218.8	0.279139	0.000352984	0.00553929
ENSG00000162521.18	-0.145865	0.000353941	0.00553977
ENSG00000189159.15	0.310727	0.000353611	0.00553977
ENSG00000127616.18	0.227282	0.000354064	0.00553977
ENSG00000173905.8	-0.192698	0.000355466	0.00555623
ENSG00000148843.14	0.288608	0.00035704	0.00556062
ENSG00000059758.7	0.251067	0.000357152	0.00556062
ENSG00000183010.16	0.353679	0.000356831	0.00556062
ENSG00000198088.10	-0.451632	0.000356599	0.00556062
ENSG00000140199.11	-0.365749	0.000357563	0.00556154
ENSG00000116649.9	0.324622	0.000361103	0.0056111
ENSG00000265148.5	-0.603314	0.000361487	0.00561155
ENSG00000125454.11	0.470057	0.000367793	0.00570385
ENSG00000135049.15	-0.265022	0.000377547	0.00584367
ENSG00000100316.15	-0.177196	0.000377509	0.00584367
ENSG00000156804.7	0.530259	0.000379352	0.00586587
ENSG00000129422.14	-0.377065	0.000380599	0.00587941
ENSG00000198648.10	-0.275747	0.000381133	0.00588053
ENSG00000204516.9	0.580184	0.000381413	0.00588053
ENSG00000079819.18	0.465846	0.000383594	0.00590265
ENSG00000111775.2	0.318422	0.00038339	0.00590265
ENSG00000266010.2	-0.432788	0.000384953	0.00591782
ENSG00000047249.17	-0.234832	0.00038576	0.00592116
ENSG00000169740.13	-0.270189	0.000385919	0.00592116
ENSG00000088882.7	-0.30501	0.000386662	0.00592682
ENSG00000131067.16	0.256732	0.0003873	0.00593087
ENSG00000223923.1	-0.586866	0.000387879	0.00593398
ENSG00000119778.14	0.227163	0.000388305	0.00593477
ENSG00000122406.13	-0.197326	0.000390291	0.00594218
ENSG00000198075.9	-0.603828	0.00038961	0.00594218
ENSG00000077097.15	-0.203964	0.000389578	0.00594218
ENSG00000121361.3	-0.29007	0.000390229	0.00594218
ENSG00000162434.11	-0.158139	0.000391363	0.00595278
ENSG00000112276.13	0.495881	0.000394017	0.00598739
ENSG00000042286.14	0.368087	0.000397421	0.00603333
ENSG00000185112.5	0.508558	0.000398692	0.00604099
ENSG00000226950.6	0.224656	0.00039907	0.00604099
ENSG00000118898.15	-0.359695	0.00039882	0.00604099
ENSG00000146376.10	0.577963	0.000400333	0.00605431
ENSG00000182606.14	-0.208171	0.000401889	0.00607205
ENSG00000160685.13	0.295919	0.000402987	0.00607535
ENSG00000251095.6	0.515597	0.000402771	0.00607535
ENSG00000165271.16	0.246396	0.000403258	0.00607535
ENSG00000067840.12	0.59583	0.000404863	0.00609373
ENSG00000146147.14	-0.19736	0.000410935	0.00617924
ENSG00000089472.16	-0.322945	0.00041433	0.00622439
ENSG00000116128.10	-0.179879	0.000414993	0.00622844
ENSG00000141504.11	-0.259207	0.000424794	0.00636949
ENSG00000127990.17	-0.385847	0.000429995	0.00643529
ENSG00000008382.15	-0.341058	0.000429796	0.00643529
ENSG00000082641.15	-0.240617	0.000430711	0.00643993
ENSG00000278910.4	0.566732	0.000431489	0.00644239
ENSG00000170525.20	0.398139	0.00043169	0.00644239
ENSG00000143319.16	0.262454	0.000432869	0.0064539
ENSG00000197006.13	-0.166407	0.000435617	0.00648876
ENSG00000127561.14	0.389035	0.000436854	0.00649498
ENSG00000254858.9	0.286453	0.000436541	0.00649498
ENSG00000174611.11	-0.604372	0.000437292	0.00649538
ENSG00000134531.9	0.548241	0.000441365	0.00654975
ENSG00000166598.14	0.220532	0.000442592	0.00656179
ENSG00000137497.17	-0.192386	0.000444086	0.0065778
ENSG00000151491.13	0.455974	0.000450939	0.00667306
ENSG00000177133.10	-0.452347	0.000455911	0.00674033
ENSG00000144810.15	0.57846	0.000458997	0.00677963
ENSG00000134013.15	0.235024	0.000467751	0.00690248
ENSG00000064692.18	-0.489087	0.000468828	0.00691194
ENSG00000117122.13	-0.357062	0.000470052	0.00692353
ENSG00000184384.13	0.359279	0.00047265	0.00695534
ENSG00000168016.14	-0.57571	0.000473422	0.00696022
ENSG00000170921.15	-0.286464	0.000480778	0.00706182
ENSG00000167721.10	0.236728	0.00048151	0.00706602
ENSG00000116106.11	0.578109	0.000486114	0.00712697
ENSG00000089737.16	-0.157615	0.000487057	0.0071342
ENSG00000083857.13	0.216372	0.000488583	0.00714468
ENSG00000184937.13	-0.561042	0.000488675	0.00714468
ENSG00000197993.8	-0.597561	0.000492712	0.00719705
ENSG00000139926.15	0.376099	0.00049709	0.00725431
ENSG00000178980.14	-0.178277	0.000499961	0.00728949
ENSG00000137337.14	0.203201	0.000507747	0.00738939
ENSG00000105974.11	-0.406588	0.000507541	0.00738939
ENSG00000128609.14	-0.230476	0.000511816	0.00744178
ENSG00000112186.11	-0.189334	0.000512491	0.00744475
ENSG00000136628.17	0.220974	0.000513086	0.00744656
ENSG00000164023.14	0.502096	0.00051611	0.0074836
ENSG00000143878.9	-0.301067	0.000520284	0.00753722
ENSG00000165943.4	-0.185511	0.000522635	0.00756314
ENSG00000100129.17	-0.240928	0.000523029	0.00756314
ENSG00000080608.9	0.317855	0.000525862	0.00759716
ENSG00000188042.7	0.585317	0.000526935	0.00760573
ENSG00000164465.18	0.489943	0.000527546	0.00760762
ENSG00000157404.15	0.596348	0.00053121	0.00764867
ENSG00000141753.6	0.314615	0.000531359	0.00764867
ENSG00000139269.2	0.595305	0.000547468	0.0078734
ENSG00000152117.17	-0.339308	0.000549602	0.00789692
ENSG00000163947.11	-0.387261	0.000551371	0.00791515
ENSG00000072952.18	0.542011	0.000552044	0.00791763
ENSG00000172985.10	0.5413	0.000552949	0.00792343
ENSG00000128510.11	0.583263	0.000556266	0.00796375
ENSG00000115594.11	0.568755	0.000559342	0.00800057
ENSG00000132932.16	0.593038	0.00056053	0.00801032
ENSG00000171617.13	0.563721	0.000562932	0.00803739
ENSG00000134871.18	-0.255343	0.000564575	0.00805359
ENSG00000136270.13	0.213864	0.000566509	0.0080739
ENSG00000125257.14	0.434509	0.000570563	0.00812437
ENSG00000160445.10	-0.191966	0.000572328	0.00814218
ENSG00000068305.17	-0.24722	0.000573443	0.00815071
ENSG00000149428.18	0.228099	0.000578069	0.0082091
ENSG00000251669.5	0.542226	0.000581676	0.00825292
ENSG00000215386.12	-0.521282	0.000584357	0.00828354
ENSG00000152332.15	0.351302	0.000585607	0.00829383
ENSG00000164054.15	0.273283	0.000587308	0.00831049
ENSG00000163512.13	-0.220141	0.000588423	0.00831883
ENSG00000164751.14	-0.210353	0.000589799	0.00833084
ENSG00000102858.12	0.187951	0.000591511	0.00834014
ENSG00000101695.8	0.563496	0.000590986	0.00834014
ENSG00000136261.14	-0.251183	0.000592061	0.00834047
ENSG00000131791.7	0.218645	0.000595274	0.00837828
ENSG00000182492.15	0.588281	0.000600259	0.00844094
ENSG00000160209.18	0.181589	0.000600955	0.00844322
ENSG00000133422.12	0.169032	0.000609134	0.00855055
ENSG00000180914.10	-0.586812	0.00061298	0.00859214
ENSG00000163584.17	0.421756	0.000613724	0.00859214
ENSG00000141424.12	0.237313	0.000613441	0.00859214
ENSG00000247626.4	0.419872	0.000615359	0.00860742
ENSG00000145244.11	-0.323305	0.000619471	0.00864202
ENSG00000112378.11	-0.168205	0.000619451	0.00864202
ENSG00000154319.15	0.565271	0.000619033	0.00864202
ENSG00000185774.15	-0.419738	0.000626692	0.00873507
ENSG00000186765.11	-0.4645	0.000627849	0.0087435
ENSG00000061337.15	-0.419545	0.000631378	0.00878493
ENSG00000153820.12	-0.347648	0.000634721	0.00881614
ENSG00000279668.2	-0.587223	0.000634735	0.00881614
ENSG00000240429.1	-0.563787	0.00063778	0.00885067
ENSG00000128512.20	-0.331901	0.000640006	0.00886602
ENSG00000147130.14	-0.181006	0.000639633	0.00886602
ENSG00000179776.18	0.479555	0.000643287	0.00890368
ENSG00000100897.17	-0.184061	0.000654737	0.00905423
ENSG00000168938.5	-0.230538	0.000663708	0.00917029
ENSG00000067182.7	0.289647	0.000664469	0.0091728
ENSG00000148484.17	-0.190614	0.000667517	0.00920684
ENSG00000197381.15	-0.323936	0.000672999	0.00927438
ENSG00000107815.9	0.360619	0.000673681	0.00927571
ENSG00000198805.11	0.560591	0.000674292	0.00927605
ENSG00000077152.10	-0.406848	0.000676186	0.00928621
ENSG00000109743.10	0.51208	0.000676203	0.00928621
ENSG00000198755.10	-0.154592	0.000678276	0.00930661
ENSG00000117395.12	0.266836	0.000686216	0.0094074
ENSG00000115808.11	-0.227057	0.0006942	0.00950862
ENSG00000183853.17	0.274241	0.000697196	0.0095414
ENSG00000092054.12	-0.330699	0.000709178	0.009697
ENSG00000144840.9	-0.273788	0.000711054	0.00971426
ENSG00000173846.12	0.578632	0.00071309	0.00972529
ENSG00000138018.17	0.282382	0.000712877	0.00972529
ENSG00000074842.7	0.265844	0.000713769	0.00972618
ENSG00000100243.20	-0.160793	0.000720528	0.00980983
ENSG00000071539.13	0.3688	0.000722579	0.00981286
ENSG00000171714.11	-0.242602	0.000723229	0.00981286
ENSG00000011132.11	0.296447	0.000721896	0.00981286
ENSG00000102393.10	0.413869	0.000723222	0.00981286
ENSG00000052749.13	0.316403	0.000728055	0.00986988
ENSG00000061938.17	0.275667	0.00073122	0.00990431
ENSG00000105254.11	0.25392	0.000734973	0.00994664
ENSG00000103549.21	0.188499	0.000737439	0.00997148
ENSG00000164588.6	-0.52986	0.000744873	0.0100634
ENSG00000163082.9	-0.365936	0.000753894	0.0101766
ENSG00000108557.18	0.213883	0.000759239	0.01024
ENSG00000055609.17	-0.181671	0.00076292	0.0102809
ENSG00000285844.1	-0.553314	0.000763878	0.0102851
ENSG00000126562.16	0.521327	0.000765902	0.0103036
ENSG00000119401.10	0.22908	0.000769586	0.0103443
ENSG00000083123.14	-0.294639	0.000773158	0.0103835
ENSG00000115604.10	0.491736	0.000776334	0.0104173
ENSG00000112137.17	-0.384186	0.000779252	0.0104476
ENSG00000154556.18	-0.241151	0.000784554	0.0105098
ENSG00000169744.12	0.568292	0.000786218	0.0105232
ENSG00000166199.12	0.408459	0.000787438	0.0105307
ENSG00000245105.3	-0.367732	0.000789209	0.0105454
ENSG00000170515.13	0.166313	0.00079366	0.010596
ENSG00000128578.9	-0.281833	0.000800994	0.0106849
ENSG00000115233.11	0.24086	0.00080242	0.0106949
ENSG00000136869.14	0.516775	0.000803521	0.0106957
ENSG00000266053.2	-0.542871	0.000803831	0.0106957
ENSG00000107438.8	-0.202714	0.000804683	0.010698
ENSG00000119771.14	0.545892	0.000807223	0.0107096
ENSG00000182359.14	-0.474209	0.000807585	0.0107096
ENSG00000257337.6	-0.423788	0.000806943	0.0107096
ENSG00000144136.10	0.266366	0.00081012	0.0107343
ENSG00000158528.11	-0.327381	0.000811301	0.0107406
ENSG00000179431.6	0.547919	0.000811953	0.0107406
ENSG00000085832.16	-0.218105	0.000818971	0.0108058
ENSG00000134107.4	0.509208	0.000820522	0.0108058
ENSG00000039560.13	0.334941	0.000820976	0.0108058
ENSG00000198718.12	-0.248773	0.000820256	0.0108058
ENSG00000099814.15	0.240938	0.000818059	0.0108058
ENSG00000126953.6	0.446327	0.000820309	0.0108058
ENSG00000144043.11	0.206075	0.000832732	0.0109514
ENSG00000070269.13	-0.330728	0.000835863	0.0109834
ENSG00000189410.11	0.574845	0.00083764	0.0109886
ENSG00000196323.13	-0.227593	0.000837273	0.0109886
ENSG00000184232.8	0.544009	0.000838809	0.0109948
ENSG00000186310.9	-0.287428	0.000849933	0.0111314
ENSG00000108840.15	-0.236879	0.000860979	0.0112667
ENSG00000153823.18	0.528807	0.000864218	0.0112935
ENSG00000231776.5	-0.571986	0.000864455	0.0112935
ENSG00000165732.12	0.209434	0.000867374	0.0113223
ENSG00000268061.5	-0.433807	0.000876918	0.0114281
ENSG00000078804.12	0.230349	0.000876499	0.0114281
ENSG00000013561.17	0.289281	0.000878125	0.0114344
ENSG00000172269.18	0.263756	0.000882679	0.0114843
ENSG00000143028.8	0.355795	0.000884415	0.0114954
ENSG00000084754.11	-0.178552	0.00088499	0.0114954
ENSG00000154767.14	0.293972	0.000888511	0.0115274
ENSG00000260852.1	0.467415	0.00088891	0.0115274
ENSG00000122477.12	-0.316301	0.000890613	0.0115401
ENSG00000160208.12	0.242464	0.000891631	0.0115438
ENSG00000123636.17	-0.205291	0.000896939	0.0116031
ENSG00000196924.15	0.157446	0.00090189	0.0116576
ENSG00000222009.8	0.54903	0.000914803	0.0118148
ENSG00000135622.12	0.322167	0.000929563	0.0119888
ENSG00000121989.14	-0.314909	0.000930234	0.0119888
ENSG00000260641.1	-0.467982	0.000930543	0.0119888
ENSG00000169813.16	0.175253	0.00093326	0.012014
ENSG00000224152.1	-0.402218	0.000938985	0.0120681
ENSG00000235437.7	0.204832	0.000938569	0.0120681
ENSG00000165424.6	-0.199816	0.000944104	0.012124
ENSG00000166197.16	0.195626	0.00095061	0.0121977
ENSG00000004139.13	0.382811	0.000961238	0.0123241
ENSG00000181789.14	0.198001	0.000975344	0.0124847
ENSG00000171067.10	0.265898	0.00097501	0.0124847
ENSG00000014641.17	-0.139722	0.000978683	0.0125173
ENSG00000137100.15	-0.222078	0.000984782	0.0125852
ENSG00000114650.19	-0.249434	0.000992456	0.0126649
ENSG00000112473.17	0.189917	0.000993417	0.0126649
ENSG00000030110.12	0.247677	0.000993121	0.0126649
ENSG00000099725.14	0.398274	0.00100104	0.0127518
ENSG00000270885.1	0.398155	0.00100472	0.0127884
ENSG00000119471.14	-0.236552	0.00100607	0.0127953
ENSG00000196482.16	-0.228654	0.00101217	0.0128312
ENSG00000164815.10	0.379084	0.00101147	0.0128312
ENSG00000148180.19	-0.334976	0.00101295	0.0128312
ENSG00000128849.10	0.291421	0.00101235	0.0128312
ENSG00000184979.9	0.564533	0.00101042	0.0128312
ENSG00000020181.17	0.25815	0.00102062	0.0129181
ENSG00000197696.9	0.556242	0.00102558	0.0129705
ENSG00000133872.13	-0.183315	0.00102788	0.0129892
ENSG00000124429.17	-0.561661	0.00102882	0.0129908
ENSG00000142541.16	-0.168918	0.00103054	0.0130021
ENSG00000088970.15	-0.35966	0.00103516	0.01305
ENSG00000153391.15	-0.384049	0.00103919	0.0130904
ENSG00000186350.10	-0.205466	0.00104045	0.0130957
ENSG00000196411.9	0.208116	0.00104231	0.0131087
ENSG00000169891.17	-0.342253	0.00105292	0.0132317
ENSG00000129946.10	-0.362129	0.00105439	0.0132397
ENSG00000172264.17	-0.413411	0.00105683	0.0132597
ENSG00000197747.8	0.562272	0.00106309	0.0133278
ENSG00000166833.20	0.268009	0.00106645	0.0133593
ENSG00000140650.11	0.324287	0.00106906	0.0133814
ENSG00000184697.6	-0.254668	0.00107262	0.0134154
ENSG00000176623.11	-0.208448	0.00107512	0.013436
ENSG00000143158.10	-0.20034	0.00107676	0.013446
ENSG00000162836.11	-0.293357	0.00108412	0.0134952
ENSG00000056972.18	-0.306096	0.00108187	0.0134952
ENSG00000197467.14	0.516058	0.00108362	0.0134952
ENSG00000277161.1	0.363553	0.00108374	0.0134952
ENSG00000144485.10	-0.340955	0.00109073	0.0135669
ENSG00000111452.12	-0.209114	0.0010948	0.0135969
ENSG00000105373.18	-0.260382	0.00109487	0.0135969
ENSG00000140854.12	0.291471	0.00109863	0.0136331
ENSG00000124507.10	0.448555	0.00110229	0.0136677
ENSG00000137309.19	0.237913	0.00110612	0.0137044
ENSG00000237298.9	-0.548728	0.00110968	0.0137379
ENSG00000072786.12	0.330135	0.00111365	0.0137761
ENSG00000105088.8	0.351822	0.00111609	0.0137956
ENSG00000151689.12	0.526732	0.00112089	0.0138333
ENSG00000110274.15	0.25764	0.00112008	0.0138333
ENSG00000128228.4	0.415168	0.00112246	0.0138419
ENSG00000157388.16	-0.412908	0.00112866	0.0139076
ENSG00000026559.13	0.531637	0.00113985	0.0140346
ENSG00000101220.17	0.330024	0.001141	0.0140378
ENSG00000261556.9	0.538339	0.00114242	0.0140444
ENSG00000130032.15	-0.425584	0.0011451	0.0140663
ENSG00000103932.11	0.263213	0.00114628	0.0140699
ENSG00000127022.14	0.188496	0.00114888	0.01408
ENSG00000181649.6	0.559354	0.00114856	0.01408
ENSG00000146425.10	-0.192579	0.00115391	0.0141307
ENSG00000087269.15	0.233369	0.00115856	0.0141767
ENSG00000019485.13	-0.235872	0.0011699	0.0143044
ENSG00000122729.18	0.216495	0.00117144	0.0143122
ENSG00000141480.17	0.333474	0.00117577	0.014354
ENSG00000198478.7	-0.308338	0.00119461	0.0145728
ENSG00000157379.13	-0.373462	0.00120593	0.0146882
ENSG00000265096.1	-0.553318	0.00120574	0.0146882
ENSG00000114279.13	-0.303744	0.00121058	0.0147222
ENSG00000055483.19	0.186163	0.0012099	0.0147222
ENSG00000188522.14	0.44188	0.00124957	0.0151796
ENSG00000081923.13	0.551999	0.00125011	0.0151796
ENSG00000138675.16	-0.501783	0.00125274	0.0152
ENSG00000132507.17	0.198982	0.00126031	0.0152801
ENSG00000095261.13	-0.245439	0.00126717	0.0153514
ENSG00000144057.15	0.551949	0.0012736	0.0154081
ENSG00000161270.19	-0.524795	0.00127473	0.0154081
ENSG00000101079.20	-0.25334	0.00127476	0.0154081
ENSG00000153404.14	-0.217992	0.00128654	0.0155363
ENSG00000165609.12	0.276659	0.00128733	0.0155363
ENSG00000075415.12	-0.135825	0.00129649	0.0156349
ENSG00000239305.6	-0.262706	0.00130033	0.0156693
ENSG00000188766.12	0.460797	0.00130214	0.0156792
ENSG00000213523.10	0.230566	0.00130506	0.0157024
ENSG00000134313.15	-0.180079	0.00131694	0.0158213
ENSG00000173068.17	0.457873	0.00131652	0.0158213
ENSG00000185924.6	-0.356905	0.00132183	0.0158679
ENSG00000172831.11	-0.224731	0.00132487	0.0158924
ENSG00000072415.8	-0.285779	0.00132741	0.0159108
ENSG00000130770.17	-0.15863	0.00133245	0.0159402
ENSG00000144744.16	-0.158289	0.00133242	0.0159402
ENSG00000144746.6	-0.138374	0.00133288	0.0159402
ENSG00000112304.10	-0.256011	0.00133804	0.0159899
ENSG00000119559.15	0.261864	0.00134015	0.0160029
ENSG00000228526.7	0.420005	0.00136597	0.016299
ENSG00000155085.15	-0.29413	0.00137149	0.0163501
ENSG00000065320.8	0.549939	0.00137232	0.0163501
ENSG00000112406.4	-0.336592	0.00139342	0.016589
ENSG00000150753.11	0.209723	0.00139796	0.0166306
ENSG00000181467.4	0.33053	0.00141611	0.0168338
ENSG00000061676.14	-0.126593	0.00141895	0.0168423
ENSG00000106348.17	0.294894	0.00141876	0.0168423
ENSG00000106245.10	0.263341	0.00144575	0.017122
ENSG00000148600.14	0.536751	0.00144474	0.017122
ENSG00000165912.15	-0.344678	0.00144451	0.017122
ENSG00000085063.15	-0.212495	0.00145006	0.0171601
ENSG00000164309.14	-0.243492	0.00145453	0.0172002
ENSG00000244754.8	-0.193406	0.00145818	0.0172305
ENSG00000186205.12	-0.323841	0.00147002	0.0173445
ENSG00000144559.10	0.314583	0.00146911	0.0173445
ENSG00000091640.7	-0.18427	0.00147609	0.0173901
ENSG00000090006.17	-0.321877	0.00147508	0.0173901
ENSG00000275832.4	0.268674	0.00147764	0.0173955
ENSG00000178033.5	0.492312	0.00148017	0.0173994
ENSG00000177106.15	0.335849	0.00147992	0.0173994
ENSG00000137261.13	-0.405668	0.00148787	0.017477
ENSG00000125744.11	-0.329773	0.00148981	0.0174868
ENSG00000143369.14	0.527218	0.00149264	0.017507
ENSG00000135365.15	-0.18776	0.00149549	0.0175275
ENSG00000144644.14	-0.383516	0.0014994	0.0175473
ENSG00000177932.6	-0.371506	0.0014985	0.0175473
ENSG00000274276.4	0.356141	0.00150511	0.0176011
ENSG00000198324.13	-0.316591	0.00150953	0.0176397
ENSG00000080546.13	0.259743	0.00151216	0.0176575
ENSG00000117595.11	-0.416457	0.00151885	0.0177094
ENSG00000067066.16	0.47843	0.00151811	0.0177094
ENSG00000235169.8	-0.394508	0.00152604	0.0177802
ENSG00000154814.13	0.272184	0.00152823	0.0177927
ENSG00000151458.11	-0.283306	0.00154523	0.0179773
ENSG00000156976.16	-0.141723	0.00154642	0.017978
ENSG00000117228.9	0.505275	0.00154992	0.0179926
ENSG00000145476.15	0.32232	0.00154995	0.0179926
ENSG00000115232.13	0.519836	0.00155416	0.0180282
ENSG00000145901.15	-0.217035	0.0015561	0.0180376
ENSG00000171121.16	-0.535236	0.00155924	0.0180608
ENSG00000138758.11	-0.300266	0.00157218	0.0181973
ENSG00000136720.6	0.283171	0.00157559	0.0182235
ENSG00000104738.17	0.22152	0.00157894	0.0182489
ENSG00000154096.13	0.468638	0.00159037	0.0183675
ENSG00000136040.8	0.529544	0.00159423	0.0183987
ENSG00000168411.13	0.241988	0.00159663	0.018413
ENSG00000142611.16	-0.490422	0.00159914	0.0184151
ENSG00000116688.16	0.174965	0.00159837	0.0184151
ENSG00000279519.1	-0.477816	0.00160637	0.0184849
ENSG00000071127.16	0.18307	0.00160773	0.0184871
ENSG00000184792.15	-0.304749	0.00161059	0.0184964
ENSG00000100138.14	-0.193692	0.00161087	0.0184964
ENSG00000175206.10	0.542364	0.00161627	0.018545
ENSG00000197785.13	0.247467	0.00161745	0.0185451
ENSG00000085999.11	0.439234	0.0016291	0.0186381
ENSG00000072110.13	0.237031	0.00162817	0.0186381
ENSG00000198034.10	-0.16399	0.0016277	0.0186381
ENSG00000170759.10	0.176708	0.00163255	0.0186642
ENSG00000133112.16	-0.175465	0.00163628	0.0186933
ENSG00000167107.12	-0.269893	0.00163825	0.0186983
ENSG00000100029.17	0.279136	0.00163908	0.0186983
ENSG00000138449.10	-0.347685	0.00164863	0.0187937
ENSG00000205060.10	0.277969	0.00165176	0.0188158
ENSG00000159063.12	0.250707	0.00165346	0.0188216
ENSG00000128045.6	0.452062	0.00165577	0.0188344
ENSG00000168734.13	-0.253873	0.00165788	0.0188449
ENSG00000124098.9	-0.220454	0.00166396	0.0189004
ENSG00000180198.16	0.300328	0.00167403	0.0190011
ENSG00000076604.14	0.329387	0.00167532	0.0190021
ENSG00000143669.13	-0.341555	0.00169495	0.019211
ENSG00000144583.4	0.503543	0.0016975	0.0192262
ENSG00000182117.5	-0.205048	0.00170381	0.0192838
ENSG00000150401.14	-0.356936	0.00171393	0.0193846
ENSG00000068654.15	0.25554	0.00171648	0.0193857
ENSG00000165028.11	-0.367395	0.00171619	0.0193857
ENSG00000128274.16	-0.304009	0.00172445	0.0194618
ENSG00000225950.8	-0.445048	0.00173455	0.0195619
ENSG00000167085.11	0.180412	0.00174082	0.0196186
ENSG00000186522.14	-0.208246	0.00174358	0.0196218
ENSG00000158301.18	-0.208558	0.00174311	0.0196218
ENSG00000007202.14	0.163511	0.001752	0.0197025
ENSG00000088205.12	0.19982	0.0017669	0.0198419
ENSG00000164889.13	0.162559	0.00176573	0.0198419
ENSG00000108021.20	0.231247	0.00177125	0.0198767
ENSG00000210100.1	-0.478094	0.00177767	0.0199346
ENSG00000239828.6	-0.509233	0.00177987	0.0199451
ENSG00000006704.10	-0.177216	0.0017912	0.0200579
ENSG00000079308.18	-0.253536	0.00180218	0.0201523
ENSG00000152818.18	-0.223156	0.00180144	0.0201523
ENSG00000089220.4	-0.155718	0.00180518	0.0201717
ENSG00000172366.19	0.233487	0.0018128	0.0202425
ENSG00000186184.17	-0.201782	0.00182161	0.0203265
ENSG00000161791.13	0.422576	0.00183675	0.020481
ENSG00000108848.15	-0.240836	0.00187132	0.0208519
ENSG00000186468.12	-0.150471	0.0018808	0.0209328
ENSG00000110427.15	0.461021	0.00188123	0.0209328
ENSG00000198842.9	-0.265955	0.00188707	0.0209801
ENSG00000130222.10	-0.501285	0.00188813	0.0209801
ENSG00000170074.19	0.53305	0.00189299	0.0210194
ENSG00000274642.1	-0.384973	0.00189616	0.0210398
ENSG00000197894.10	-0.196243	0.00189983	0.0210658
ENSG00000112394.16	-0.451003	0.00190467	0.0211046
ENSG00000116731.22	0.176216	0.00191305	0.0211827
ENSG00000214796.8	0.520661	0.00191733	0.0212153
ENSG00000123416.15	0.16424	0.00191893	0.0212181
ENSG00000163359.15	0.492077	0.00192866	0.0213005
ENSG00000259129.5	-0.410322	0.00192907	0.0213005
ENSG00000103423.13	0.170106	0.00193069	0.0213035
ENSG00000141161.11	-0.163902	0.00193356	0.0213204
ENSG00000164032.11	0.229188	0.00193759	0.0213499
ENSG00000230461.8	-0.417022	0.00194025	0.0213631
ENSG00000150722.10	-0.533737	0.00194284	0.0213631
ENSG00000132205.10	-0.214578	0.00194158	0.0213631
ENSG00000140750.16	-0.242197	0.00195268	0.0214565
ENSG00000196083.9	-0.302171	0.00196094	0.0215133
ENSG00000122574.10	-0.227299	0.00195988	0.0215133
ENSG00000125845.6	0.530663	0.00196293	0.0215133
ENSG00000126947.12	-0.167605	0.00196329	0.0215133
ENSG00000102109.8	0.451249	0.00196802	0.0215502
ENSG00000167513.8	0.290784	0.00197094	0.0215673
ENSG00000182836.9	-0.255593	0.00197231	0.0215674
ENSG00000130518.16	-0.528725	0.00197474	0.021579
ENSG00000132382.14	0.229176	0.00197613	0.0215793
ENSG00000183971.7	0.501149	0.0019798	0.0216045
ENSG00000107036.11	0.217286	0.00198342	0.0216292
ENSG00000100065.14	0.432809	0.00199233	0.0217114
ENSG00000008869.11	-0.169185	0.00199997	0.0217697
ENSG00000154330.12	-0.168687	0.00200044	0.0217697
ENSG00000182771.18	-0.255327	0.00200466	0.0218006
ENSG00000112837.16	-0.515652	0.00201662	0.0219157
ENSG00000198774.4	-0.412086	0.0020222	0.0219613
ENSG00000090273.13	0.186202	0.0020252	0.0219744
ENSG00000148303.16	-0.157289	0.00202619	0.0219744
ENSG00000011376.10	0.225904	0.00202798	0.0219788
ENSG00000237732.9	-0.504905	0.00203622	0.022053
ENSG00000109475.16	-0.195227	0.00204347	0.0221031
ENSG00000197705.9	-0.520192	0.00204363	0.0221031
ENSG00000166963.12	0.293253	0.00205554	0.0222015
ENSG00000126456.15	0.249642	0.00205421	0.0222015
ENSG00000013392.7	-0.261181	0.0020744	0.0223899
ENSG00000182325.10	0.351194	0.0020981	0.0226303
ENSG00000114867.20	0.121218	0.00210564	0.0226962
ENSG00000123933.16	-0.182324	0.0021134	0.0227644
ENSG00000164134.12	0.217934	0.00211911	0.0228103
ENSG00000085721.12	0.272209	0.00212492	0.0228573
ENSG00000273733.1	-0.528453	0.0021292	0.0228878
ENSG00000003402.19	-0.331375	0.00214581	0.0230507
ENSG00000112769.18	-0.296818	0.00216623	0.0232543
ENSG00000107798.17	-0.445783	0.00216978	0.0232766
ENSG00000231312.6	-0.422086	0.00217443	0.0232949
ENSG00000147471.11	-0.206432	0.00217369	0.0232949
ENSG00000142784.15	-0.152658	0.00217899	0.0232965
ENSG00000120875.8	0.527668	0.00217715	0.0232965
ENSG00000050438.16	0.502171	0.00217881	0.0232965
ENSG00000003147.18	-0.312015	0.0021824	0.0233172
ENSG00000249307.5	-0.524612	0.00218662	0.0233466
ENSG00000204070.9	0.320373	0.00219271	0.0233836
ENSG00000142156.14	-0.248131	0.00219304	0.0233836
ENSG00000167562.12	0.384682	0.00219967	0.0234385
ENSG00000151726.13	-0.221507	0.00220125	0.0234395
ENSG00000164674.15	-0.364137	0.0022034	0.0234467
ENSG00000171552.12	0.21782	0.0022123	0.0235256
ENSG00000144834.13	0.488901	0.0022267	0.0236628
ENSG00000114948.12	-0.255698	0.00223153	0.0236665
ENSG00000144476.5	0.459349	0.00222976	0.0236665
ENSG00000136044.11	-0.24332	0.00223123	0.0236665
ENSG00000141639.11	-0.347432	0.00223775	0.0237165
ENSG00000250448.1	-0.506855	0.00224505	0.023778
ENSG00000129534.13	-0.297514	0.00224992	0.0238136
ENSG00000115306.15	0.146092	0.00225363	0.023821
ENSG00000141258.12	-0.195938	0.00225243	0.023821
ENSG00000119927.13	0.229297	0.00226146	0.0238879
ENSG00000134375.10	0.251044	0.00226549	0.0239145
ENSG00000260025.1	-0.52508	0.00227958	0.0239514
ENSG00000119048.7	-0.188925	0.00227828	0.0239514
ENSG00000188343.12	-0.19531	0.00227128	0.0239514
ENSG00000247077.6	0.173233	0.00227925	0.0239514
ENSG00000129480.12	-0.351931	0.00227509	0.0239514
ENSG00000173812.10	0.222042	0.00227712	0.0239514
ENSG00000188612.11	-0.169992	0.00227653	0.0239514
ENSG00000198692.9	-0.204213	0.00228209	0.0239619
ENSG00000197093.10	0.524034	0.00228842	0.0240124
ENSG00000223791.1	-0.520868	0.00229112	0.0240249
ENSG00000211448.11	0.365315	0.00231073	0.0242145
ENSG00000062038.13	-0.347436	0.00231647	0.0242586
ENSG00000137507.11	0.435588	0.00232412	0.0243227
ENSG00000075426.11	0.370087	0.00233095	0.024378
ENSG00000144566.10	-0.169077	0.00233614	0.0244161
ENSG00000170677.5	-0.203918	0.00234151	0.0244561
ENSG00000277586.2	0.508686	0.00235839	0.0246161
ENSG00000160404.17	0.381307	0.00236487	0.0246676
ENSG00000179632.9	-0.154369	0.00237186	0.0247242
ENSG00000205758.11	-0.253478	0.00237401	0.0247303
ENSG00000114646.9	-0.42584	0.00237601	0.0247348
ENSG00000162384.13	-0.276137	0.00238563	0.0247935
ENSG00000275131.3	-0.316889	0.00238791	0.0247935
ENSG00000145220.13	0.386842	0.00238533	0.0247935
ENSG00000167986.13	-0.122362	0.0023871	0.0247935
ENSG00000178917.16	0.522582	0.00238994	0.0247984
ENSG00000150990.7	0.292485	0.00239472	0.0248317
ENSG00000149256.15	0.321692	0.00240052	0.0248756
ENSG00000183431.11	0.218176	0.00240715	0.0249279
ENSG00000128050.8	0.176667	0.00240877	0.0249285
ENSG00000167720.12	-0.268338	0.00241958	0.025024
ENSG00000105419.17	0.381359	0.00242734	0.0250878
ENSG00000092439.14	-0.219234	0.002435	0.0251186
ENSG00000033800.13	-0.154027	0.00243507	0.0251186
ENSG00000102038.15	-0.229347	0.00243441	0.0251186
ENSG00000204851.6	0.456255	0.00244135	0.0251668
ENSG00000171720.9	-0.193835	0.00244324	0.02517
ENSG00000114529.12	0.353971	0.0024665	0.025393
ENSG00000236829.9	-0.512837	0.00247491	0.0254631
ENSG00000165661.16	0.314887	0.00249356	0.0256383
ENSG00000105698.15	-0.183385	0.00249674	0.0256544
ENSG00000139734.18	0.306854	0.00250118	0.0256834
ENSG00000065328.16	0.390022	0.0025057	0.025713
ENSG00000162878.12	0.258893	0.0025233	0.0258602
ENSG00000211459.2	-0.301666	0.00252278	0.0258602
ENSG00000100003.17	0.515899	0.00253345	0.0259474
ENSG00000148680.15	0.492791	0.00256263	0.0262163
ENSG00000235217.6	-0.275747	0.00256301	0.0262163
ENSG00000130204.12	0.190396	0.0025698	0.0262687
ENSG00000170899.10	-0.267825	0.00257471	0.0263019
ENSG00000226562.3	0.51464	0.00258812	0.0264218
ENSG00000175197.12	0.444152	0.00259174	0.0264418
ENSG00000138131.3	-0.296671	0.00259385	0.0264463
ENSG00000283538.2	-0.500507	0.00259561	0.0264472
ENSG00000086666.18	-0.193799	0.0026029	0.0265044
ENSG00000119938.8	-0.249223	0.00260487	0.0265074
ENSG00000181830.8	0.283445	0.00260748	0.0265169
ENSG00000147421.17	-0.188488	0.00261327	0.0265587
ENSG00000162909.17	0.432496	0.00263268	0.0267388
ENSG00000185104.19	0.205573	0.00264669	0.0268639
ENSG00000166295.8	-0.203056	0.00265467	0.0269276
ENSG00000121749.15	-0.256684	0.00266097	0.0269743
ENSG00000143162.8	-0.207553	0.00266655	0.0269962
ENSG00000255302.4	-0.147253	0.002666	0.0269962
ENSG00000179051.13	0.188588	0.00268244	0.0271224
ENSG00000155100.10	0.309305	0.00268088	0.0271224
ENSG00000116199.11	-0.172933	0.00269649	0.0272471
ENSG00000223459.6	-0.4255	0.00270299	0.0272954
ENSG00000067992.13	-0.287998	0.00270487	0.027297
ENSG00000138031.14	0.472819	0.00271389	0.0273705
ENSG00000107566.13	0.302819	0.00271651	0.0273795
ENSG00000171208.9	0.405076	0.00272114	0.0274088
ENSG00000152580.8	-0.503648	0.00273148	0.0274838
ENSG00000212747.4	-0.218633	0.00273206	0.0274838
ENSG00000101974.14	0.336231	0.00273675	0.0275134
ENSG00000183337.16	0.170653	0.00274234	0.0275522
ENSG00000118946.11	-0.445848	0.00275512	0.0276631
ENSG00000109917.10	0.289162	0.00275908	0.0276852
ENSG00000132646.10	0.189388	0.00278124	0.0278899
ENSG00000065060.16	0.173678	0.00278993	0.0279511
ENSG00000173334.3	0.338936	0.00279088	0.0279511
ENSG00000100097.11	0.512254	0.0027987	0.0280118
ENSG00000120727.12	-0.152643	0.00280984	0.0281055
ENSG00000100558.8	-0.46238	0.0028139	0.0281201
ENSG00000168234.12	0.491577	0.00281485	0.0281201
ENSG00000143537.13	0.269903	0.00282071	0.0281609
ENSG00000090013.10	-0.338997	0.00283685	0.0283042
ENSG00000135074.15	0.255245	0.00284942	0.0284116
ENSG00000228016.1	-0.481118	0.00286037	0.0284697
ENSG00000171877.20	-0.33112	0.00286063	0.0284697
ENSG00000140807.6	-0.509336	0.00285939	0.0284697
ENSG00000138801.8	0.253374	0.00286444	0.0284718
ENSG00000100426.6	0.19334	0.00286393	0.0284718
ENSG00000154358.20	-0.262349	0.0028691	0.0285002
ENSG00000079134.11	-0.24387	0.0028936	0.0287256
ENSG00000139329.4	0.512857	0.00290387	0.0288095
ENSG00000182263.13	-0.232878	0.00291141	0.0288317
ENSG00000160972.9	-0.225437	0.00291157	0.0288317
ENSG00000185070.10	0.47024	0.00291147	0.0288317
ENSG00000124532.14	0.169137	0.00291823	0.0288689
ENSG00000132388.12	-0.178757	0.00291987	0.0288689
ENSG00000160570.13	-0.233333	0.00292262	0.0288689
ENSG00000100284.20	-0.23725	0.00292251	0.0288689
ENSG00000104723.20	-0.169254	0.00293005	0.0289242
ENSG00000000457.13	-0.245544	0.00294582	0.0290617
ENSG00000158882.14	0.249396	0.00294972	0.0290669
ENSG00000109445.10	-0.149342	0.00295001	0.0290669
ENSG00000137177.19	-0.134606	0.00295298	0.029069
ENSG00000130520.10	0.181291	0.0029539	0.029069
ENSG00000150672.17	-0.463969	0.00295746	0.029086
ENSG00000261373.1	0.511354	0.00298414	0.0293302
ENSG00000147400.8	-0.195426	0.00299531	0.0294217
ENSG00000275896.5	-0.345634	0.00300495	0.0294808
ENSG00000108576.9	-0.482069	0.00300505	0.0294808
ENSG00000139687.15	-0.164767	0.00301017	0.0295127
ENSG00000108561.8	0.186268	0.00301268	0.029519
ENSG00000122085.16	-0.198241	0.00303629	0.0296957
ENSG00000172239.13	-0.165936	0.00303633	0.0296957
ENSG00000149218.4	0.438082	0.00303521	0.0296957
ENSG00000134775.15	-0.166493	0.00304917	0.0298029
ENSG00000084073.8	0.245234	0.00305973	0.0298824
ENSG00000003056.7	0.182336	0.00306108	0.0298824
ENSG00000225968.7	0.254897	0.00306686	0.0299203
ENSG00000260398.1	-0.49441	0.00308697	0.0300979
ENSG00000165349.11	0.470933	0.00309384	0.0301464
ENSG00000108669.16	-0.262669	0.00309898	0.0301779
ENSG00000085760.14	0.241475	0.00311051	0.0302716
ENSG00000099364.16	0.212991	0.00311328	0.0302799
ENSG00000173041.11	-0.452359	0.00312062	0.0303141
ENSG00000178947.8	-0.279533	0.00311981	0.0303141
ENSG00000082397.17	-0.139159	0.0031368	0.0304525
ENSG00000164741.14	-0.255269	0.00314575	0.0305207
ENSG00000157693.14	0.45299	0.0031482	0.0305258
ENSG00000269028.3	-0.504497	0.0031544	0.0305672
ENSG00000078699.21	-0.198035	0.00316443	0.0306457
ENSG00000139998.15	0.271676	0.00316865	0.0306677
ENSG00000285410.1	-0.361495	0.00317463	0.0307069
ENSG00000018625.14	-0.506708	0.00318591	0.0307783
ENSG00000118507.16	-0.391529	0.00318403	0.0307783
ENSG00000118160.13	0.50001	0.00319497	0.030847
ENSG00000163703.17	-0.267988	0.00319836	0.0308526
ENSG00000102796.10	-0.43441	0.00319945	0.0308526
ENSG00000213281.4	0.21887	0.00320417	0.0308638
ENSG00000179348.11	0.499305	0.00320454	0.0308638
ENSG00000167244.19	0.500966	0.00320646	0.0308638
ENSG00000260244.1	-0.185272	0.00321232	0.0309015
ENSG00000100439.10	-0.164421	0.00321663	0.0309242
ENSG00000104325.6	-0.219866	0.00322714	0.0310064
ENSG00000135063.19	-0.257313	0.00323903	0.0311017
ENSG00000226174.6	-0.490477	0.00324965	0.0311848
ENSG00000082438.15	-0.314475	0.00325389	0.0312066
ENSG00000204619.7	0.203689	0.00326189	0.0312352
ENSG00000107771.16	-0.169818	0.00326001	0.0312352
ENSG00000173156.6	0.236989	0.00326279	0.0312352
ENSG00000162407.8	-0.346791	0.00327392	0.0313228
ENSG00000186635.14	0.272917	0.00329016	0.0314219
ENSG00000149201.9	0.497426	0.00329023	0.0314219
ENSG00000258655.2	-0.348828	0.00328924	0.0314219
ENSG00000156113.22	0.465005	0.00330258	0.0315208
ENSG00000111711.9	0.293842	0.00330531	0.0315279
ENSG00000178568.14	-0.253173	0.00331368	0.0315887
ENSG00000177119.15	-0.191563	0.00331714	0.0316027
ENSG00000136068.14	0.227661	0.00332011	0.0316119
ENSG00000110660.14	0.440417	0.00332632	0.031652
ENSG00000157869.14	-0.25047	0.00334262	0.031788
ENSG00000122863.5	0.307685	0.00334589	0.0318
ENSG00000162368.13	0.217071	0.00335188	0.0318288
ENSG00000116604.17	-0.139253	0.00335294	0.0318288
ENSG00000223393.1	-0.444504	0.00335618	0.0318405
ENSG00000084092.6	-0.205238	0.00338391	0.03207
ENSG00000131711.14	0.424923	0.00338558	0.03207
ENSG00000129682.15	-0.21915	0.00338645	0.03207
ENSG00000148541.12	-0.223907	0.00339042	0.0320884
ENSG00000117226.11	0.492974	0.00339423	0.0321053
ENSG00000072756.16	0.315289	0.00339971	0.0321379
ENSG00000235173.6	0.264572	0.00341062	0.0322218
ENSG00000197386.12	0.165141	0.00342053	0.0322769
ENSG00000109956.12	0.496253	0.00341914	0.0322769
ENSG00000134987.11	0.26171	0.00343839	0.0324113
ENSG00000196923.13	0.19835	0.00343887	0.0324113
ENSG00000157954.14	-0.156855	0.00344624	0.0324469
ENSG00000136908.17	0.253649	0.00344674	0.0324469
ENSG00000073921.17	0.15744	0.00346111	0.0325629
ENSG00000183324.10	-0.439191	0.00347643	0.0326681
ENSG00000198336.9	-0.243965	0.00347533	0.0326681
ENSG00000172197.10	-0.322136	0.0034818	0.0326992
ENSG00000070778.12	-0.161466	0.00348472	0.0327072
ENSG00000137413.15	-0.239502	0.00348808	0.0327193
ENSG00000072832.14	0.501182	0.00349087	0.0327261
ENSG00000165416.14	0.183004	0.00349472	0.0327429
ENSG00000097021.19	0.324698	0.00349727	0.0327473
ENSG00000198420.9	-0.264741	0.00350175	0.0327699
ENSG00000084774.13	0.233204	0.00350879	0.0328164
ENSG00000148908.14	-0.502415	0.00351544	0.0328592
ENSG00000239887.4	-0.306242	0.00352623	0.0329406
ENSG00000132359.14	-0.354632	0.00353112	0.0329668
ENSG00000187068.2	0.500241	0.00355167	0.0331392
ENSG00000119408.16	0.256848	0.0035567	0.0331666
ENSG00000273749.4	0.230923	0.00356109	0.0331723
ENSG00000005100.12	0.231909	0.00356151	0.0331723
ENSG00000173209.23	-0.318002	0.00358347	0.0333436
ENSG00000152128.13	0.266071	0.00358411	0.0333436
ENSG00000182287.14	-0.251884	0.00358755	0.033356
ENSG00000122359.17	-0.200087	0.00359152	0.0333733
ENSG00000133789.14	-0.256704	0.0036269	0.0336683
ENSG00000196465.10	-0.21323	0.00362965	0.0336683
ENSG00000167543.15	0.209878	0.00362873	0.0336683
ENSG00000152795.17	-0.199869	0.00363412	0.0336757
ENSG00000145715.14	-0.232255	0.00363586	0.0336757
ENSG00000198795.10	-0.22736	0.00363683	0.0336757
ENSG00000105726.16	0.203912	0.00364901	0.0337688
ENSG00000154553.14	0.500006	0.00365191	0.0337759
ENSG00000109572.13	-0.261179	0.00367753	0.0339822
ENSG00000101000.5	0.494894	0.00367851	0.0339822
ENSG00000231999.6	-0.460868	0.00368939	0.0340628
ENSG00000140391.14	-0.150166	0.00369777	0.0341005
ENSG00000007237.18	0.162853	0.00369699	0.0341005
ENSG00000165914.14	-0.212958	0.00371404	0.0342306
ENSG00000153113.23	-0.151802	0.00371873	0.034234
ENSG00000227544.8	-0.328904	0.00371732	0.034234
ENSG00000165113.12	-0.293621	0.00372899	0.0343084
ENSG00000125834.12	0.180627	0.0037477	0.0344605
ENSG00000138138.13	0.194689	0.00375392	0.0344977
ENSG00000169641.13	0.128264	0.00375854	0.0345201
ENSG00000152127.8	0.265868	0.0037708	0.0346127
ENSG00000164120.13	-0.4476	0.00379102	0.034758
ENSG00000145675.14	-0.300047	0.00378926	0.034758
ENSG00000163377.15	0.488974	0.00381375	0.0349461
ENSG00000170634.12	-0.293956	0.00382219	0.0349549
ENSG00000155511.17	0.488694	0.00381811	0.0349549
ENSG00000095787.21	-0.146241	0.00382795	0.0349549
ENSG00000060339.13	0.221953	0.00382411	0.0349549
ENSG00000151131.10	0.25999	0.00382671	0.0349549
ENSG00000174938.14	0.411568	0.00381938	0.0349549
ENSG00000140992.18	0.136325	0.00383293	0.0349802
ENSG00000112033.13	-0.346507	0.00385424	0.0351544
ENSG00000105197.10	0.219147	0.0038657	0.0352386
ENSG00000232450.1	0.495458	0.00388558	0.0353994
ENSG00000165997.4	-0.203262	0.00388981	0.0354176
ENSG00000246662.6	-0.493466	0.00389264	0.035423
ENSG00000183580.9	-0.306276	0.00391663	0.0356161
ENSG00000112039.4	-0.237853	0.00391836	0.0356161
ENSG00000084234.17	-0.217911	0.00392888	0.0356912
ENSG00000176890.15	0.199579	0.00393457	0.035702
ENSG00000125351.11	0.285668	0.00393404	0.035702
ENSG00000170889.13	-0.152052	0.00396478	0.0359555
ENSG00000151320.10	-0.176905	0.00397646	0.0360408
ENSG00000163132.6	0.407898	0.00398587	0.0360848
ENSG00000049130.15	0.476785	0.00398435	0.0360848
ENSG00000164904.17	-0.17617	0.00402319	0.036392
ENSG00000124942.13	-0.301774	0.00402441	0.036392
ENSG00000155330.9	-0.183488	0.00403587	0.0364749
ENSG00000115290.9	-0.39594	0.00403892	0.0364816
ENSG00000100605.16	-0.184236	0.00406424	0.0366685
ENSG00000138593.8	-0.189085	0.00406344	0.0366685
ENSG00000278730.1	-0.168579	0.00408591	0.036843
ENSG00000280832.1	-0.481013	0.00409054	0.0368637
ENSG00000148730.6	-0.13013	0.00409875	0.0369167
ENSG00000174939.10	0.444396	0.00410887	0.0369869
ENSG00000067955.13	0.18342	0.00411359	0.0370083
ENSG00000255399.3	-0.434166	0.0041385	0.0372113
ENSG00000171606.17	-0.169166	0.00415625	0.0373496
ENSG00000148459.15	0.392546	0.00416986	0.0374507
ENSG00000004478.7	0.240512	0.00418622	0.0375763
ENSG00000054654.16	-0.450408	0.00420077	0.0376684
ENSG00000105426.16	0.183617	0.00420124	0.0376684
ENSG00000001626.15	-0.431715	0.00423274	0.0379293
ENSG00000110628.14	0.322131	0.00425328	0.0380919
ENSG00000132749.10	-0.327935	0.00428391	0.0383445
ENSG00000151388.10	0.380348	0.00428657	0.0383467
ENSG00000234127.8	0.227451	0.00429461	0.0383945
ENSG00000159131.16	0.139651	0.00429678	0.0383945
ENSG00000122756.14	-0.344035	0.00430205	0.03842
ENSG00000198728.10	-0.135281	0.00430474	0.0384224
ENSG00000127125.8	-0.187573	0.00431843	0.0385018
ENSG00000141622.13	-0.479596	0.00431851	0.0385018
ENSG00000122490.18	-0.223846	0.00432443	0.0385329
ENSG00000123358.19	0.426507	0.00432818	0.038537
ENSG00000227729.4	-0.414088	0.00433462	0.038537
ENSG00000257103.8	0.128563	0.00433312	0.038537
ENSG00000165675.16	0.316882	0.00433351	0.038537
ENSG00000123700.4	0.451419	0.00437868	0.0389069
ENSG00000169764.15	-0.187812	0.00438292	0.0389227
ENSG00000120694.19	0.294871	0.00440316	0.0390805
ENSG00000230778.1	-0.481294	0.0044147	0.039161
ENSG00000115758.12	0.44343	0.00441853	0.039173
ENSG00000188807.12	0.229439	0.00442253	0.0391865
ENSG00000188419.13	-0.203558	0.00443189	0.0392475
ENSG00000092421.16	-0.356538	0.00444548	0.0393317
ENSG00000183421.11	0.481105	0.00444636	0.0393317
ENSG00000115073.7	-0.172428	0.00446539	0.0394718
ENSG00000004975.11	-0.16346	0.00446719	0.0394718
ENSG00000118200.14	0.199692	0.00447325	0.0394855
ENSG00000119638.12	-0.170066	0.00447373	0.0394855
ENSG00000010626.14	-0.280753	0.00447885	0.0395087
ENSG00000065989.15	0.487608	0.00452545	0.0398975
ENSG00000159479.16	0.242238	0.00454231	0.0400239
ENSG00000254682.1	-0.399238	0.00455149	0.0400825
ENSG00000109920.12	-0.215365	0.00456139	0.040121
ENSG00000166046.10	-0.354718	0.00456347	0.040121
ENSG00000182912.6	-0.488425	0.00455997	0.040121
ENSG00000213047.12	-0.256885	0.00456977	0.0401542
ENSG00000102547.18	-0.296971	0.00459697	0.0403708
ENSG00000092201.9	0.166863	0.00461353	0.0404937
ENSG00000149554.12	0.29259	0.00462668	0.0405866
ENSG00000164128.6	-0.480979	0.00466016	0.0408577
ENSG00000214194.8	-0.195501	0.00466645	0.0408902
ENSG00000273295.1	0.432206	0.00467781	0.040967
ENSG00000188738.14	-0.467253	0.0046958	0.0410791
ENSG00000100888.13	0.138092	0.00469327	0.0410791
ENSG00000005471.17	-0.404054	0.00471054	0.0411809
ENSG00000176058.12	0.268604	0.00471263	0.0411809
ENSG00000186998.15	-0.458132	0.00471723	0.0411984
ENSG00000130309.10	0.180826	0.00472853	0.0412743
ENSG00000102921.7	-0.147744	0.00473191	0.041281
ENSG00000142634.12	0.342179	0.00475725	0.0414793
ENSG00000105289.14	-0.486168	0.00476355	0.0415113
ENSG00000129657.15	0.220571	0.0048223	0.0420002
ENSG00000137720.7	-0.286158	0.00483621	0.0420981
ENSG00000114796.15	-0.259425	0.00484384	0.0421199
ENSG00000107186.16	-0.212192	0.00485081	0.0421199
ENSG00000100852.12	-0.162939	0.00485201	0.0421199
ENSG00000137877.9	-0.289793	0.00484984	0.0421199
ENSG00000188130.13	0.261103	0.00484752	0.0421199
ENSG00000141385.9	-0.139686	0.00485563	0.0421282
ENSG00000204228.3	-0.327898	0.00486313	0.0421471
ENSG00000178531.5	0.338601	0.00486047	0.0421471
ENSG00000165102.14	-0.146801	0.00487382	0.0422167
ENSG00000255690.2	0.46033	0.00488487	0.0422893
ENSG00000105339.10	-0.376248	0.00488824	0.0422953
ENSG00000069493.14	-0.386631	0.00491491	0.0425029
ENSG00000151743.10	-0.343432	0.00492206	0.0425415
ENSG00000148343.18	0.175853	0.004929	0.0425707
ENSG00000148655.14	-0.456659	0.00493082	0.0425707
ENSG00000143799.12	-0.273609	0.0049651	0.0427815
ENSG00000173264.14	0.237789	0.00496605	0.0427815
ENSG00000262468.6	-0.403586	0.00496104	0.0427815
ENSG00000160606.10	0.423743	0.00496192	0.0427815
ENSG00000154217.14	0.41474	0.00498161	0.0428922
ENSG00000168056.15	-0.156007	0.00498937	0.0429357
ENSG00000141562.17	-0.218167	0.00501723	0.043152
ENSG00000148053.15	0.481666	0.00503089	0.043246
ENSG00000122971.8	-0.310239	0.00504571	0.0433498
ENSG00000188157.14	0.23613	0.00505274	0.0433867
ENSG00000095015.5	0.37482	0.00505987	0.0434243
ENSG00000225764.1	-0.472178	0.00506983	0.0434863
ENSG00000015133.18	0.482436	0.00507688	0.0434996
ENSG00000127564.16	0.267379	0.00507521	0.0434996
ENSG00000176225.13	-0.294209	0.00508646	0.0435346
ENSG00000186806.5	0.41908	0.00508553	0.0435346
ENSG00000225648.5	0.239814	0.00511148	0.0437251
ENSG00000112763.16	0.233118	0.00511663	0.0437455
ENSG00000245958.6	-0.315028	0.00512272	0.0437551
ENSG00000107263.18	-0.122018	0.00512328	0.0437551
ENSG00000143643.12	0.298696	0.00513348	0.0438186
ENSG00000072071.16	-0.195223	0.00514419	0.0438864
ENSG00000174996.11	0.170829	0.00517044	0.0440866
ENSG00000183778.17	-0.439324	0.00520997	0.0443997
ENSG00000115468.11	0.318203	0.00524237	0.0446181
ENSG00000241553.12	0.192682	0.00524051	0.0446181
ENSG00000175203.15	-0.140995	0.00524405	0.0446181
ENSG00000115365.11	-0.199351	0.00524809	0.0446285
ENSG00000180190.11	-0.28537	0.00525466	0.0446604
ENSG00000133424.20	-0.306062	0.0052703	0.0447692
ENSG00000134463.14	-0.37204	0.0052763	0.0447962
ENSG00000165689.16	0.268458	0.00528105	0.0448125
ENSG00000134287.9	0.183082	0.00528722	0.0448408
ENSG00000091972.18	0.471851	0.00529415	0.0448516
ENSG00000173517.10	-0.141485	0.00529182	0.0448516
ENSG00000157087.18	0.465517	0.00530195	0.0448937
ENSG00000239779.6	-0.350201	0.00532766	0.0450872
ENSG00000168300.13	-0.213849	0.00533465	0.0451222
ENSG00000143632.14	0.479479	0.00534169	0.0451577
ENSG00000108578.14	-0.225523	0.00536212	0.0453045
ENSG00000273604.1	0.434361	0.00536478	0.0453045
ENSG00000138411.12	0.30311	0.00538384	0.0454314
ENSG00000172115.8	0.199109	0.00538766	0.0454314
ENSG00000119630.13	-0.4563	0.00538842	0.0454314
ENSG00000165879.8	-0.425164	0.00541429	0.045601
ENSG00000103091.14	-0.180117	0.00541426	0.045601
ENSG00000095794.19	-0.289257	0.00542383	0.045657
ENSG00000135924.15	-0.221487	0.00543658	0.0457401
ENSG00000115738.9	0.379531	0.00544966	0.0458257
ENSG00000107758.15	-0.182095	0.00546136	0.0458998
ENSG00000168259.14	0.147243	0.00549461	0.0461548
ENSG00000144713.12	-0.132111	0.00550644	0.0462296
ENSG00000145907.14	-0.147249	0.00551205	0.0462522
ENSG00000176871.8	0.181537	0.00552713	0.0463542
ENSG00000129824.15	0.269749	0.00554136	0.0464488
ENSG00000151233.10	0.247946	0.0055467	0.046469
ENSG00000203778.7	-0.302501	0.0056071	0.046881
ENSG00000183605.16	0.27799	0.00561015	0.046881
ENSG00000149136.8	0.165314	0.00560606	0.046881
ENSG00000087302.8	-0.169185	0.00561068	0.046881
ENSG00000099800.7	0.162955	0.00560869	0.046881
ENSG00000179698.13	-0.460169	0.00561453	0.0468884
ENSG00000122550.17	-0.207626	0.00562508	0.0469518
ENSG00000082146.12	-0.193597	0.00563317	0.0469709
ENSG00000114021.11	-0.237335	0.0056333	0.0469709
ENSG00000188070.9	-0.185383	0.00564082	0.0470088
ENSG00000186432.8	0.124262	0.00565965	0.0471409
ENSG00000170035.15	-0.224029	0.00568367	0.047272
ENSG00000176473.13	0.265494	0.0056811	0.047272
ENSG00000075275.16	-0.160464	0.00568435	0.047272
ENSG00000159592.10	-0.140777	0.00569012	0.0472952
ENSG00000167491.17	0.133216	0.00571048	0.0474147
ENSG00000142197.12	-0.291283	0.00570997	0.0474147
ENSG00000162522.10	-0.220679	0.00572554	0.0475148
ENSG00000188846.13	-0.141473	0.00573168	0.0475408
ENSG00000162734.12	0.306277	0.00576041	0.0477541
ENSG00000111540.15	-0.140404	0.00577345	0.0478371
ENSG00000244165.1	0.37226	0.00578841	0.047936
ENSG00000158483.15	0.364261	0.00579293	0.0479484
ENSG00000110104.12	0.241045	0.00581461	0.0481027
ENSG00000130725.7	0.171138	0.00582556	0.0481681
ENSG00000104998.3	0.426688	0.00583194	0.0481957
ENSG00000204628.11	-0.172258	0.00583916	0.0482302
ENSG00000147403.16	-0.136809	0.00586894	0.0484509
ENSG00000152684.10	0.206729	0.00587478	0.0484738
ENSG00000215421.9	0.253334	0.00588028	0.0484939
ENSG00000091490.10	0.40035	0.00591008	0.0486741
ENSG00000109911.18	-0.275341	0.00591135	0.0486741
ENSG00000036672.15	-0.160973	0.00591122	0.0486741
ENSG00000219607.3	-0.47186	0.0059239	0.0487521
ENSG00000152409.8	-0.219039	0.00593613	0.048802
ENSG00000259065.1	-0.455252	0.00593384	0.048802
ENSG00000156983.15	0.214351	0.00594007	0.048809
ENSG00000143761.15	0.11763	0.00594579	0.0488307
ENSG00000204310.12	0.176041	0.00599336	0.0491449
ENSG00000109854.13	0.411716	0.00598785	0.0491449
ENSG00000155974.12	0.273036	0.00599267	0.0491449
ENSG00000141682.11	0.470023	0.00600432	0.0492093
ENSG00000134574.11	0.236873	0.00602365	0.0493422
ENSG00000100796.17	0.161717	0.00602703	0.0493444
ENSG00000185825.16	0.155426	0.00604813	0.0494915
ENSG00000248323.6	0.471374	0.00605371	0.0495116
ENSG00000185008.17	-0.33028	0.00607144	0.0496309
ENSG00000100207.18	0.174391	0.00608643	0.0497279
ENSG00000114544.16	-0.208154	0.00609097	0.0497393
ENSG00000023516.8	0.1678	0.00609877	0.0497517
ENSG00000169180.11	0.220569	0.00609636	0.0497517
ENSG00000162669.15	-0.458725	0.00610335	0.0497618
ENSG00000064012.21	0.4375	0.0061077	0.0497618
ENSG00000130396.20	-0.227152	0.00611257	0.0497618
ENSG00000159761.14	-0.472091	0.00611258	0.0497618
ENSG00000106803.9	0.234305	0.00612329	0.0498233
ENSG00000054793.13	-0.238492	0.00614754	0.0499949
ENSG00000143797.11	-0.242362	0.00615959	0.0500672
ENSG00000113441.15	-0.186081	0.00616857	0.0501145
ENSG00000153207.15	0.215481	0.00618857	0.0502512
ENSG00000137831.14	-0.321225	0.00619564	0.0502828
ENSG00000278845.4	-0.197925	0.00621592	0.0504216
ENSG00000226688.6	0.387308	0.00622673	0.0504749
ENSG00000168461.12	0.307724	0.00622888	0.0504749
ENSG00000132294.14	0.176371	0.0062643	0.050736
ENSG00000153107.12	0.208489	0.0062762	0.0508064
ENSG00000149294.16	0.149174	0.00628568	0.0508571
ENSG00000158050.4	0.394641	0.00629539	0.0508584
ENSG00000114698.14	-0.434005	0.00629543	0.0508584
ENSG00000163683.11	-0.268879	0.00629547	0.0508584
ENSG00000198298.12	0.46326	0.00631217	0.0509673
ENSG00000136891.13	0.211644	0.00633176	0.0510995
ENSG00000135480.15	0.411198	0.00634467	0.0511607
ENSG00000102096.9	0.347601	0.00634581	0.0511607
ENSG00000163617.10	-0.426096	0.00635421	0.0512023
ENSG00000164073.10	-0.268092	0.00635891	0.0512141
ENSG00000198517.9	-0.336814	0.00636975	0.0512754
ENSG00000055211.13	-0.217626	0.0064173	0.0516318
ENSG00000120438.11	0.146172	0.00642141	0.0516346
ENSG00000110900.14	0.374548	0.00642416	0.0516346
ENSG00000172292.14	-0.175092	0.00644178	0.05175
ENSG00000109805.9	0.306251	0.00645085	0.0517965
ENSG00000125691.12	-0.142614	0.0064578	0.0517998
ENSG00000071889.16	-0.161086	0.00645677	0.0517998
ENSG00000137824.15	0.264793	0.00646346	0.051819
ENSG00000205581.10	-0.238723	0.00647237	0.0518642
ENSG00000177125.5	-0.233905	0.00650643	0.0521107
ENSG00000071082.10	-0.146395	0.00653132	0.0522773
ENSG00000232956.8	0.311393	0.00653384	0.0522773
ENSG00000167703.14	0.44421	0.00659527	0.0527422
ENSG00000256806.5	-0.438938	0.00660215	0.0527705
ENSG00000116120.9	0.228966	0.00660935	0.0528014
ENSG00000139116.18	-0.177728	0.0066149	0.0528191
ENSG00000099797.14	-0.240516	0.0066185	0.0528213
ENSG00000175309.14	-0.248008	0.00665185	0.0530339
ENSG00000236751.1	-0.450322	0.00664917	0.0530339
ENSG00000174672.15	0.435533	0.00665947	0.053068
ENSG00000151376.16	-0.347064	0.00666301	0.0530694
ENSG00000255769.7	-0.224189	0.00666743	0.053078
ENSG00000184990.12	-0.247126	0.00669384	0.0532615
ENSG00000023902.13	-0.299169	0.00670326	0.0533096
ENSG00000107902.13	-0.271091	0.00671677	0.0533903
ENSG00000152137.6	-0.189924	0.00674161	0.0535071
ENSG00000179476.7	-0.38358	0.00673985	0.0535071
ENSG00000132600.16	-0.176967	0.00673767	0.0535071
ENSG00000100364.18	0.236196	0.00675932	0.0536208
ENSG00000104722.13	0.466099	0.00677102	0.0536867
ENSG00000188706.12	0.202121	0.00679073	0.053816
ENSG00000145882.10	0.243879	0.00680817	0.0539273
[truncated: 14,820 more rows]
